# Supplementary material for: Haplotype-resolved genome of Mimosa bimucronata revealed insights into leaf movement and nitrogen fixation
Source: BMC Genomics. 2024 Apr 3;25:334. doi: 10.1186/s12864-024-10264-8 (PMC10993578; doi:10.1186/s12864-024-10264-8)
Supplement: Supplementary file 2 — Supplementary Material 2. [file 12864_2024_10264_MOESM2_ESM.xlsx]

## Sheet: Sheet1
Supplementary Table 20 The functional annotation of species-specific genes in M. bimucronata
Gene ID	Descriptions
Mb02g007620	gag-polypeptide of LTR copia-type
Mb06g015950	gag-polypeptide of LTR copia-type
Mb06g018240	-
Mb09g000460	gag-polypeptide of LTR copia-type
Mb11g008380	gag-polypeptide of LTR copia-type
Mb12g005850	Mitochondrial protein
Mb02g008770	Serine threonine-protein kinase
Mb01g025350	Zinc finger BED domain-containing protein
Mb02g010690	source UniProtKB
Mb03g013960	-
Mb04g000090	-
Mb04g017260	transposon protein
Mb04g021840	BURP domain
Mb06g016900	Belongs to the adenylate kinase family
Mb07g009680	source UniProtKB
Mb07g011570	Belongs to the GST superfamily
Mb00g002060	source UniProtKB
Mb05g019160	S locus-related glycoprotein 1 binding pollen coat protein (SLR1-BP)
Mb01g023280	protein dimerization activity
Mb02g005580	Zinc finger BED domain-containing protein
Mb03g006240	Zinc finger BED domain-containing protein RICESLEEPER
Mb05g002180	Zinc finger BED domain-containing protein RICESLEEPER
Mb06g009990	Zinc finger BED domain-containing protein
Mb07g008550	Zinc finger BED domain-containing protein
Mb08g014710	Zinc finger BED domain-containing protein
Mb08g015890	Zinc finger BED domain-containing protein
Mb09g002880	Zinc finger BED domain-containing protein
Mb09g018110	Zinc finger BED domain-containing protein
Mb09g020770	hAT family C-terminal dimerisation region
Mb10g008730	Zinc finger BED domain-containing protein RICESLEEPER
Mb12g019030	hAT family C-terminal dimerisation region
Mb02g024050	This protein promotes the GTP-dependent binding of aminoacyl-tRNA to the A-site of ribosomes during protein biosynthesis
Mb03g020430	This protein promotes the GTP-dependent binding of aminoacyl-tRNA to the A-site of ribosomes during protein biosynthesis
Mb03g024460	This protein promotes the GTP-dependent binding of aminoacyl-tRNA to the A-site of ribosomes during protein biosynthesis
Mb04g004370	This protein promotes the GTP-dependent binding of aminoacyl-tRNA to the A-site of ribosomes during protein biosynthesis
Mb06g011760	This protein promotes the GTP-dependent binding of aminoacyl-tRNA to the A-site of ribosomes during protein biosynthesis
Mb06g014780	This protein promotes the GTP-dependent binding of aminoacyl-tRNA to the A-site of ribosomes during protein biosynthesis
Mb08g013700	This protein promotes the GTP-dependent binding of aminoacyl-tRNA to the A-site of ribosomes during protein biosynthesis
Mb08g019440	Elongation factor
Mb11g004780	This protein promotes the GTP-dependent binding of aminoacyl-tRNA to the A-site of ribosomes during protein biosynthesis
Mb11g010240	This protein promotes the GTP-dependent binding of aminoacyl-tRNA to the A-site of ribosomes during protein biosynthesis
Mb13g004270	This protein promotes the GTP-dependent binding of aminoacyl-tRNA to the A-site of ribosomes during protein biosynthesis
Mb13g016750	This protein promotes the GTP-dependent binding of aminoacyl-tRNA to the A-site of ribosomes during protein biosynthesis
Mb13g016900	This protein promotes the GTP-dependent binding of aminoacyl-tRNA to the A-site of ribosomes during protein biosynthesis
Mb01g034230	RNA recognition motif. (a.k.a. RRM, RBD, or RNP domain)
Mb06g016870	The proteasome is a multicatalytic proteinase complex which is characterized by its ability to cleave peptides with Arg, Phe, Tyr, Leu, and Glu adjacent to the leaving group at neutral or slightly basic pH
Mb04g000060	Wall-associated receptor kinase
Mb04g000070	Wall-associated receptor kinase
Mb07g023640	Wall-associated receptor kinase
Mb08g008720	Wall-associated receptor kinase
Mb08g008730	Wall-associated receptor kinase
Mb08g008760	Wall-associated receptor kinase
Mb08g008770	Wall-associated receptor kinase
Mb08g008790	Wall-associated receptor kinase
Mb08g008810	Wall-associated receptor kinase
Mb02g013210	Myb/SANT-like DNA-binding domain
Mb04g016980	Zinc finger BED domain-containing protein RICESLEEPER
Mb06g013430	protein dimerization activity
Mb08g011190	protein dimerization activity
Mb09g009720	protein dimerization activity
Mb10g007000	DEAD-box ATP-dependent RNA helicase
Mb12g002230	protein dimerization activity
Mb13g001290	Zinc finger BED domain-containing protein RICESLEEPER
Mb13g004390	Zinc finger BED domain-containing protein RICESLEEPER
Mb02g009850	G-type lectin S-receptor-like Serine
Mb02g009860	G-type lectin S-receptor-like Serine
Mb02g009900	G-type lectin S-receptor-like Serine
Mb02g009910	G-type lectin S-receptor-like Serine
Mb02g009930	Serine threonine-protein kinase
Mb02g009940	G-type lectin S-receptor-like Serine
Mb02g009960	G-type lectin S-receptor-like Serine
Mb02g009970	G-type lectin S-receptor-like Serine
Mb04g016960	TMV resistance protein N-like
Mb04g016990	TMV resistance protein N-like
Mb04g017010	RESISTANCE protein
Mb04g017020	TMV resistance protein N-like
Mb04g017100	TMV resistance protein N-like
Mb04g017130	TMV resistance protein N-like
Mb04g017150	TMV resistance protein N-like
Mb04g017160	TMV resistance protein N-like
Mb05g003990	Belongs to the class I-like SAM-binding methyltransferase superfamily. Cation-independent O- methyltransferase family
Mb01g024790	Ribonuclease H protein
Mb04g018150	Domain of unknown function (DUF4283)
Mb09g009790	Ribonuclease H protein
Mb09g019550	Ribonuclease H protein
Mb11g002330	Belongs to the TPP enzyme family
Mb02g021050	Retrotransposon gag protein
Mb03g004250	transposition, RNA-mediated
Mb03g008840	beta-glucosidase activity
Mb03g014080	Retrotransposon gag protein
Mb07g000590	transposition, RNA-mediated
Mb07g014640	transposition, RNA-mediated
Mb08g019790	transposition, RNA-mediated
Mb06g018020	transport protein
Mb01g000250	ATP-dependent DNA helicase
Mb01g025380	ATP-dependent DNA helicase
Mb01g025950	G-quadruplex DNA unwinding
Mb10g004130	ATP-dependent DNA helicase
Mb13g000790	ATP-dependent DNA helicase
Mb02g012060	Belongs to the peptidase C1 family
Mb02g013770	Belongs to the peptidase C1 family
Mb02g016210	Belongs to the peptidase C1 family
Mb02g016220	Belongs to the peptidase C1 family
Mb02g004510	inactive receptor kinase
Mb02g004540	inactive receptor kinase
Mb02g004560	inactive receptor kinase
Mb10g007460	transposon protein
Mb02g006850	Germin-like protein subfamily 1 member
Mb02g006870	Germin-like protein subfamily 1 member
Mb02g006930	Germin-like protein subfamily 1 member
Mb03g011450	Microtubule associated protein (MAP65/ASE1 family)
Mb10g016620	Glutamate receptor
Mb03g006780	cleavage stimulation factor
Mb05g005040	Belongs to the PdxS SNZ family
Mb05g005060	Belongs to the PdxS SNZ family
Mb12g008860	Belongs to the serpin family
Mb12g008880	Belongs to the serpin family
Mb12g008890	Belongs to the serpin family
Mb12g012450	Belongs to the serpin family
Mb03g015920	Ribosomal protein S16
Mb04g001540	BEST Arabidopsis thaliana protein match is proline-rich family protein (TAIR AT3G09000.1)
Mb02g011350	Cytochrome c oxidase is the component of the respiratory chain that catalyzes the reduction of oxygen to water. Subunits 1- 3 form the functional core of the enzyme complex. Subunit 2 transfers the electrons from cytochrome c via its binuclear copper A center to the bimetallic center of the catalytic subunit 1
Mb12g005200	-
Mb12g005210	-
Mb08g014500	transposition, RNA-mediated
Mb08g016210	transposition, RNA-mediated
Mb06g003730	Zinc finger A20 and AN1 domain-containing stress-associated protein
Mb07g025940	dual specificity protein phosphatase
Mb11g009690	dual specificity protein phosphatase
Mb05g027350	Phosphoribosylaminoimidazole carboxylase
Mb07g018730	Belongs to the formin-like family
Mb01g017790	Belongs to the PdxS SNZ family
Mb02g023150	Belongs to the AAA ATPase family
Mb07g006010	Belongs to the glycosyl hydrolase 3 family
Mb11g009660	Dihydrolipoyl dehydrogenase
Mb02g022130	Belongs to the TRAFAC class myosin-kinesin ATPase superfamily. Kinesin family
Mb11g000590	transposition, RNA-mediated
Mb06g017550	Annexin-like protein
Mb03g017440	transposition, RNA-mediated
Mb03g031520	Alkaline neutral invertase
Mb01g014710	Zinc finger BED domain-containing protein
Mb12g007570	Zinc finger BED domain-containing protein
Mb01g018420	Domain of unknown function (DUF4283)
Mb05g009980	Domain of unknown function (DUF4283)
Mb02g013880	Uncharacterized protein K02A2.6-like
Mb00g001770	strictosidine synthase activity
Mb02g022360	Belongs to the major facilitator superfamily. Sugar transporter (TC 2.A.1.1) family
Mb13g011830	Belongs to the major facilitator superfamily. Sugar transporter (TC 2.A.1.1) family
Mb03g004430	gag-polypeptide of LTR copia-type
Mb04g007350	gag-polypeptide of LTR copia-type
Mb03g027670	Transporter
Mb05g000850	LRR receptor-like serine threonine-protein kinase
Mb09g007880	Receptor protein kinase-like protein
Mb05g001890	transposition, RNA-mediated
Mb00g001620	spliceosomal complex assembly
Mb05g004540	spliceosomal complex assembly
Mb11g004560	spliceosomal complex assembly
Mb05g022990	Belongs to the TRAFAC class myosin-kinesin ATPase superfamily. Myosin family
Mb06g013840	Putative S-adenosyl-L-methionine-dependent methyltransferase
Mb06g019470	ribonuclease H protein
Mb07g022590	Plastid acetyl-CoA carboxylase
Mb09g013670	Belongs to the group II decarboxylase family
Mb13g007660	H ACA ribonucleoprotein complex subunit 2-like
