# Supplementary material for: Haplotype-resolved genome of Mimosa bimucronata revealed insights into leaf movement and nitrogen fixation
Source: BMC Genomics. 2024 Apr 3;25:334. doi: 10.1186/s12864-024-10264-8 (PMC10993578; doi:10.1186/s12864-024-10264-8)
Supplement: Supplementary file 3 — Supplementary Material 3. [file 12864_2024_10264_MOESM3_ESM.xlsx]

## Sheet: Sheet1
Supplementary Table 25 The functional annotations of haplotype-specific genes
GeneID	Annotations	GeneID	Annotations
MbHA04g14110	gag-polypeptide of LTR copia-type	MbHB01g00010	ribonuclease H protein
MbHA01g00030	Toll - interleukin 1 - resistance	MbHB01g00160	RNase H family protein
MbHA03g00180	Uncharacterized protein K02A2.6-like	MbHB01g00240	-
MbHA01g00590	MuDR family transposase	MbHB01g00510	Belongs to the aldehyde dehydrogenase family
MbHA01g02720	Transcription repressor	MbHB01g00530	tRNA-specific 2-thiouridylase
MbHA01g03300	Cysteine-rich repeat secretory protein	MbHB01g01350	May be involved in modulation of pathogen defense and leaf cell death
MbHA01g03520	G-type lectin S-receptor-like serine threonine-protein kinase	MbHB01g02280	glomerular visceral epithelial cell migration
MbHA01g03810	ELMO domain-containing protein	MbHB01g02410	protein histidine kinase binding
MbHA01g05040	Serine threonine-protein kinase	MbHB01g02430	Domain of unknown function (DUF4283)
MbHA01g05170	Serine threonine-protein kinase	MbHB01g03350	Fringe-like
MbHA01g06140	Belongs to the Ca(2 ) cation antiporter (CaCA) (TC 2.A.19) family	MbHB01g03860	ELMO domain-containing protein
MbHA01g06930	Belongs to the cytochrome P450 family	MbHB01g04100	O-acyltransferase (WSD1-like)
MbHA01g07580	LRR receptor-like serine threonine-protein kinase	MbHB01g05290	ribonuclease H protein
MbHA01g08180	Belongs to the cytochrome P450 family	MbHB01g06910	Belongs to the cytochrome P450 family
MbHA03g32240	Reverse transcriptase (RNA-dependent DNA polymerase)	MbHB01g06950	Belongs to the cytochrome P450 family
MbHA01g08280	Belongs to the cytochrome P450 family	MbHB01g07330	Glutathione S-transferase
MbHA01g08610	GRF zinc finger	MbHB01g07520	-
MbHA01g08960	Plant protein of unknown function	MbHB01g07530	LSM domain
MbHA01g09250	mRNA-binding protein involved in proper cytoplasmic distribution of mitochondria	MbHB01g07700	transposition, RNA-mediated
MbHA01g09480	Cytochrome p450	MbHB01g07720	Leucine Rich Repeat
MbHA01g09510	DNA RNA-binding protein	MbHB01g08290	Belongs to the universal ribosomal protein uS8 family
MbHA01g09530	Belongs to the small heat shock protein (HSP20) family	MbHB01g08300	Belongs to the terpene synthase family
MbHA01g09550	DNA RNA-binding protein	MbHB01g08340	This protein promotes the GTP-dependent binding of aminoacyl-tRNA to the A-site of ribosomes during protein biosynthesis
MbHA01g10180	Ankyrin repeat-containing protein	MbHB01g08620	Belongs to the peroxidase family. Classical plant (class III) peroxidase subfamily
MbHA01g10270	Dehydration-responsive protein	MbHB01g08920	f-box protein
MbHA01g11380	receptor-like protein kinase	MbHB01g09460	Ribonuclease H protein
MbHA01g11610	Belongs to the disease resistance NB-LRR family	MbHB01g10250	Reverse transcriptase (RNA-dependent DNA polymerase)
MbHA01g12220	Belongs to the cytochrome P450 family	MbHB06g04430	cysteine-rich RLK (RECEPTOR-like protein kinase) 8
MbHA01g12370	Belongs to the MIP aquaporin (TC 1.A.8) family	MbHB01g10410	Dirigent proteins impart stereoselectivity on the phenoxy radical-coupling reaction, yielding optically active lignans from two molecules of coniferyl alcohol in the biosynthesis of lignans, flavonolignans, and alkaloids and thus plays a central role in plant secondary metabolism
MbHA01g12380	Transporter	MbHB01g10460	Poly(RC)-binding protein
MbHA01g12420	Tubby-like F-box protein	MbHB01g10480	Belongs to the disease resistance NB-LRR family
MbHA01g12890	LRR receptor-like serine threonine-protein kinase	MbHB01g10640	Annexin D3-like
MbHA01g12780	Beta-amylase	MbHB01g10790	Belongs to the helicase family
MbHA01g13010	Ribonuclease H protein	MbHB01g10820	ATP binding
MbHA01g13160	Bacterial trigger factor protein (TF)	MbHB01g10890	Protein NRT1 PTR FAMILY
MbHA01g13300	Ulp1 protease family, C-terminal catalytic domain	MbHB01g10990	NADPH quinone
MbHA01g13680	Cytochrome p450	MbHB01g11000	Belongs to the disease resistance NB-LRR family
MbHA01g13830	Leucine Rich Repeat	MbHB01g11030	Belongs to the disease resistance NB-LRR family
MbHA01g13840	LRR receptor-like serine threonine-protein kinase	MbHB01g11060	Required for maturation of ribosomal RNAs and formation of the large ribosomal subunit
MbHA01g13900	protein FAR1-RELATED SEQUENCE	MbHB01g11070	nadph quinone
MbHA01g13910	LRR receptor-like serine threonine-protein kinase	MbHB01g11850	Catalyzes the synthesis of activated sulfate
MbHA01g14060	Domain of unknown function (DUF4283)	MbHB04g17590	Pentatricopeptide repeat-containing protein
MbHA01g14370	Toll - interleukin 1 - resistance	MbHB01g11960	Small nuclear ribonucleoprotein-associated protein
MbHA01g14390	Toll - interleukin 1 - resistance	MbHB01g12010	GRF zinc finger
MbHA01g14740	Type I 3-dehydroquinase	MbHB01g12030	transcription factor
MbHA01g14790	Cotranslationally removes the N-terminal methionine from nascent proteins. The N-terminal methionine is often cleaved when the second residue in the primary sequence is small and uncharged (Met-Ala-, Cys, Gly, Pro, Ser, Thr, or Val)	MbHB01g12690	Prolyl oligopeptidase family
MbHA01g16060	RNA recognition motif 2	MbHB01g12710	Belongs to the disease resistance NB-LRR family
MbHA06g05670	Zinc finger BED domain-containing protein	MbHB01g12720	resistance protein
MbHA07g23940	Domain of unknown function (DUF4283)	MbHB01g12730	resistance protein
MbHA01g16840	RESISTANCE protein	MbHB01g12740	resistance protein
MbHA01g17210	Belongs to the iron ascorbate-dependent oxidoreductase family	MbHB01g12770	resistance protein
MbHA01g17300	-	MbHB01g12780	Structural maintenance of chromosomes
MbHA01g17700	Toll - interleukin 1 - resistance	MbHB01g12790	resistance protein
MbHA01g24470	GRF zinc finger	MbHB01g12800	Disease resistance protein (TIR-NBS-LRR class)
MbHA01g18320	-	MbHB01g12820	resistance protein
MbHA01g18340	Domain of unknown function (DUF4283)	MbHB01g12840	resistance protein
MbHA01g18760	nucleobase-ascorbate transporter	MbHB01g13080	resistance protein
MbHA01g18800	Serine carboxypeptidase	MbHB01g13090	LRR receptor-like serine threonine-protein kinase
MbHA01g19080	Prolyl oligopeptidase family	MbHB01g13130	LRR receptor-like serine threonine-protein kinase
MbHA05g01490	strictosidine synthase activity	MbHB01g13220	Belongs to the universal ribosomal protein uL1 family
MbHA01g19160	Riboflavin	MbHB13g08350	GRF zinc finger
MbHA01g19280	Cysteine-rich receptor-like protein kinase	MbHB01g13250	2S seed storage protein 5-like
MbHA01g19800	WAT1-related protein	MbHB01g13420	( )-delta-cadinene synthase
MbHA01g19860	strictosidine synthase activity	MbHB01g13560	Dirigent proteins impart stereoselectivity on the phenoxy radical-coupling reaction, yielding optically active lignans from two molecules of coniferyl alcohol in the biosynthesis of lignans, flavonolignans, and alkaloids and thus plays a central role in plant secondary metabolism
MbHA12g01110	Zinc knuckle	MbHB01g13570	Belongs to the disease resistance NB-LRR family
MbHA01g20060	transposition, RNA-mediated	MbHB01g13590	Dirigent proteins impart stereoselectivity on the phenoxy radical-coupling reaction, yielding optically active lignans from two molecules of coniferyl alcohol in the biosynthesis of lignans, flavonolignans, and alkaloids and thus plays a central role in plant secondary metabolism
MbHA01g20180	transposition, RNA-mediated	MbHB01g13750	Proteinaceous RNase P 1, chloroplastic
MbHA09g06660	gag-polypeptide of LTR copia-type	MbHB01g13760	VAMP-like protein
MbHA11g04280	1-phosphatidylinositol-4-phosphate 5-kinase activity	MbHB01g13930	Belongs to the iron ascorbate-dependent oxidoreductase family
MbHA02g10760	-	MbHB01g14110	Leucine Rich Repeat
MbHA01g20410	Ribonuclease H protein	MbHB01g14120	Encoded by
MbHA01g20520	Belongs to the cytochrome P450 family	MbHB01g14140	Ulp1 protease family, C-terminal catalytic domain
MbHA01g20570	Belongs to the cytochrome P450 family	MbHB05g08280	transposition, RNA-mediated
MbHA01g20580	Belongs to the cytochrome P450 family	MbHB01g14190	Belongs to the peptidase M10A family
MbHA01g20610	Belongs to the cytochrome P450 family	MbHB01g14210	Belongs to the peptidase M10A family
MbHA01g20720	Belongs to the universal ribosomal protein uS8 family	MbHB01g14220	Belongs to the peptidase M10A family
MbHA10g12520	Domain of unknown function (DUF4283)	MbHB01g14230	Belongs to the peptidase M10A family
MbHA01g20890	belongs to the protein kinase superfamily	MbHB01g14240	Belongs to the peptidase M10A family
MbHA01g21360	Chloroplastic group IIA intron splicing facilitator CRS1	MbHB01g14260	Reverse transcriptase (RNA-dependent DNA polymerase)
MbHA08g17230	transposon protein	MbHB01g14350	protein serine/threonine kinase activity
MbHA01g08220	Belongs to the cytochrome P450 family	MbHB01g14360	Cysteine-rich receptor-like protein kinase
MbHA01g21430	Domain of unknown function (DUF4216)	MbHB01g14430	resistance protein
MbHA04g19970	transposition, RNA-mediated	MbHB07g18260	transposon protein
MbHA01g21790	Belongs to the peptidase C1 family	MbHB01g14580	Pentatricopeptide repeat-containing protein
MbHA01g21880	gag-polypeptide of LTR copia-type	MbHB01g14880	Proteinase inhibitor type-2 CEVI57-like
MbHA01g21910	Arm repeat protein interacting with	MbHB01g14990	nuclease HARBI1
MbHA01g22180	Cytochrome p450	MbHB02g16540	transposition, RNA-mediated
MbHA01g22190	Cytochrome p450	MbHB01g15560	transposition, RNA-mediated
MbHA01g22210	gag-polypeptide of LTR copia-type	MbHB01g16160	auxin-induced protein
MbHA01g22230	Belongs to the class I-like SAM-binding methyltransferase superfamily. Protein arginine N- methyltransferase family	MbHB01g16200	auxin-induced protein
MbHA01g22280	UDP-D-apiose UDP-D-xylose synthase	MbHB01g16210	auxin-induced protein
MbHA01g22290	Protein of unknown function (DUF674)	MbHB01g16220	auxin-induced protein
MbHA01g22370	-	MbHB01g16240	Auxin-induced protein
MbHA01g22410	ribonuclease H protein	MbHB01g16190	auxin-induced
MbHA01g22450	Caffeoylshikimate esterase-like	MbHB01g16230	auxin-induced protein
MbHA01g12150	spliceosomal complex assembly	MbHB01g16260	auxin-induced protein
MbHA01g22710	-	MbHB01g16450	cysteine-rich RLK (RECEPTOR-like protein kinase) 8
MbHA07g20400	DDE superfamily endonuclease	MbHB01g16460	Squalene synthase-like
MbHA01g22920	Leukotriene A-4 hydrolase	MbHB01g16620	resistance protein
MbHA01g23130	Belongs to the disease resistance NB-LRR family	MbHB01g16700	Pentatricopeptide repeat-containing protein At4g21065-like
MbHA01g23200	cysteine-rich RLK (RECEPTOR-like protein kinase) 8	MbHB01g16720	Pentatricopeptide repeat-containing protein
MbHA01g23210	L-aminoadipate-semialdehyde dehydrogenase-phosphopantetheinyl transferase-like	MbHB01g17270	Retrotransposon gag protein
MbHA06g13450	DNA RNA polymerases superfamily protein	MbHB01g17280	Retrotransposon gag protein
MbHA04g15820	Domain of unknown function (DUF4283)	MbHB01g17350	F-box domain
MbHA03g07090	DNA RNA polymerases superfamily protein	MbHB01g17590	C2 domain
MbHA01g23480	Domain of unknown function (DUF4283)	MbHB01g17600	Mitochondrial protein
MbHA01g23890	Protein BCCIP homolog	MbHB01g17940	EF-hand domain
MbHA01g24080	Plasma membrane ATPase	MbHB01g18240	GRF zinc finger
MbHA11g04770	transposition, RNA-mediated	MbHB01g18260	Belongs to the UDP-glycosyltransferase family
MbHA01g24440	NADPH adrenodoxin oxidoreductase	MbHB01g18340	Lipase-like
MbHA01g24850	-	MbHB01g18960	Belongs to the helicase family
MbHA01g24900	Aldehyde dehydrogenase family	MbHB01g19600	Cysteine-rich receptor-like protein kinase
MbHA01g25350	Bulb-type mannose-specific lectin	MbHB01g20210	F-box protein At4g22030
MbHA01g25360	G-type lectin S-receptor-like serine threonine-protein kinase	MbHB01g20230	Mitogen-activated protein kinase kinase kinase
MbHA01g25390	Bulb-type mannose-specific lectin	MbHB09g05980	mannosyl-oligosaccharide 1,2-alpha-mannosidase activity
MbHA01g25400	Bulb-type mannose-specific lectin	MbHB10g11120	gag-polypeptide of LTR copia-type
MbHA01g25430	G-type lectin S-receptor-like serine threonine-protein kinase	MbHB01g21090	source UniProtKB
MbHA01g25410	G-type lectin S-receptor-like serine threonine-protein kinase	MbHB13g16430	Ribonuclease H protein
MbHA01g25440	Bulb-type mannose-specific lectin	MbHB01g21850	Pentatricopeptide repeat-containing protein
MbHA01g25460	Acetyltransferase (GNAT) domain	MbHB01g22230	Heat shock cognate 70 kDa
MbHA01g25580	Reverse transcriptase (RNA-dependent DNA polymerase)	MbHB01g23380	gag-polypeptide of LTR copia-type
MbHA01g25780	F-box kelch-repeat protein	MbHB01g23450	Ribonuclease H protein
MbHA01g25830	glutamine synthetase	MbHB01g23570	CCT motif
MbHA01g25850	Belongs to the major facilitator superfamily. Sugar transporter (TC 2.A.1.1) family	MbHB01g23600	-
MbHA01g26330	CW-type Zinc Finger	MbHB01g23670	isoform X1
MbHA01g26360	FAR1 DNA-binding domain	MbHB03g08040	L-threonine ammonia-lyase activity
MbHA01g26790	Endoplasmic reticulum metallopeptidase	MbHB04g14940	Domain of unknown function (DUF4216)
MbHA01g27210	Cytochrome p450	MbHB01g25110	Leucine Rich Repeat
MbHA11g05940	source UniProtKB	MbHB01g25170	Retrotransposon gag protein
MbHA01g27570	Gamma-tubulin complex is necessary for microtubule nucleation at the centrosome	MbHB01g25410	Domain of unknown function (DUF4283)
MbHA01g27810	aspartic-type endopeptidase activity	MbHB01g25430	Transcriptional repressor, ovate
MbHA01g27860	Belongs to the nonaspanin (TM9SF) (TC 9.A.2) family	MbHB01g25620	U3 small nucleolar RNA-associated protein 11
MbHA01g27920	mitogen-activated protein kinase kinase	MbHB01g25780	mediator of RNA polymerase II transcription subunit
MbHA04g03360	Belongs to the short-chain dehydrogenases reductases (SDR) family	MbHB01g25850	Pentatricopeptide repeat-containing protein
MbHA11g08320	transposon protein	MbHB01g26090	Domain of unknown function (DUF4283)
MbHA03g03820	RNA-directed DNA polymerase activity	MbHB12g05820	Domain of unknown function (DUF4283)
MbHA01g28610	Belongs to the enoyl-CoA hydratase isomerase family	MbHB01g27620	Component of the replication protein A complex (RPA) required for DNA recombination, repair and replication. The activity of RPA is mediated by single-stranded DNA binding and protein interactions. Probably involved in repair of double-strand DNA breaks (DSBs) induced by genotoxic stresses
MbHA01g28930	Soybean trypsin inhibitor (Kunitz) family of protease inhibitors	MbHB01g27650	Belongs to the SNF7 family
MbHA01g28950	Soybean trypsin inhibitor (Kunitz) family of protease inhibitors	MbHB01g28370	Homeobox protein knotted-1-like
MbHA01g29020	Soybean trypsin inhibitor (Kunitz) family of protease inhibitors	MbHB01g28810	Pentatricopeptide repeat-containing protein
MbHA03g27500	Germin-like protein subfamily 1 member	MbHB11g05630	gag-polypeptide of LTR copia-type
MbHA01g29390	SANT SWI3, ADA2, N-CoR and TFIIIB'' DNA-binding domains	MbHB01g28900	TMV resistance protein
MbHA01g29410	Transcription factor	MbHB01g28970	Belongs to the disease resistance NB-LRR family
MbHA01g29500	E3 ubiquitin-protein ligase	MbHB01g28990	Belongs to the disease resistance NB-LRR family
MbHA01g29560	Retrotransposon gag protein	MbHB01g29010	BRO1-like domain
MbHA01g29610	Ribonuclease H protein	MbHB01g29040	NADH-ubiquinone/plastoquinone oxidoreductase chain 4L
MbHA01g29720	-	MbHB01g29220	DNA RNA polymerases superfamily protein
MbHA05g27230	source UniProtKB	MbHB01g29350	Protein of unknown function, DUF599
MbHA01g30080	Zinc knuckle	MbHB01g30320	Reverse transcriptase (RNA-dependent DNA polymerase)
MbHA01g30450	transposon protein	MbHB01g31030	Belongs to the multi antimicrobial extrusion (MATE) (TC 2.A.66.1) family
MbHA03g03930	Mitochondrial protein	MbHB01g31280	LRR receptor-like serine threonine-protein kinase
MbHA01g30590	LRR receptor-like serine threonine-protein kinase	MbHB01g31450	LRR receptor-like serine threonine-protein kinase
MbHA01g30600	regulation of response to stimulus	MbHB01g31550	THO complex subunit
MbHA01g30630	LRR receptor-like serine threonine-protein kinase	MbHB01g32750	protein desumoylation
MbHA01g30760	LRR receptor-like serine threonine-protein kinase	MbHB01g32830	G-type lectin S-receptor-like serine threonine-protein kinase
MbHA01g30770	LRR receptor-like serine threonine-protein kinase	MbHB01g32840	BURP domain-containing protein
MbHA01g30780	LRR receptor-like serine threonine-protein kinase	MbHB01g32850	gag-polypeptide of LTR copia-type
MbHA01g30790	Secoisolariciresinol dehydrogenase-like	MbHB02g16080	Belongs to the disease resistance NB-LRR family
MbHA01g30800	LRR receptor-like serine threonine-protein kinase	MbHB06g15740	Leucine Rich Repeat
MbHA01g30810	LRR receptor-like serine threonine-protein kinase	MbHB02g00110	Ribonuclease H protein
MbHA01g30850	LRR receptor-like serine threonine-protein kinase	MbHB02g00130	Ribonuclease H protein
MbHA01g30860	LRR receptor-like serine threonine-protein kinase	MbHB02g00280	ribonuclease H protein
MbHA01g30870	LRR receptor-like serine threonine-protein kinase	MbHB02g00770	-
MbHA01g30890	LRR receptor-like serine threonine-protein kinase	MbHB02g01340	Mitochondrial protein
MbHA01g30950	Helicase associated domain (HA2) Add an annotation	MbHB02g01530	-
MbHA01g30960	LRR receptor-like serine threonine-protein kinase	MbHB02g01950	Pentatricopeptide repeat-containing protein
MbHA01g30920	Belongs to the glycosyl hydrolase 18 family	MbHB02g02140	Craniofacial development protein
MbHA01g31590	DNA polymerase	MbHB02g02180	acid phosphatase activity
MbHA11g05790	source UniProtKB	MbHB02g02550	F-box LRR-repeat protein
MbHA01g32090	transposition, RNA-mediated	MbHB02g02900	Copper-transporting ATPase
MbHA01g32100	transposition, RNA-mediated	MbHB02g03110	Pentatricopeptide repeat-containing protein
MbHA01g32240	Protein of unknown function (DUF4050)	MbHB02g03240	Plant transposase (Ptta/En/Spm family)
MbHA01g14020	Belongs to the peptidase M10A family	MbHB02g04030	Pentatricopeptide repeat-containing protein
MbHA05g04520	source UniProtKB	MbHB02g04040	Pentatricopeptide repeat-containing protein
MbHA03g11860	Toll - interleukin 1 - resistance	MbHB02g04060	WD-40 repeat-containing protein
MbHA03g17490	ankyrin repeat-containing protein	MbHB02g02920	VQ motif
MbHA08g08320	Wall-associated receptor kinase	MbHB01g07690	G-quadruplex DNA unwinding
MbHA02g14710	Fasciclin-like arabinogalactan protein	MbHB02g04590	Domain of unknown function (DUF4283)
MbHA02g14720	acid phosphatase activity	MbHB02g05460	-
MbHA02g00210	This is a component of the ubiquinol-cytochrome c reductase complex (complex III or cytochrome b-c1 complex), which is part of the mitochondrial respiratory chain. This protein may mediate formation of the complex between cytochromes c and c1	MbHB02g05600	Arm repeat protein interacting with
MbHA02g00250	Cytochrome p450	MbHB02g05650	LRR receptor-like serine threonine-protein kinase
MbHA02g00260	Cysteine-rich RLK (RECEPTOR-like protein kinase) 8	MbHB02g05750	GRF zinc finger
MbHA02g00290	Belongs to the disease resistance NB-LRR family	MbHB09g02600	source UniProtKB
MbHA02g00710	11S globulin seed storage protein	MbHB02g05830	Belongs to the universal ribosomal protein uS8 family
MbHA02g01140	F-box associated	MbHB02g05920	Belongs to the cystatin family. Phytocystatin subfamily
MbHA02g01150	F-box kelch-repeat protein	MbHB02g05970	Zinc finger BED domain-containing protein
MbHA02g01230	-	MbHB02g06100	ribonuclease H protein
MbHA02g01420	Belongs to the disease resistance NB-LRR family	MbHB02g06160	Conserved gene of
MbHA02g01640	-	MbHB02g06210	source UniProtKB
MbHA02g02570	F-box LRR-repeat protein	MbHB02g06240	L-type lectin-domain containing receptor kinase IX.1-like
MbHA02g02580	F-box LRR-repeat protein	MbHB03g20220	DNA RNA polymerases superfamily protein
MbHA05g01630	strictosidine synthase activity	MbHB02g06660	F-box kelch-repeat protein
MbHA02g02900	VQ motif	MbHB02g06890	transposition, RNA-mediated
MbHA02g03100	Exostosin family	MbHB02g06980	Belongs to the CRISP family
MbHA02g03540	LRR receptor-like serine threonine-protein kinase	MbHB02g07210	Germin-like protein subfamily 1 member
MbHA02g03560	F-box kelch-repeat protein	MbHB02g07220	Germin-like protein subfamily 1 member
MbHA02g03570	Ribonuclease H protein	MbHB02g07230	Germin-like protein subfamily 1 member
MbHA02g03830	Transglycosylase SLT domain	MbHB02g07240	Germin-like protein subfamily 1 member
MbHA02g03920	Domain of unknown function (DUF4283)	MbHB02g07250	Germin-like protein subfamily 1 member
MbHA02g04070	VQ motif	MbHB09g24420	MuDR family transposase
MbHA02g04080	Copper-transporting ATPase	MbHB02g07510	Transcription factor DYSFUNCTIONAL TAPETUM
MbHA02g05030	Ribonuclease H protein	MbHB02g07720	G-type lectin S-receptor-like serine threonine-protein kinase
MbHA02g05170	Belongs to the iron ascorbate-dependent oxidoreductase family	MbHB02g07910	Belongs to the disease resistance NB-LRR family
MbHA02g05180	Belongs to the iron ascorbate-dependent oxidoreductase family	MbHB02g07940	Cystathionine beta-lyase
MbHA02g05230	Glutaredoxin	MbHB02g08080	G-type lectin S-receptor-like serine threonine-protein kinase
MbHA12g00860	source UniProtKB	MbHB02g08300	G-type lectin S-receptor-like Serine
MbHA02g05320	Transglycosylase SLT domain	MbHB02g08520	G-quadruplex DNA unwinding
MbHA02g05550	Ribonuclease H protein	MbHB02g08540	G-type lectin S-receptor-like Serine
MbHA02g05900	LRR receptor-like serine threonine-protein kinase	MbHB02g08600	G-type lectin S-receptor-like Serine
MbHA02g05940	source UniProtKB	MbHB02g08550	sphingoid long-chain bases kinase
MbHA02g05950	source UniProtKB	MbHB02g08560	malic enzyme
MbHA02g05990	transposition, RNA-mediated	MbHB09g03510	spliceosomal complex assembly
MbHA02g06000	LRR receptor-like serine threonine-protein kinase	MbHB02g08610	G-type lectin S-receptor-like Serine
MbHA02g06170	DNA (cytosine-5)-methyltransferase	MbHB02g08630	G-type lectin S-receptor-like Serine
MbHA02g06180	L-type lectin-domain containing receptor kinase IX.1-like	MbHB02g08640	G-type lectin S-receptor-like Serine
MbHA03g12230	transposon protein	MbHB02g08660	G-type lectin S-receptor-like Serine
MbHA02g06290	Domain of unknown function (DUF4283)	MbHB02g08670	G-type lectin S-receptor-like Serine
MbHA02g07080	gag-polypeptide of LTR copia-type	MbHB02g08680	Serine threonine-protein kinase
MbHA02g07110	Cysteine-rich receptor-like protein kinase	MbHB02g08700	G-type lectin S-receptor-like Serine
MbHA02g07280	Cystathionine beta-lyase	MbHB02g05900	LRR receptor-like serine threonine-protein kinase
MbHA02g07370	transposition, RNA-mediated	MbHB02g08890	LRR-repeat protein
MbHA02g07780	Cystathionine beta-lyase	MbHB02g08920	-
MbHA12g00250	Transcription elongation factor that enhances transcription elongation by RNA polymerase II (RNAPII)	MbHB02g08930	LRR receptor-like serine threonine-protein kinase
MbHA01g18550	Belongs to the AAA ATPase family	MbHB02g09010	Thaumatin-like protein
MbHA02g08120	G-type lectin S-receptor-like Serine	MbHB02g09020	G-type lectin S-receptor-like Serine
MbHA02g08260	source UniProtKB	MbHB02g09030	thaumatin-like protein
MbHA02g08300	G-type lectin S-receptor-like serine threonine-protein kinase	MbHB11g08600	Belongs to the iron ascorbate-dependent oxidoreductase family
MbHA11g04350	strictosidine synthase activity	MbHB02g09070	serine threonine-protein kinase
MbHA02g08470	DNA mismatch repair protein	MbHB02g09080	Plant transposase (Ptta/En/Spm family)
MbHA02g12340	mannosyl-oligosaccharide 1,2-alpha-mannosidase activity	MbHB02g09230	Pentatricopeptide repeat-containing protein
MbHA02g08500	G-type lectin S-receptor-like Serine	MbHB02g09270	Protein of unknown function (DUF632)
MbHA11g13170	receptor-like serine threonine-protein kinase	MbHB02g09280	ABC transporter C family member
MbHA02g08790	G-type lectin S-receptor-like Serine	MbHB02g09370	F-box associated
MbHA10g03730	source UniProtKB	MbHB02g09690	Disease resistance protein
MbHA05g03600	gag-polypeptide of LTR copia-type	MbHB02g09700	TMV resistance protein N-like
MbHA02g08920	A domain family that is part of the cupin metalloenzyme superfamily.	MbHB02g09710	TMV resistance protein N-like
MbHA02g09020	source UniProtKB	MbHB02g09740	B3 domain-containing protein
MbHA02g09490	disease resistance	MbHB02g09750	disease resistance
MbHA02g09970	gag-polypeptide of LTR copia-type	MbHB02g09760	LRR receptor-like serine threonine-protein kinase
MbHA05g03890	gag-polypeptide of LTR copia-type	MbHB02g09770	LRR receptor-like serine threonine-protein kinase
MbHA02g10320	Ribonuclease H protein	MbHB02g09780	Disease resistance protein
MbHA02g10330	acid phosphatase activity	MbHB02g10270	transposition, RNA-mediated
MbHA02g10380	Cysteine-rich receptor-like protein kinase	MbHB02g10280	Zeaxanthin epoxidase, chloroplastic-like
MbHA02g10510	-	MbHB01g24480	Pentatricopeptide repeat-containing protein
MbHA09g08830	GRF zinc finger	MbHB04g10070	G-quadruplex DNA unwinding
MbHA02g10560	Belongs to the short-chain dehydrogenases reductases (SDR) family	MbHB02g11600	Belongs to the class I-like SAM-binding methyltransferase superfamily. Cation-independent O- methyltransferase family
MbHA02g10620	Belongs to the terpene cyclase mutase family	MbHB02g11610	Belongs to the class I-like SAM-binding methyltransferase superfamily. Cation-independent O- methyltransferase family
MbHA02g10660	Belongs to the disease resistance NB-LRR family	MbHB02g11670	Belongs to the class I-like SAM-binding methyltransferase superfamily. Cation-independent O- methyltransferase family
MbHA02g10730	Belongs to the terpene cyclase mutase family	MbHB02g11780	Hydrophobic seed protein
MbHA02g10740	Belongs to the terpene cyclase mutase family	MbHB03g08250	transposition, RNA-mediated
MbHA02g10790	DEHYDRATION-INDUCED 19-like	MbHB01g10370	Domain of unknown function (DUF4283)
MbHA02g10850	TATA-binding protein-associated factor	MbHB02g12010	NB-ARC domain
MbHA02g10890	protein serine/threonine kinase activity	MbHB02g12050	Retrotransposon gag protein
MbHA10g04420	Domain of unknown function (DUF4216)	MbHB02g12060	Glutamate-gated receptor that probably acts as non- selective cation channel
MbHA02g11270	gag-polypeptide of LTR copia-type	MbHB02g12070	NB-ARC domain
MbHA02g14250	F-box kelch-repeat protein	MbHB02g12230	transcription factor
MbHA02g11690	Involved in chlorophyll biosynthesis. Catalyzes the insertion of magnesium ion into protoporphyrin IX to yield Mg- protoporphyrin IX	MbHB02g12250	MRG
MbHA02g11790	RECEPTOR-LIKE protein	MbHB02g12350	phospholipase
MbHA02g11840	Rieske-like [2Fe-2S] domain	MbHB02g12370	pectinesterase pectinesterase inhibitor
MbHA02g11920	Replication factor A	MbHB02g12380	pectinesterase pectinesterase inhibitor
MbHA02g12180	receptor-like protein kinase	MbHB02g12390	phospholipase
MbHA02g12360	Belongs to the peptidase C1 family	MbHB02g12400	phospholipase
MbHA02g12590	TMV resistance protein N-like	MbHB02g12410	phospholipase
MbHA02g12620	TMV resistance protein N-like	MbHB09g01820	strictosidine synthase activity
MbHA02g12710	TMV resistance protein N-like	MbHB02g12490	spliceosomal complex assembly
MbHA02g12750	TMV resistance protein N-like	MbHB02g12610	receptor-like protein kinase
MbHA02g12790	ribonuclease H protein	MbHB02g12850	Belongs to the Glu Leu Phe Val dehydrogenases family
MbHA02g12870	TMV resistance protein N-like	MbHB02g12900	Belongs to the peptidase C1 family
MbHA02g12920	TMV resistance protein N-like	MbHB02g13010	Belongs to the peptidase C1 family
MbHA02g12990	TMV resistance protein N-like	MbHB02g13180	transposition, RNA-mediated
MbHA02g13010	Aspartyl protease	MbHB02g13400	zinc finger CCCH domain-containing protein
MbHA02g13020	TMV resistance protein N-like	MbHB02g13520	Involved in biosynthesis of the thiamine precursor thiazole. Catalyzes the conversion of NAD and glycine to adenosine diphosphate 5-(2-hydroxyethyl)-4-methylthiazole-2-carboxylic acid (ADT), an adenylated thiazole intermediate. The reaction includes an iron-dependent sulfide transfer from a conserved cysteine residue of the protein to a thiazole intermediate. The enzyme can only undergo a single …
MbHA02g13070	TMV resistance protein N-like	MbHB12g02360	source UniProtKB
MbHA02g13080	TMV resistance protein N-like	MbHB02g13680	RING finger and CHY zinc finger domain-containing protein
MbHA02g13130	TMV resistance protein N-like	MbHB02g13800	Translational activator
MbHA02g12860	TMV resistance protein N-like	MbHB02g13890	WAT1-related protein
MbHA11g13090	transposition, RNA-mediated	MbHB02g13990	ER lumen
MbHA02g13250	Non-LTR retroelement reverse transcriptase	MbHB02g14220	Belongs to the TRAFAC class dynamin-like GTPase superfamily. Dynamin Fzo YdjA family
MbHA02g13280	Disease resistance protein	MbHB02g14210	Belongs to the TRAFAC class dynamin-like GTPase superfamily. Dynamin Fzo YdjA family
MbHA02g13300	DNA RNA polymerases superfamily protein	MbHB02g14240	Belongs to the TRAFAC class dynamin-like GTPase superfamily. Dynamin Fzo YdjA family
MbHA02g13520	Domain of unknown function (DUF4283)	MbHB02g14250	Ribonuclease H protein
MbHA05g00130	F-box associated	MbHB02g14280	Belongs to the TRAFAC class dynamin-like GTPase superfamily. Dynamin Fzo YdjA family
MbHA02g13880	Plant protein of unknown function	MbHB02g14310	Disease resistance protein
MbHA02g14400	Mitogen-activated protein kinase kinase kinase	MbHB02g14420	auxin-induced protein
MbHA02g14480	Paired amphipathic helix protein Sin3-like	MbHB02g14450	auxin-induced protein
MbHA09g01090	F-box associated	MbHB02g14440	auxin-induced protein
MbHA02g14540	Serine threonine-protein kinase WNK8-like	MbHB02g14570	auxin-induced protein
MbHA02g14670	Indigoidine synthase A like protein	MbHB02g14580	Auxin-induced protein
MbHA02g14930	- STE kinases include homologs to sterile 7, sterile 11 and sterile 20 from yeast, expressed	MbHB02g14590	Auxin-induced protein
MbHA02g14900	Serine/Threonine protein kinases, catalytic domain	MbHB02g14610	Auxin-induced protein
MbHA02g14950	Lipase (class 3)	MbHB02g14620	auxin-induced protein
MbHA02g15100	TMV resistance protein N-like	MbHB02g14600	auxin-induced
MbHA02g15200	glyoxalase I family protein	MbHB02g14640	auxin-induced protein
MbHA06g12580	transposition, RNA-mediated	MbHB02g14660	Reverse transcriptase (RNA-dependent DNA polymerase)
MbHA09g04690	-	MbHB02g14690	Floral homeotic protein
MbHA02g15550	cysteine-rich RLK (RECEPTOR-like protein kinase) 8	MbHB02g14700	Belongs to the 'GDSL' lipolytic enzyme family
MbHA02g15680	Non-structural maintenance of	MbHB02g14720	subtilisin-like
MbHA02g15800	-	MbHB02g14730	Pentatricopeptide repeat-containing protein At4g18975
MbHA04g02870	-	MbHB02g14740	Senescence regulator
MbHA02g15960	ribonuclease H protein	MbHB02g14760	exonuclease
MbHA02g16520	Cytochrome p450	MbHB02g14770	HBS1-like
MbHA02g16700	Auxin-induced in root cultures protein	MbHB02g14540	auxin-induced
MbHA02g17340	-	MbHB02g14550	Auxin-induced protein
MbHA02g18050	Belongs to the eukaryotic ribosomal protein P1 P2 family	MbHB02g14780	Transcription factor
MbHA02g18140	Domain of unknown function (DUF4413)	MbHB02g14830	Toll - interleukin 1 - resistance
MbHA02g18150	Cysteine-rich receptor-like protein kinase	MbHB01g14700	regulation of response to stimulus
MbHA02g18160	Cysteine-rich receptor-like protein kinase	MbHB02g14790	Transcription factor
MbHA02g18170	Cysteine-rich receptor-like protein kinase	MbHB02g14800	Transcription factor
MbHA02g18210	Cysteine-rich receptor-like protein kinase	MbHB02g14840	L-threonine ammonia-lyase activity
MbHA02g18350	Belongs to the helicase family	MbHB05g01290	Retrotransposon gag protein
MbHA02g18340	Cysteine-rich receptor-like protein kinase	MbHB02g14860	Myb/SANT-like DNA-binding domain
MbHA02g18330	Cysteine-rich receptor-like protein kinase	MbHB02g14880	Transcription factor
MbHA02g18290	Cysteine-rich receptor-like protein kinase	MbHB02g14890	eukaryotic translation initiation factor
MbHA02g18490	Cysteine-rich receptor-like protein kinase	MbHB02g14900	Belongs to the disease resistance NB-LRR family
MbHA02g18500	Cysteine-rich receptor-like protein kinase	MbHB02g14920	Belongs to the disease resistance NB-LRR family
MbHA02g18620	Agamous-like MADS-box protein	MbHB02g14930	Pentatricopeptide repeat-containing protein
MbHA02g18670	Belongs to the peptidase S10 family	MbHB02g14940	Src homology 3 domains
MbHA02g19050	Ribonuclease H protein	MbHB02g14950	Belongs to the disease resistance NB-LRR family
MbHA02g19320	sodium ion transport	MbHB02g14980	Pentatricopeptide repeat-containing protein
MbHA02g19730	Encoded by	MbHB02g15130	DNA RNA polymerases superfamily protein
MbHA02g19780	Belongs to the sulfotransferase 1 family	MbHB02g15250	Ribonuclease H protein
MbHA02g19980	-	MbHB02g15390	F-box associated
MbHA02g19990	Belongs to the iron ascorbate-dependent oxidoreductase family	MbHB02g15120	F-box associated
MbHA02g20020	Belongs to the iron ascorbate-dependent oxidoreductase family	MbHB02g15540	zinc finger
MbHA02g20870	Belongs to the AAA ATPase family	MbHB02g15810	transposition, RNA-mediated
MbHA02g20970	Dynein light chain	MbHB02g15820	Pfam:UBN2_2
MbHA02g21250	Belongs to the Orn Lys Arg decarboxylase class-II family. SpeA subfamily	MbHB02g15850	Mitogen-Activated Protein Kinase Kinase Kinase
MbHA03g23930	transposition, RNA-mediated	MbHB05g01160	strictosidine synthase activity
MbHA03g00480	isoform X1	MbHB02g15890	Mitogen-Activated Protein Kinase Kinase Kinase
MbHA03g01030	-	MbHB02g15910	Protein kinase domain
MbHA12g08120	transposon protein	MbHB02g15690	Serine/Threonine protein kinases, catalytic domain
MbHA03g02320	Belongs to the peptidase C1 family	MbHB02g15950	Protein tyrosine kinase
MbHA03g02370	Domain of unknown function (DUF4283)	MbHB02g15970	Retrotransposon gag protein
MbHA03g03040	-	MbHB02g15990	Mitogen-activated protein kinase kinase kinase
MbHA03g04180	source UniProtKB	MbHB02g16010	Nuclear transcription factor Y subunit
MbHA06g14300	Ankyrin repeat-containing protein	MbHB02g16060	Protein kinase domain
MbHA03g04570	-	MbHB02g16090	TMV resistance protein N-like
MbHA03g05250	Belongs to the helicase family	MbHB02g16120	Belongs to the disease resistance NB-LRR family
MbHA03g05280	Belongs to the helicase family	MbHB02g16200	The light-harvesting complex (LHC) functions as a light receptor, it captures and delivers excitation energy to photosystems with which it is closely associated
MbHA11g13610	Reverse transcriptase (RNA-dependent DNA polymerase)	MbHB02g16220	glyoxalase I family protein
MbHA01g06950	Belongs to the cytochrome P450 family	MbHB02g16240	-
MbHA03g05930	U6 snRNA-associated Sm-like protein	MbHB02g16280	Possibly involved in carbohydrate binding
MbHA03g05940	source UniProtKB	MbHB02g16320	RESISTANCE protein
MbHA03g06030	Belongs to the Glu Leu Phe Val dehydrogenases family	MbHB02g16330	gag-polypeptide of LTR copia-type
MbHA03g06590	Leucine Rich Repeat	MbHB02g16390	RESISTANCE protein
MbHA03g06740	F-box family	MbHB02g16530	microtubule motor activity
MbHA03g06810	ATP-dependent DNA helicase	MbHB02g16670	60S ribosomal Protein
MbHA03g07070	Belongs to the globin family	MbHB02g16900	mitotic sister chromatid biorientation
MbHA03g07530	ankyrin repeat-containing protein	MbHB02g16950	Lignin degradation and detoxification of lignin-derived products
MbHA03g07540	Domain of unknown function	MbHB02g17050	C2 and GRAM domain-containing protein
MbHA03g07600	ankyrin repeat-containing protein	MbHB02g17590	Mitogen-activated protein kinase kinase kinase
MbHA03g07750	Ribonuclease H protein	MbHB02g17860	acyl-CoA--sterol O-acyltransferase 1-like
MbHA03g07890	Belongs to the SKP1 family	MbHB02g19020	Belongs to the iron ascorbate-dependent oxidoreductase family
MbHA05g02940	source UniProtKB	MbHB02g19080	Cysteine-rich receptor-like protein kinase
MbHA03g08580	Belongs to the multi antimicrobial extrusion (MATE) (TC 2.A.66.1) family	MbHB02g19090	Cysteine-rich receptor-like protein kinase
MbHA03g08590	gag-polypeptide of LTR copia-type	MbHB02g19210	Salt stress response/antifungal
MbHA03g08830	Pentatricopeptide repeat-containing protein	MbHB02g19960	Arabidopsis protein of unknown function
MbHA09g01640	zinc finger	MbHB02g20400	Ribonuclease H protein
MbHA03g09270	receptor-like protein kinase	MbHB02g20860	Belongs to the major facilitator superfamily. Sugar transporter (TC 2.A.1.1) family
MbHA06g19020	Alpha beta hydrolase domain-containing protein 11-like	MbHB02g20870	Belongs to the major facilitator superfamily. Sugar transporter (TC 2.A.1.1) family
MbHA09g02160	Transposase family tnp2	MbHB05g08160	Transposase-associated domain
MbHA03g10480	GMC oxidoreductase	MbHB02g22140	Belongs to the eukaryotic ribosomal protein P1 P2 family
MbHA03g10680	alpha/beta hydrolase fold	MbHB02g22270	protein ubiquitination
MbHA03g10750	alpha/beta hydrolase fold	MbHB02g22570	Ribonuclease H protein
MbHA07g23500	alpha-galactosidase	MbHB02g22790	ribonuclease H protein
MbHA03g11710	Toll - interleukin 1 - resistance	MbHB03g01100	SH3 domain-containing protein
MbHA03g11700	DNA replication factor CDT1 like	MbHB03g03320	Belongs to the Glu Leu Phe Val dehydrogenases family
MbHA03g12020	Ribonuclease H protein	MbHB03g03490	Belongs to the class I-like SAM-binding methyltransferase superfamily. Cation-independent O- methyltransferase family
MbHA03g12880	Myb/SANT-like DNA-binding domain	MbHB03g03580	Sucrose transport
MbHA03g13150	Glutelin type-A	MbHB03g03830	Alpha/beta hydrolase family
MbHA07g06170	Zinc finger, GRF-type	MbHB03g03840	zinc transporter
MbHA03g13670	Wall-associated receptor kinase C-terminal	MbHB03g03880	Retrotransposon gag protein
MbHA10g13940	L-threonine ammonia-lyase activity	MbHB03g03890	Monoglyceride
MbHA03g13830	VQ motif	MbHB03g04170	transposition, RNA-mediated
MbHA03g14020	Cytochrome p450	MbHB03g04180	Myb/SANT-like DNA-binding domain
MbHA03g14040	Cytochrome p450	MbHB04g10460	source UniProtKB
MbHA03g14100	Cytochrome p450	MbHB03g04340	-
MbHA03g14110	Cytochrome p450	MbHB03g04590	Reverse transcriptase (RNA-dependent DNA polymerase)
MbHA03g14120	Cytochrome p450	MbHB03g04720	Belongs to the glycosyl hydrolase 17 family
MbHA03g15180	Protein FAR1-RELATED SEQUENCE	MbHB03g04880	-
MbHA03g15470	RIBOSOMAL protein	MbHB03g05540	nuclease HARBI1
MbHA03g15680	O-acyltransferase (WSD1-like)	MbHB03g05630	-
MbHA03g16630	Domain of unknown function (DUF4216)	MbHB03g05800	RNA polymerase II regulatory region DNA binding
MbHA03g16830	3-hydroxyisobutyryl-CoA hydrolase activity	MbHB03g05900	Component of the cytochrome b6-f complex, which mediates electron transfer between photosystem II (PSII) and photosystem I (PSI), cyclic electron flow around PSI, and state transitions
MbHA03g17180	Belongs to the major facilitator superfamily. Sugar transporter (TC 2.A.1.1) family	MbHB03g06080	ankyrin repeat-containing protein
MbHA03g17190	Reverse transcriptase (RNA-dependent DNA polymerase)	MbHB03g06490	DNA-directed RNA polymerase III subunit
MbHA03g17580	Peptidyl-prolyl cis-trans isomerase	MbHB03g06970	One of the components of the core complex of photosystem II (PSII), required for its stability and or assembly. PSII is a light-driven water plastoquinone oxidoreductase that uses light energy to abstract electrons from H(2)O, generating O(2) and a proton gradient subsequently used for ATP formation. It consists of a core antenna complex that captures photons, and an electron transfer chain that …
MbHA03g17600	Lecithin retinol acyltransferase	MbHB03g07040	Domain of unknown function (DUF4283)
MbHA03g17860	Belongs to the 14-3-3 family	MbHB02g05960	source UniProtKB
MbHA03g18610	-	MbHB03g07130	Transcription initiation factor TFIID subunit
MbHA03g18880	Dolichyl-diphosphooligosaccharide--protein glycosyltransferase subunit	MbHB03g07220	Pentatricopeptide repeat-containing protein
MbHA03g18890	SANTA (SANT Associated)	MbHB03g07300	GAG-pre-integrase domain
MbHA03g19340	Belongs to the CRISP family	MbHB03g07390	-
MbHA03g20170	zinc finger	MbHB03g07430	Encoded by
MbHA03g20830	Cytochrome p450	MbHB03g07450	Aminotransferase class I and II
MbHA03g21220	Purple acid phosphatase	MbHB03g07460	Pentatricopeptide repeat-containing protein
MbHA03g21440	Has 11 Blast hits to 11 proteins in 5 species Archae - 0	MbHB03g07470	source UniProtKB
MbHA03g21740	transcription repressor	MbHB03g07520	Belongs to the glycosyl hydrolase 18 family
MbHA04g00890	cysteine-rich RLK (RECEPTOR-like protein kinase) 8	MbHB03g07570	transcription factor
MbHA03g23540	ABC-2 type transporter	MbHB03g07610	Reverse transcriptase (RNA-dependent DNA polymerase)
MbHA03g24610	Exportin-7-like	MbHB03g07630	transcription factor
MbHA10g10120	-	MbHB03g07660	ankyrin repeat-containing protein
MbHA03g24940	Domain of unknown function (DUF4283)	MbHB03g07680	Belongs to the glycosyltransferase 2 family. Plant cellulose synthase subfamily
MbHA03g25030	Belongs to the peroxidase family. Classical plant (class III) peroxidase subfamily	MbHB03g07690	ankyrin repeat-containing protein
MbHA03g25040	Removal of H(2)O(2), oxidation of toxic reductants, biosynthesis and degradation of lignin, suberization, auxin catabolism, response to environmental stresses such as wounding, pathogen attack and oxidative stress	MbHB03g07730	Ribonuclease H protein
MbHA03g25050	Belongs to the peroxidase family. Classical plant (class III) peroxidase subfamily	MbHB03g07760	Abscisic stress-ripening protein
MbHA10g12670	cysteine-rich RLK (RECEPTOR-like protein kinase) 8	MbHB03g07780	Abscisic stress-ripening protein
MbHA03g27910	DDE superfamily endonuclease	MbHB05g02120	spliceosomal complex assembly
MbHA03g28560	-	MbHB03g07930	Belongs to the short-chain dehydrogenases reductases (SDR) family
MbHA03g28780	-	MbHB03g08130	transposon protein
MbHA03g29150	Belongs to the GRAS family	MbHB12g06890	zinc finger
MbHA03g29320	-	MbHB09g08120	spliceosomal complex assembly
MbHA03g29410	acid phosphatase activity	MbHB03g08470	-
MbHA03g30620	Calmodulin-binding protein	MbHB03g08550	Belongs to the glycosyl hydrolase 1 family
MbHA03g30820	Alpha/beta hydrolase family	MbHB03g08560	beta-glucosidase activity
MbHA03g31050	3-hydroxyisobutyryl-CoA hydrolase activity	MbHB06g12500	transposition, RNA-mediated
MbHA03g31060	3-hydroxyisobutyryl-CoA hydrolase activity	MbHB03g08600	Ribonuclease H protein
MbHA03g31100	Belongs to the heat shock protein 70 family	MbHB03g08670	LRR receptor-like serine threonine-protein kinase
MbHA11g09470	gag-polypeptide of LTR copia-type	MbHB03g08700	Ribonuclease H protein
MbHA04g00030	deSI-like protein	MbHB03g08950	DDE superfamily endonuclease
MbHA08g08310	Belongs to the cullin family	MbHB03g08970	UDP-Glycosyltransferase
MbHA04g04890	Wound-induced protein	MbHB03g09010	UDP-Glycosyltransferase
MbHA04g00070	disease resistance protein	MbHB03g09040	ribonuclease H protein
MbHA04g00740	At5g01610-like	MbHB03g09050	Ribonuclease H protein
MbHA04g00920	Receptor-like protein 12	MbHB03g09110	membrane-associated kinase regulator
MbHA04g01410	Lactosylceramide 4-alpha-galactosyltransferase-like	MbHB03g09310	Domain of unknown function (DUF4283)
MbHA04g01560	Pentatricopeptide repeat-containing protein At1g66345	MbHB03g09330	Late embryogenesis abundant protein
MbHA04g01780	pre-mRNA-splicing factor CWC22 homolog	MbHB03g09430	receptor-like protein kinase
MbHA04g02090	Belongs to the multicopper oxidase family	MbHB03g09480	receptor-like protein kinase
MbHA04g02220	Belongs to the GST superfamily	MbHB02g10400	-
MbHA04g02360	Belongs to the mitochondrial carrier (TC 2.A.29) family	MbHB03g09500	-
MbHA04g02410	Belongs to the Casparian strip membrane proteins (CASP) family	MbHB06g03820	positive regulation of spermidine biosynthetic process
MbHA04g02930	Mitochondrial import inner membrane translocase subunit	MbHB03g09710	Alpha-L-arabinofuranosidase
MbHA05g17200	transposon protein	MbHB03g09720	methylesterase 11
MbHA08g01110	-	MbHB03g09970	isoform X1
MbHA04g03230	disease resistance	MbHB03g10250	K homology RNA-binding domain
MbHA02g18200	Heat shock 70kDa protein 4-like	MbHB03g10830	Domain of unknown function (DUF4283)
MbHA04g03310	-	MbHB03g10990	ankyrin repeat-containing protein
MbHA04g03470	E3 ubiquitin-protein ligase	MbHB03g11000	Chloride channel protein
MbHA04g03520	source UniProtKB	MbHB03g11600	Belongs to the glycosyl hydrolase 17 family
MbHA04g03530	source UniProtKB	MbHB03g11610	lipid binding
MbHA04g03550	60S ribosomal protein	MbHB03g11630	Belongs to the glycosyl hydrolase 17 family
MbHA04g03700	Small ubiquitin-related modifier	MbHB03g11720	alpha-galactosidase
MbHA04g03810	YrdC domain-containing protein	MbHB03g11800	TMV resistance protein N-like
MbHA04g03910	This protein promotes the GTP-dependent binding of aminoacyl-tRNA to the A-site of ribosomes during protein biosynthesis	MbHB03g11810	ribonuclease H protein
MbHA04g04000	Myb/SANT-like DNA-binding domain	MbHB03g11790	DNA replication factor CDT1 like
MbHA04g04060	Cytochrome p450	MbHB03g11840	TMV resistance protein N-like
MbHA04g04630	Belongs to the disease resistance NB-LRR family	MbHB03g11870	Functions as component of the Arp2 3 complex which is involved in regulation of actin polymerization and together with an activating nucleation-promoting factor (NPF) mediates the formation of branched actin networks
MbHA04g04350	ADP binding	MbHB03g11900	Soybean trypsin inhibitor (Kunitz) family of protease inhibitors
MbHA04g04640	Belongs to the disease resistance NB-LRR family	MbHB01g13550	transposon protein
MbHA04g04670	Poly(A)-specific ribonuclease PARN-like	MbHB03g12050	Transporter
MbHA04g04680	Belongs to the disease resistance NB-LRR family	MbHB03g12320	transposition, RNA-mediated
MbHA04g04810	ATP binding	MbHB03g13320	Ribonuclease H protein
MbHA04g04820	Ferrous iron transport protein B	MbHB03g13200	Belongs to the glycosyltransferase 8 family
MbHA04g04830	Protein of unknown function (DUF707)	MbHB03g13520	F-box family
MbHA04g04840	TMV resistance protein N-like	MbHB03g13570	Encoded by
MbHA04g04910	TMV resistance protein N-like	MbHB03g13760	receptor-like protein kinase
MbHA04g05010	TMV resistance protein N-like	MbHB03g13770	GAG-pre-integrase domain
MbHA04g04960	isoform X1	MbHB03g13820	GRF zinc finger
MbHA04g04950	cellular transition metal ion homeostasis	MbHB03g13870	AMSH-like ubiquitin thioesterase
MbHA04g04990	Mitochondrial ribosome-associated GTPase	MbHB03g14980	Pentatricopeptide repeat-containing protein
MbHA04g04980	isoform X1	MbHB03g14990	Lachrymatory-factor synthase-like
MbHA04g05250	Belongs to the peptidase S10 family	MbHB03g15000	Pentatricopeptide repeat-containing protein
MbHA04g05260	B3 domain-containing protein	MbHB03g15010	Lachrymatory-factor synthase-like
MbHA04g05270	TMV resistance protein N-like	MbHB03g15020	Pentatricopeptide repeat-containing protein
MbHA04g05280	TMV resistance protein N-like	MbHB03g15370	Catalyzes the phosphorylation of D-fructose 6-phosphate to fructose 1,6-bisphosphate by ATP, the first committing step of glycolysis
MbHA04g05360	F-box kelch-repeat protein	MbHB03g15410	Ribosomal protein S16
MbHA04g05670	zinc finger	MbHB01g07660	acid phosphatase activity
MbHA04g05700	TMV resistance protein N-like	MbHB03g15720	receptor-like protein kinase At5g15080
MbHA04g05710	May be involved in modulation of pathogen defense and leaf cell death	MbHB03g06980	Integrase core domain
MbHA04g05720	Receptor protein kinase	MbHB03g16620	cysteine-rich RLK (RECEPTOR-like protein kinase) 8
MbHA04g05730	Nsp1-like C-terminal region	MbHB03g16890	Ribonuclease H protein
MbHA04g05770	ATP binding	MbHB03g17070	Ribonuclease H protein
MbHA02g12080	acid phosphatase activity	MbHB03g17150	Pentatricopeptide repeat-containing protein
MbHA08g16850	transposition, RNA-mediated	MbHB03g03760	zinc transporter
MbHA04g05820	-	MbHB03g03790	Retrotransposon gag protein
MbHA04g06430	ethylene-responsive transcription factor	MbHB03g03800	Monoglyceride
MbHA04g06630	Lipolytic acyl hydrolase (LAH)	MbHB12g15960	Retrotransposon gag protein
MbHA04g06650	NADH dehydrogenase ubiquinone 1 alpha subcomplex subunit	MbHB03g18050	Belongs to the iron ascorbate-dependent oxidoreductase family
MbHA04g06850	TdcA1-ORF2 protein	MbHB03g18060	Belongs to the iron ascorbate-dependent oxidoreductase family
MbHA04g06880	Cytochrome p450	MbHB03g19340	dnaJ homolog subfamily C member
MbHA04g06900	cysteine-rich RLK (RECEPTOR-like protein kinase) 8	MbHB03g19570	Encoded by
MbHA04g07010	At1g28695-like	MbHB03g19760	ribonuclease H protein
MbHA04g07040	Afadin- and alpha-actinin-binding	MbHB03g20390	Belongs to the cystatin family. Phytocystatin subfamily
MbHA04g07230	Serine threonine-protein phosphatase	MbHB03g20450	-
MbHA04g07100	Soybean trypsin inhibitor (Kunitz) family of protease inhibitors	MbHB03g20800	nuclease HARBI1
MbHA04g07320	source UniProtKB	MbHB03g21400	Pentatricopeptide repeat-containing protein
MbHA04g07620	TMV resistance protein N-like	MbHB03g21530	-
MbHA04g07670	Belongs to the UDP-glycosyltransferase family	MbHB03g21770	-
MbHA04g07680	Belongs to the UDP-glycosyltransferase family	MbHB03g22250	Pentatricopeptide repeat-containing protein
MbHA04g07690	Belongs to the UDP-glycosyltransferase family	MbHB03g22500	ATP synthase subunit beta
MbHA04g07950	ATP-dependent DNA helicase	MbHB03g23540	regulation of actin filament depolymerization
MbHA07g05080	spliceosomal complex assembly	MbHB03g23800	Ubiquitin carboxyl-terminal hydrolase
MbHA04g08310	Belongs to the UDP-glycosyltransferase family	MbHB03g24360	GRF zinc finger
MbHA02g14740	Histone-lysine n-methyltransferase	MbHB03g24520	Phosphatidylinositol 4-kinase gamma
MbHA04g08340	Belongs to the UDP-glycosyltransferase family	MbHB03g25000	DNA RNA polymerases superfamily protein
MbHA04g08380	transposition, RNA-mediated	MbHB03g25320	-
MbHA04g08590	zinc finger	MbHB04g14680	Conserved gene of
MbHA04g08670	Domain of unknown function (DUF4283)	MbHB03g25940	mitochondrial chaperone
MbHA04g08680	Pentatricopeptide repeat-containing protein	MbHB03g26200	Pentatricopeptide repeat-containing protein
MbHA04g08690	Pentatricopeptide repeat-containing protein	MbHB03g26870	-
MbHA04g08700	isoform X1	MbHB03g26880	Ribulose-phosphate 3-epimerase
MbHA04g08900	Plant transposase (Ptta/En/Spm family)	MbHB03g26990	Belongs to the glyceraldehyde-3-phosphate dehydrogenase family
MbHA04g09060	source UniProtKB	MbHB03g27670	Germin-like protein subfamily 1 member
MbHA04g09140	Exosome complex	MbHB03g29470	Pentatricopeptide repeat-containing protein
MbHA04g09150	Exosome complex	MbHB03g29970	-
MbHA04g09530	Belongs to the UDP-glycosyltransferase family	MbHB03g30250	G patch domain-containing protein
MbHA04g09560	Belongs to the UDP-glycosyltransferase family	MbHB03g31110	Belongs to the heat shock protein 70 family
MbHA05g01390	zinc finger	MbHB11g07650	-
MbHA04g10020	Cytochrome p450	MbHB03g32200	Protein LIGHT-DEPENDENT SHORT HYPOCOTYLS
MbHA04g10030	Encoded by	MbHB13g03750	-
MbHA04g10120	ribonuclease H protein At1g65750	MbHB04g00010	Belongs to the universal ribosomal protein uS8 family
MbHA04g10150	Belongs to the UDP-glycosyltransferase family	MbHB04g00020	NB-ARC domain
MbHA04g10320	Cytochrome p450	MbHB04g00030	COBRA-like protein
MbHA04g10490	Belongs to the UDP-glycosyltransferase family	MbHB04g00040	Disease resistance RPP13-like protein 4
MbHA08g12260	8-hydroxy-dADP phosphatase activity	MbHB04g00050	Disease resistance RPP13-like protein 4
MbHA04g10890	-	MbHB04g00070	NB-ARC domain
MbHA04g10970	-	MbHB11g12840	Carbohydrate-binding protein of the ER
MbHA04g11830	Belongs to the short-chain dehydrogenases reductases (SDR) family	MbHB04g03520	disease resistance
MbHA04g11940	deSI-like protein	MbHB04g03500	disease resistance
MbHA04g11950	Zinc knuckle	MbHB04g00090	Importin-beta N-terminal domain
MbHA04g12160	ankyrin repeat-containing protein	MbHB04g00150	ABC transporter transmembrane region
MbHA04g12190	ankyrin repeat-containing protein	MbHB04g00550	-
MbHA04g12220	ankyrin repeat-containing protein	MbHB04g00590	Pentatricopeptide repeat-containing protein
MbHA04g12440	Mediator of RNA polymerase II transcription subunit 15a-like	MbHB04g00820	transposition, RNA-mediated
MbHA09g06130	-	MbHB04g01010	Domain of unknown function (DUF4220)
MbHA07g08800	gag-polypeptide of LTR copia-type	MbHB04g01220	50S ribosomal protein L18
MbHA04g13240	Belongs to the iron ascorbate-dependent oxidoreductase family	MbHB04g01420	DDE superfamily endonuclease
MbHA04g13870	Regulator of telomere elongation helicase	MbHB04g01470	ribonuclease H protein
MbHA04g14050	SNF1-related protein kinase regulatory subunit gamma-like	MbHB04g01570	Pentatricopeptide repeat-containing protein At1g66345
MbHA07g15180	Domain of unknown function (DUF4283)	MbHB04g01580	Pentatricopeptide repeat-containing protein
MbHA04g14340	Domain of unknown function (DUF4283)	MbHB04g01590	Pentatricopeptide repeat-containing protein
MbHA02g12640	RNA splicing	MbHB04g01630	Pentatricopeptide repeat-containing protein At1g66345
MbHA04g14660	TGF-beta receptor, type I II extracellular region	MbHB04g01650	UPF0481 protein At3g47200-like
MbHA04g14740	Belongs to the serpin family	MbHB04g01660	-
MbHA04g14940	TAP42-like family	MbHB01g14630	FAR1 DNA-binding domain
MbHA04g15130	acid phosphatase	MbHB04g02160	-
MbHA04g15220	Domain of unknown function (DUF4283)	MbHB04g02230	Belongs to the multicopper oxidase family
MbHA04g15230	LRR receptor-like serine threonine-protein kinase	MbHB04g02240	Ribonuclease H protein
MbHA04g15290	LRR receptor-like serine threonine-protein kinase	MbHB04g02320	Belongs to the GST superfamily
MbHA04g15260	LRR receptor-like serine threonine-protein kinase	MbHB04g02340	Belongs to the GST superfamily
MbHA04g15680	mediator of RNA polymerase II transcription	MbHB04g02350	Belongs to the GST superfamily
MbHA04g15750	Transcription factor	MbHB04g02860	transcription factor
MbHA04g15760	pfkB family carbohydrate kinase	MbHB04g02840	Receptor-like protein 12
MbHA04g15910	RESISTANCE protein	MbHB04g03130	Proton pump-interactor
MbHA04g15980	TMV resistance protein N-like	MbHB04g03530	disease resistance
MbHA04g16010	TMV resistance protein N-like	MbHB04g03600	Belongs to the peptidase S10 family
MbHA04g16050	Serine threonine-protein phosphatase 7 long form homolog	MbHB04g03690	Ribonuclease H protein
MbHA04g06360	1-phosphatidylinositol-4-phosphate 5-kinase activity	MbHB04g03710	Phosphoribosylformylglycinamidine cyclo-ligase, chloroplastic mitochondrial-like
MbHA06g06110	cysteine-rich RLK (RECEPTOR-like protein kinase) 8	MbHB04g03820	disease resistance
MbHA04g14180	TMV resistance protein N-like	MbHB04g03730	disease resistance
MbHA04g16350	ankyrin repeat-containing protein	MbHB04g03750	disease resistance
MbHA04g16360	ankyrin repeat-containing protein	MbHB04g03770	DDE superfamily endonuclease
MbHA04g16440	Pentatricopeptide repeat-containing protein	MbHB04g03790	disease resistance
MbHA04g16450	TMV resistance protein N-like	MbHB04g04610	PDDEXK-like family of unknown function
MbHA04g16460	TMV resistance protein N-like	MbHB04g04620	PDDEXK-like family of unknown function
MbHA11g07920	acid phosphatase activity	MbHB04g04780	Reverse transcriptase (RNA-dependent DNA polymerase)
MbHA04g16790	Cytochrome p450	MbHB04g04820	Belongs to the disease resistance NB-LRR family
MbHA04g16800	sugar transporter	MbHB04g05050	Belongs to the disease resistance NB-LRR family
MbHA04g16850	Cytochrome p450	MbHB04g05060	Belongs to the disease resistance NB-LRR family
MbHA04g17010	Stress-induced protein Di19, C-terminal	MbHB04g05260	Protein of unknown function (DUF707)
MbHA04g17060	LETM1 and EF-hand domain-containing protein 1	MbHB04g05470	UDP-glycosyltransferase
MbHA04g17070	chromatin binding	MbHB04g05520	CCT motif
MbHA04g17080	PPR repeat family	MbHB04g05630	B3 domain-containing protein
MbHA04g17090	Belongs to the AAA ATPase family	MbHB04g06180	TMV resistance protein N-like
MbHA04g17100	PPR repeat family	MbHB03g15340	Reverse transcriptase (RNA-dependent DNA polymerase)
MbHA04g17110	(S)-2-hydroxy-acid oxidase	MbHB05g04290	nuclease HARBI1
MbHA04g17120	Zinc finger CCCH domain-containing protein	MbHB04g06340	Apoptosis antagonizing transcription factor
MbHA04g17130	Belongs to the beta-ketoacyl-ACP synthases family	MbHB04g06760	TMV resistance protein N-like
MbHA04g17140	Belongs to the synaptobrevin family	MbHB04g06830	source UniProtKB
MbHA04g17160	2OG-Fe(II) oxygenase superfamily	MbHB04g06840	Encoded by
MbHA04g17170	Plant protein of unknown function (DUF936)	MbHB04g06850	aterf13,erebp,erf13
MbHA04g17550	GDP-fucose protein O-fucosyltransferase	MbHB04g06970	Lipolytic acyl hydrolase (LAH)
MbHA04g17610	NUMOD3 motif (2 copies)	MbHB04g06980	lipolytic acyl hydrolase (LAH)
MbHA04g17700	Plasma membrane ATPase	MbHB04g06990	Belongs to the RNase T2 family
MbHA04g17920	Transposase family tnp2	MbHB04g07050	gag-polypeptide of LTR copia-type
MbHA04g17930	Domain of unknown function (DUF4216)	MbHB04g07090	Ankyrin repeat-containing protein
MbHA07g10140	function	MbHB04g07220	Uncharacterized protein K02A2.6-like
MbHA04g18640	Belongs to the serpin family	MbHB09g04410	transposition, RNA-mediated
MbHA04g18700	Belongs to the serpin family	MbHB04g07390	protein kinase activity
MbHA04g18840	Mitotic spindle assembly checkpoint protein	MbHB06g15480	source UniProtKB
MbHA04g18860	Encoded by	MbHB04g07690	-
MbHA04g18890	Cyclic nucleotide-gated ion channel 1-like	MbHB04g07860	Belongs to the GST superfamily
MbHA04g19280	Belongs to the serpin family	MbHB04g08380	BTB POZ domain-containing protein
MbHA04g19340	Component of the EKC KEOPS complex that is required for the formation of a threonylcarbamoyl group on adenosine at position 37 (t(6)A37) in tRNAs that read codons beginning with adenine. The complex is probably involved in the transfer of the threonylcarbamoyl moiety of threonylcarbamoyl-AMP (TC-AMP) to the N6 group of A37. Likely plays a direct catalytic role in this reaction, but requires other…	MbHB04g08430	Usually encoded in the trnK tRNA gene intron. Probably assists in splicing its own and other chloroplast group II introns
MbHA02g18390	Cysteine-rich receptor-like protein kinase	MbHB04g08460	transposition, RNA-mediated
MbHA09g03640	Ribonuclease 3-like protein	MbHB06g12680	clathrin light chain binding
MbHA04g05450	Ran-binding domain	MbHB04g08690	The light-harvesting complex (LHC) functions as a light receptor, it captures and delivers excitation energy to photosystems with which it is closely associated
MbHA08g14180	Cytochrome p450	MbHB01g24910	DDE superfamily endonuclease
MbHA05g00040	RESISTANCE protein	MbHB04g08970	Pentatricopeptide repeat-containing protein
MbHA05g00180	Domain of unknown function (DUF4283)	MbHB04g09040	zinc finger
MbHA05g00290	nuclease activity	MbHB04g09090	-
MbHA05g00820	Receptor protein kinase-like protein	MbHB03g10190	Reverse transcriptase (RNA-dependent DNA polymerase)
MbHA05g00950	This magnesium-dependent enzyme catalyzes the hydrolysis of ATP coupled with the transport of calcium	MbHB04g09200	ATP synthase epsilon chain
MbHA05g01070	magnesium transporter	MbHB04g09260	-
MbHA05g01160	source UniProtKB	MbHB04g09340	Belongs to the expansin family
MbHA05g01170	source UniProtKB	MbHB04g09350	Rab proteins geranylgeranyltransferase component
MbHA05g01250	Domain of unknown function	MbHB04g07580	Transposase family tnp2
MbHA05g01270	Domain of unknown function	MbHB04g09450	Belongs to the GST superfamily
MbHA05g01340	Autophagy-related protein	MbHB08g08640	transposition, RNA-mediated
MbHA05g01560	Domain of unknown function	MbHB04g09570	Reverse transcriptase (RNA-dependent DNA polymerase)
MbHA04g09240	spliceosomal complex assembly	MbHB04g05670	-
MbHA06g15790	transposition, RNA-mediated	MbHB04g09820	disease resistance
MbHA05g02410	Pentatricopeptide repeat-containing protein	MbHB04g09890	Belongs to the protein kinase superfamily
MbHA05g02670	Belongs to the class I-like SAM-binding methyltransferase superfamily. Protein arginine N- methyltransferase family	MbHB04g10020	disease resistance
MbHA09g03840	nuclease HARBI1	MbHB04g10050	heat shock
MbHA05g02790	Domain of unknown function (DUF4283)	MbHB03g07340	Domain of unknown function (DUF4283)
MbHA05g02800	zinc-finger of the FCS-type, C2-C2	MbHB04g10590	Spinocerebellar ataxia type 10 protein domain
MbHA05g03150	strictosidine synthase activity	MbHB04g10610	Spinocerebellar ataxia type 10 protein domain
MbHA05g03720	transcription factor	MbHB06g14970	source UniProtKB
MbHA05g03860	Auxin-induced in root cultures protein	MbHB04g10760	NADH dehydrogenase ubiquinone 1 alpha subcomplex subunit
MbHA13g13830	TdcA1-ORF2 protein	MbHB04g10900	Disease resistance protein
MbHA05g04930	Ras-related protein RABD1-like	MbHB04g10640	disease resistance
MbHA05g04940	DDE superfamily endonuclease	MbHB04g10890	disease resistance
MbHA05g04990	Pentatricopeptide repeat-containing protein	MbHB04g10950	COPI associated protein
MbHA05g05080	Non-lysosomal glucosylceramidase that catalyzes the conversion of glucosylceramide to free glucose and ceramide	MbHB04g10960	-
MbHA05g05160	L-threonine ammonia-lyase activity	MbHB02g15140	F-box domain
MbHA05g05440	Ulp1 protease family, C-terminal catalytic domain	MbHB04g11120	protein STRUBBELIG-RECEPTOR FAMILY 5-like
MbHA05g05550	strictosidine synthase activity	MbHB04g11180	Belongs to the terpene cyclase mutase family
MbHA05g05720	TdcA1-ORF2 protein	MbHB04g11330	membrane protein At1g16860-like
MbHA10g09700	-	MbHB01g31600	transposition, RNA-mediated
MbHA05g10840	acid phosphatase activity	MbHB04g11520	Belongs to the protein kinase superfamily. Ser Thr protein kinase family
MbHA05g06290	Cytochrome P450	MbHB04g11590	Belongs to the helicase family
MbHA05g06410	LRR receptor-like kinase family protein	MbHB04g11630	-
MbHA05g06560	LRR receptor-like kinase family protein	MbHB04g11750	In Between Ring fingers
MbHA05g06540	Belongs to the 14-3-3 family	MbHB04g11760	In Between Ring fingers
MbHA05g06530	LRR receptor-like serine threonine-protein kinase	MbHB04g11850	F-box associated
MbHA05g06510	regulation of response to stimulus	MbHB04g11960	F-box associated
MbHA05g06580	LRR receptor-like serine threonine-protein kinase	MbHB01g28110	ribonuclease H protein
MbHA05g06650	inactive receptor kinase	MbHB04g12160	Protein NRT1 PTR FAMILY
MbHA05g06660	inactive receptor kinase	MbHB04g12170	14 kDa proline-rich protein DC2.15-like
MbHA05g06670	Inactive receptor kinase	MbHB04g12180	-
MbHA07g06100	Protein of unknown function (DUF 659)	MbHB04g12190	Protein NRT1 PTR FAMILY
MbHA05g06900	Encoded by	MbHB04g12230	Protein NRT1 PTR FAMILY
MbHA05g07200	-	MbHB04g12660	source UniProtKB
MbHA05g07260	-	MbHB04g12720	ankyrin repeat-containing protein
MbHA05g07470	Belongs to the UDP-glycosyltransferase family	MbHB04g12740	ankyrin repeat-containing protein
MbHA05g07720	Belongs to the UDP-glycosyltransferase family	MbHB04g12750	ankyrin repeat-containing protein
MbHA05g08220	Domain of unknown function (DUF4283)	MbHB04g12760	high mobility group
MbHA05g08250	Reverse transcriptase-like	MbHB04g12890	transcription factor
MbHA05g08570	Peptidyl-prolyl cis-trans isomerase	MbHB04g12960	-
MbHA05g08580	Peptidyl-prolyl cis-trans isomerase	MbHB04g13080	Ribonuclease H protein
MbHA05g08590	Ribonuclease H protein	MbHB04g13090	-
MbHA06g04660	protein FAR1-RELATED SEQUENCE	MbHB09g10690	Myb/SANT-like DNA-binding domain
MbHA05g08960	TMV resistance protein N-like	MbHB04g14160	Ribonuclease H protein
MbHA06g18700	transposition, RNA-mediated	MbHB04g14350	-
MbHA05g09800	Belongs to the small heat shock protein (HSP20) family	MbHB08g14450	transposition, RNA-mediated
MbHA05g09810	Belongs to the small heat shock protein (HSP20) family	MbHB04g14580	Pentatricopeptide repeat-containing protein
MbHA05g10350	Transferase family	MbHB04g14570	Pentatricopeptide repeat-containing protein
MbHA05g10390	Belongs to the 'GDSL' lipolytic enzyme family	MbHB04g14620	Beta-amylase
MbHA02g14910	Myb/SANT-like DNA-binding domain	MbHB04g14640	Pentatricopeptide repeat-containing protein
MbHA05g13500	Belongs to the AAA ATPase family	MbHB04g14650	Pentatricopeptide repeat-containing protein
MbHA05g13940	DNA RNA polymerases superfamily protein	MbHB04g14810	transposition, RNA-mediated
MbHA05g15490	source UniProtKB	MbHB05g01480	Retrotransposon gag protein
MbHA04g11870	DNA recombination	MbHB04g14840	Protein kinase domain
MbHA05g16270	Ribonuclease H protein	MbHB04g06680	TMV resistance protein N-like
MbHA05g17420	Belongs to the iron ascorbate-dependent oxidoreductase family	MbHB04g18430	ribonuclease H protein
MbHA05g17440	TdcA1-ORF2 protein	MbHB04g15490	Avr9 Cf-9 rapidly elicited protein
MbHA05g17450	Belongs to the iron ascorbate-dependent oxidoreductase family	MbHB04g15730	Carbohydrate-binding protein of the ER
MbHA05g18100	Cytochrome p450	MbHB01g13200	Ribonuclease H protein
MbHA11g04010	high mobility group	MbHB04g16100	LRR receptor-like serine threonine-protein kinase
MbHA05g19310	Secoisolariciresinol dehydrogenase-like	MbHB04g16110	cellular transition metal ion homeostasis
MbHA05g20820	Pentatricopeptide repeat-containing protein	MbHB04g16120	-
MbHA05g21180	Glutathione S-transferase	MbHB04g16130	LRR receptor-like serine threonine-protein kinase
MbHA05g21190	Integral membrane protein TerC family	MbHB04g16140	LRR receptor-like serine threonine-protein kinase
MbHA05g21200	Protein MODIFIER OF SNC1	MbHB04g16210	Pentatricopeptide repeat-containing protein
MbHA05g21210	phosphatase 2C	MbHB04g16270	DNA RNA polymerases superfamily protein
MbHA05g21220	-	MbHB04g16280	Transcription factor
MbHA05g21230	E3 ubiquitin-protein ligase	MbHB04g16290	TMV resistance protein N-like
MbHA05g21240	Ribosomal protein S24e family	MbHB04g16300	Vesicle transport protein
MbHA05g21250	Protein ALUMINUM SENSITIVE	MbHB01g00940	Zinc finger BED domain-containing protein RICESLEEPER
MbHA05g21260	Belongs to the CRISP family	MbHB04g16350	TMV resistance protein N-like
MbHA05g21270	-	MbHB04g16380	Transcriptional activator that binds specific DNA sequence
MbHA05g21280	Putative zinc- or iron-chelating domain	MbHB04g16420	TMV resistance protein N-like
MbHA05g21290	serine arginine-rich splicing factor	MbHB04g16440	TMV resistance protein N-like
MbHA05g21300	ABC transporter G family member	MbHB04g16450	TMV resistance protein N-like
MbHA05g21310	Belongs to the cation transport ATPase (P-type) (TC 3.A.3) family	MbHB04g16540	Coatomer subunit
MbHA05g21320	-	MbHB04g16550	Uncharacterized protein K02A2.6-like
MbHA05g21330	GPR107-like	MbHB04g16600	Coatomer subunit
MbHA05g21340	GPR107-like	MbHB04g16620	Coatomer subunit
MbHA05g21360	Phosphatidate phosphatase	MbHB04g16650	-
MbHA05g21370	-	MbHB04g16760	TMV resistance protein N-like
MbHA05g21380	membrane-associated kinase regulator	MbHB04g16770	Belongs to the cation transport ATPase (P-type) (TC 3.A.3) family. Type IV subfamily
MbHA05g21390	Pectate lyase	MbHB07g16390	Domain of unknown function (DUF4283)
MbHA05g21400	exocyst complex component	MbHB04g16780	Belongs to the cation transport ATPase (P-type) (TC 3.A.3) family. Type IV subfamily
MbHA05g21410	60S ribosomal Protein	MbHB04g16870	Belongs to the protein kinase superfamily
MbHA05g21420	udp-glucuronic acid decarboxylase	MbHB04g16880	Domain of unknown function (DUF3511)
MbHA05g21430	Heavy-metal-associated domain	MbHB04g16900	Adds a myristoyl group to the N-terminal glycine residue of certain cellular proteins
MbHA05g21440	Protein of unknown function (DUF3741)	MbHB04g16910	Telomere repeat-binding factor
MbHA05g21450	Protein SLOW GREEN 1	MbHB04g16930	L-threonine ammonia-lyase activity
MbHA05g21460	Serine threonine-protein kinase	MbHB04g16940	Plant lipoxygenase may be involved in a number of diverse aspects of plant physiology including growth and development, pest resistance, and senescence or responses to wounding
MbHA05g21470	ZINC FINGER protein	MbHB04g16920	Plant lipoxygenase may be involved in a number of diverse aspects of plant physiology including growth and development, pest resistance, and senescence or responses to wounding
MbHA05g21480	Type I inositol 1,4,5-trisphosphate 5-phosphatase	MbHB04g16960	L-threonine ammonia-lyase activity
MbHA05g21490	WAT1-related protein	MbHB04g16970	Plant lipoxygenase may be involved in a number of diverse aspects of plant physiology including growth and development, pest resistance, and senescence or responses to wounding
MbHA05g21500	Ras-related protein	MbHB04g16980	Plant lipoxygenase may be involved in a number of diverse aspects of plant physiology including growth and development, pest resistance, and senescence or responses to wounding
MbHA05g21510	-	MbHB02g08650	Non-LTR retroelement reverse transcriptase
MbHA05g21520	Histone H2B	MbHB04g17000	Plant lipoxygenase may be involved in a number of diverse aspects of plant physiology including growth and development, pest resistance, and senescence or responses to wounding
MbHA05g21530	Ribonuclease H protein	MbHB04g17010	Plant lipoxygenase may be involved in a number of diverse aspects of plant physiology including growth and development, pest resistance, and senescence or responses to wounding
MbHA05g21540	Histone H2A	MbHB04g17030	60S ribosomal protein L18a-like protein
MbHA05g21550	-	MbHB04g17040	Hydroxyproline-rich glycoprotein family protein
MbHA05g21560	TPL-binding domain in jasmonate signalling	MbHB04g17050	Aminopeptidase
MbHA05g21570	Belongs to the short-chain dehydrogenases reductases (SDR) family	MbHB04g17060	threonine synthase
MbHA05g22030	tetratricopeptide repeat protein	MbHB04g17080	Nuclear chaperone required for maturation and nuclear export of pre-60S ribosome subunits
MbHA05g22360	LOB domain-containing protein	MbHB04g17090	Nuclear chaperone required for maturation and nuclear export of pre-60S ribosome subunits
MbHA05g22490	nuclease HARBI1	MbHB04g17100	Domain of unknown function
MbHA05g22620	Ribonuclease H protein	MbHB04g17110	ankyrin repeat-containing protein
MbHA11g12980	dnaJ homolog subfamily C member	MbHB09g06470	transposon protein
MbHA05g22750	Transmembrane emp24 domain-containing protein	MbHB04g17120	Domain of unknown function
MbHA05g23460	Monothiol	MbHB04g17140	ankyrin repeat-containing protein
MbHA05g23730	-	MbHB04g17130	Encoded by
MbHA05g24810	Pentatricopeptide repeat-containing protein	MbHB04g17150	ankyrin repeat-containing protein
MbHA05g26030	MuDR family transposase	MbHB09g23580	-
MbHA05g26770	Zinc finger BED domain-containing protein	MbHB04g17160	ankyrin repeat-containing protein
MbHA03g03880	Domain of unknown function (DUF4216)	MbHB04g17180	ankyrin repeat-containing protein
MbHA05g27180	Cytochrome p450	MbHB04g17190	ankyrin repeat-containing protein
MbHA05g27240	transposition, RNA-mediated	MbHB04g17200	ankyrin repeat-containing protein
MbHA06g12280	transcription factor	MbHB04g17220	transposon protein
MbHA06g00010	GAG-pre-integrase domain	MbHB04g17230	Belongs to the mitochondrial carrier (TC 2.A.29) family
MbHA06g12810	plastid-lipid-associated protein 7	MbHB04g17240	ankyrin repeat-containing protein
MbHA06g00250	isoform X1	MbHB04g17250	Domain of unknown function (DUF4283)
MbHA06g00300	TBC1 domain family member	MbHB04g17330	TMV resistance protein N-like
MbHA06g15490	ER lumen	MbHB04g17460	Belongs to the Casparian strip membrane proteins (CASP) family
MbHA06g00840	-	MbHB04g17790	ankyrin repeat-containing protein
MbHA06g01060	-	MbHB04g17990	Belongs to the 'GDSL' lipolytic enzyme family
MbHA06g13980	-	MbHB04g18490	Ribonuclease H protein
MbHA06g01830	Transport and Golgi organisation 2	MbHB04g19550	Plant protein 1589 of unknown function (A_thal_3526)
MbHA06g01980	Belongs to the universal ribosomal protein uS12 family	MbHB04g20020	intracellular protein transport protein
MbHA06g02170	Four repeated domains in the Fasciclin I family of proteins, present in many other contexts.	MbHB13g10620	Ribonuclease H protein
MbHA06g03030	Encoded by	MbHB05g01740	8-hydroxy-dADP phosphatase activity
MbHA06g03460	Zinc finger BED domain-containing protein	MbHB05g00240	Myb/SANT-like DNA-binding domain
MbHA06g03920	Domain of unknown function (DUF4216)	MbHB05g00270	Nucleolar pre-ribosomal-associated protein 1
MbHA06g04030	Zinc-finger of C2H2 type	MbHB05g01040	Domain of unknown function (DUF4283)
MbHA06g04130	Ribonuclease H protein	MbHB05g01270	RNA helicase
MbHA06g04540	Belongs to the glycosyltransferase 2 family	MbHB05g01420	Retrotransposon gag protein
MbHA06g04580	WRKY Transcription Factor	MbHB05g01460	transposition, RNA-mediated
MbHA06g04750	Transcription factor	MbHB05g01530	mediator of RNA polymerase II transcription subunit
MbHA06g04800	-	MbHB05g01540	mediator of RNA polymerase II transcription subunit
MbHA06g04840	Glutamate-gated receptor that probably acts as non- selective cation channel	MbHB05g01830	Pentatricopeptide repeat-containing protein
MbHA06g05860	ethylene-responsive transcription factor	MbHB04g01610	Zinc finger BED domain-containing protein
MbHA10g05830	gag-polypeptide of LTR copia-type	MbHB05g01990	Ulp1 protease family, C-terminal catalytic domain
MbHA06g07320	acid phosphatase activity	MbHB12g03890	source UniProtKB
MbHA06g07570	Protein of unknown function (DUF1685)	MbHB05g02020	nuclease HARBI1
MbHA06g07620	-	MbHB05g02140	transposon protein
MbHA06g07630	Ribonuclease H protein	MbHB05g02310	Pentatricopeptide repeat-containing protein
MbHA06g07760	Serine threonine-protein kinase	MbHB05g02880	Myb/SANT-like DNA-binding domain
MbHA06g07780	neutrophil clearance	MbHB05g03060	DNA RNA polymerases superfamily protein
MbHA06g07790	serine threonine-protein kinase	MbHB05g03070	transposition, RNA-mediated
MbHA06g07810	serine threonine-protein kinase	MbHB05g03100	Ethylene-responsive nuclear protein
MbHA13g13870	udp-sugar	MbHB10g05800	source UniProtKB
MbHA07g05050	Transposase family tnp2	MbHB05g03290	Paired amphipathic helix protein
MbHA06g07890	Serine threonine-protein kinase	MbHB05g03360	Twinkle homolog protein, chloroplastic mitochondrial
MbHA06g07900	Serine threonine-protein kinase	MbHB05g03520	Belongs to the protein kinase superfamily
MbHA06g08270	ultrapetala	MbHB10g02160	transposition, RNA-mediated
MbHA06g08310	receptor-like protein kinase	MbHB05g03980	Domain of unknown function (DUF4440)
MbHA06g08630	Regulator of chromosome condensation (RCC1) repeat	MbHB05g03990	Fumarylacetoacetase N-terminal
MbHA06g09070	Encoded by	MbHB05g04000	Early nodulin-like protein
MbHA06g09160	transcription factor	MbHB05g04010	recQ-mediated genome instability protein
MbHA06g09490	Cytochrome p450	MbHB05g04020	DNA replication complex GINS protein
MbHA06g10120	cysteine-rich RLK (RECEPTOR-like protein kinase) 8	MbHB05g04030	Protein UNUSUAL FLORAL
MbHA06g10790	Belongs to the complex I LYR family	MbHB05g04040	Serine threonine-protein kinase
MbHA06g10970	Myb/SANT-like DNA-binding domain	MbHB05g04050	membrane protein At1g16860-like
MbHA06g11310	ankyrin repeat-containing protein	MbHB05g04060	Dehydrogenase reductase SDR family member
MbHA07g06530	DNA recombination	MbHB04g06440	gag-polypeptide of LTR copia-type
MbHA06g11720	F-box associated	MbHB05g04270	Protein NRT1 PTR FAMILY 5.10-like
MbHA12g08330	DNA recombination	MbHB02g08330	Zinc finger BED domain-containing protein
MbHA06g11750	F-Box protein	MbHB05g04360	spliceosomal complex assembly
MbHA06g11760	-	MbHB05g04940	Pentatricopeptide repeat-containing protein
MbHA06g12230	transcription factor	MbHB05g05140	Cytochrome p450
MbHA06g12270	Reverse transcriptase-like	MbHB05g05260	Zinc finger BED domain-containing protein RICESLEEPER
MbHA07g04290	-	MbHB05g05300	Belongs to the sulfotransferase 1 family
MbHA13g03910	positive regulation of translational fidelity	MbHB05g05370	-
MbHA06g12690	12-oxophytodienoate reductase	MbHB05g05440	WAT1-related protein
MbHA06g12740	12-oxophytodienoate reductase	MbHB05g05630	isopentenyltransferase
MbHA06g12760	Methyltransferase FkbM domain	MbHB05g05670	function
MbHA06g12860	DEAD-box ATP-dependent RNA helicase	MbHB05g05860	transposition, RNA-mediated
MbHA06g12890	ribonuclease H protein	MbHB05g05870	Belongs to the 'GDSL' lipolytic enzyme family
MbHA06g12910	Belongs to the class I-like SAM-binding methyltransferase superfamily. Cation-independent O- methyltransferase family	MbHB05g05890	-
MbHA06g12920	12-oxophytodienoate reductase	MbHB05g05900	Aminomethyltransferase folate-binding domain
MbHA06g13020	quinone-oxidoreductase homolog, chloroplastic	MbHB06g14820	isoform X1
MbHA06g13120	Wall-associated receptor kinase	MbHB05g05910	UDP-glucose glycoprotein
MbHA06g13150	Putative S-adenosyl-L-methionine-dependent methyltransferase	MbHB05g05920	Potassium channel
MbHA11g04700	GAG-pre-integrase domain	MbHB05g05940	T-complex protein 11
MbHA06g13400	DNA recombination	MbHB05g05950	thiamine biosynthetic bifunctional enzyme
MbHA06g13470	F-box kelch-repeat protein	MbHB05g05960	Belongs to the protein kinase superfamily
MbHA06g13490	F-box kelch-repeat protein	MbHB05g05980	Belongs to the nonaspanin (TM9SF) (TC 9.A.2) family
MbHA06g13550	QWRF motif-containing protein	MbHB05g06000	Ferredoxins are iron-sulfur proteins that transfer electrons in a wide variety of metabolic reactions
MbHA06g13710	Pectinesterase	MbHB05g06010	May be involved in modulation of pathogen defense and leaf cell death
MbHA06g13800	Belongs to the iron ascorbate-dependent oxidoreductase family	MbHB05g06020	Cleavage and polyadenylation specificity factor subunit
MbHA06g14310	DNA (Cytosine-5)-methyltransferase DRM2-like	MbHB05g06030	dnaJ homolog subfamily C member
MbHA06g15000	domain in glucosyltransferases, myotubularins and other putative membrane-associated proteins	MbHB05g06050	magnesium transporter
MbHA06g15060	transposition, RNA-mediated	MbHB05g06160	Benzyl alcohol
MbHA06g15260	transposition, RNA-mediated	MbHB05g06230	Benzyl alcohol
MbHA08g11870	strictosidine synthase activity	MbHB05g06370	QLQ
MbHA06g15580	Ribonuclease H protein	MbHB05g06420	Cytochrome P450
MbHA03g07300	spliceosomal complex assembly	MbHB02g08820	gag-polypeptide of LTR copia-type
MbHA06g16210	60S ribosomal Protein	MbHB05g06520	Belongs to the protein kinase superfamily. Ser Thr protein kinase family
MbHA06g16380	Mitochondrial protein	MbHB04g15530	nuclease HARBI1
MbHA06g16470	DNA RNA polymerases superfamily protein	MbHB05g06880	3-hydroxyisobutyryl-CoA hydrolase activity
MbHA06g16490	Disease resistance	MbHB05g06840	Encoded by
MbHA11g12910	Pfam:UBN2_3	MbHB05g06820	Encoded by
MbHA06g16690	zinc-binding in reverse transcriptase	MbHB05g06750	LRR receptor-like kinase family protein
MbHA06g17130	ribonuclease H protein	MbHB05g07150	Tobamovirus multiplication protein 1-like
MbHA06g17320	DNA recombination	MbHB05g07680	Encoded by
MbHA06g17380	gag-polypeptide of LTR copia-type	MbHB05g08240	Belongs to the CRISP family
MbHA06g17620	Belongs to the protein kinase superfamily. Ser Thr protein kinase family	MbHB07g06450	Ribonuclease H protein
MbHA06g17650	Catalyzes the reduction of fatty acyl-CoA to fatty alcohols	MbHB05g08380	-
MbHA06g17660	Transposase family tnp2	MbHB05g08390	-
MbHA06g17710	Beta-hexosaminidase	MbHB05g08790	gag-polypeptide of LTR copia-type
MbHA06g17790	protein desumoylation	MbHB08g14170	aspartic-type endopeptidase activity
MbHA09g05270	source UniProtKB	MbHB05g10830	LRR receptor-like serine threonine-protein kinase
MbHA06g18430	Metal tolerance protein	MbHB05g11260	Protein NRT1 PTR FAMILY
MbHA06g18460	Domain of unknown function (DUF4283)	MbHB05g11280	Serine threonine-protein kinase
MbHA06g18580	Pentatricopeptide repeat-containing protein	MbHB05g11550	isoform X1
MbHA06g19120	Belongs to the protein kinase superfamily	MbHB05g11600	Belongs to the cytochrome P450 family
MbHA06g19350	Protein ROOT PRIMORDIUM DEFECTIVE	MbHB05g11820	One of the components of the core complex of photosystem II (PSII). It binds chlorophyll and helps catalyze the primary light-induced photochemical processes of PSII. PSII is a light- driven water plastoquinone oxidoreductase, using light energy to abstract electrons from H(2)O, generating O(2) and a proton gradient subsequently used for ATP formation
MbHA09g03380	source UniProtKB	MbHB05g11920	Major pollen allergen Ole e 10-like
MbHA06g19720	BURP domain-containing protein	MbHB05g12510	GRF zinc finger
MbHA07g00070	phosphoinositide phosphatase SAC9	MbHB05g14060	WAT1-related protein At3g28050-like
MbHA07g00420	Domain of unknown function (DUF4283)	MbHB05g14410	cysteine-rich RLK (RECEPTOR-like protein kinase) 8
MbHA07g00480	Domain of unknown function (DUF4283)	MbHB05g16840	Heavy metal-associated isoprenylated plant protein
MbHA07g00520	transposition, RNA-mediated	MbHB05g19550	heat shock
MbHA07g00760	Non-functional NADPH-dependent codeinone reductase 2-like	MbHB07g12100	L-threonine ammonia-lyase activity
MbHA07g00850	Belongs to the disease resistance NB-LRR family	MbHB05g21440	-
MbHA07g00880	Belongs to the disease resistance NB-LRR family	MbHB10g08540	3-hydroxyisobutyryl-CoA hydrolase activity
MbHA07g00920	Phosphoadenosine phosphosulfate reductase family	MbHB05g21890	-
MbHA07g00980	Belongs to the ClpA ClpB family	MbHB05g22250	Belongs to the TRAFAC class myosin-kinesin ATPase superfamily. Myosin family
MbHA07g01190	Small ubiquitin-related modifier	MbHB05g22310	Cytochrome p450
MbHA07g01320	resistance protein	MbHB05g22350	Belongs to the universal ribosomal protein uS19 family
MbHA05g22650	dnaJ homolog subfamily C member	MbHB05g23350	Belongs to the cullin family
MbHA07g02460	Cysteine-rich receptor-like protein kinase	MbHB03g10550	ribonuclease H protein
MbHA07g02700	DNA RNA-binding protein	MbHB05g24060	Domain of unknown function (DUF4283)
MbHA07g02750	Belongs to the peptidase A1 family	MbHB05g24710	3-hydroxyisobutyryl-CoA hydrolase activity
MbHA07g02890	Belongs to the GST superfamily	MbHB05g24720	3-hydroxyisobutyryl-CoA hydrolase activity
MbHA07g03860	TMV resistance protein N-like	MbHB05g25320	Pre-mRNA-splicing factor
MbHA07g03870	Leucine Rich Repeat	MbHB05g02270	Reverse transcriptase (RNA-dependent DNA polymerase)
MbHA07g03900	TMV resistance protein N-like	MbHB05g26040	ribonuclease H protein
MbHA07g03920	zinc-ribbon	MbHB05g26070	Double-stranded RNA-binding protein
MbHA12g08720	-	MbHB05g26140	late embryogenesis abundant protein
MbHA07g04450	Encoded by	MbHB05g26370	transposition, RNA-mediated
MbHA07g04710	Domain of unknown function	MbHB05g26610	-
MbHA07g04780	Armadillo/beta-catenin-like repeats	MbHB06g00020	Domain of unknown function (DUF4283)
MbHA07g04900	Belongs to the disease resistance NB-LRR family	MbHB06g00250	TBC1 domain family member
MbHA04g06030	Domain of unknown function (DUF4283)	MbHB06g00310	Myb/SANT-like DNA-binding domain
MbHA07g04970	Encoded by	MbHB06g00570	Ribosomal L18p L5e family protein
MbHA06g02600	Transposase-associated domain	MbHB06g00890	UDP-glycosyltransferase 76E2-like
MbHA07g05030	Benzyl alcohol	MbHB06g01830	Ribonuclease H protein
MbHA07g05610	zinc finger CCCH domain-containing protein	MbHB02g18330	Predicted integral membrane zinc-ribbon metal-binding protein
MbHA07g05660	gag-polypeptide of LTR copia-type	MbHB06g03930	-
MbHA07g06050	zinc finger	MbHB06g04020	-
MbHA07g06060	transposition, RNA-mediated	MbHB06g04190	F-box kelch-repeat protein At3g23880-like
MbHA07g06400	Ribonuclease H protein	MbHB02g15900	Reverse transcriptase (RNA-dependent DNA polymerase)
MbHA07g06310	two-component response regulator	MbHB07g13110	Receptor-like protein kinase
MbHA07g06780	ATPases associated with a variety of cellular activities	MbHB06g04580	DNA repair protein
MbHA07g07150	Ribonuclease H protein	MbHB06g05160	acid phosphatase activity
MbHA07g07840	Tropinone reductase homolog	MbHB06g05380	Wound-induced protein
MbHA07g08030	O-methyltransferase activity	MbHB02g12310	Replication factor A
MbHA07g08040	Belongs to the class I-like SAM-binding methyltransferase superfamily. Cation-independent O- methyltransferase family	MbHB01g32820	gag-polypeptide of LTR copia-type
MbHA07g08110	ABC transporter C family member	MbHB11g10450	source UniProtKB
MbHA07g08150	Pentatricopeptide repeat-containing protein	MbHB06g07510	Serine threonine-protein kinase
MbHA07g08240	Hsp90 protein	MbHB06g07540	G-type lectin S-receptor-like serine threonine-protein kinase
MbHA07g08270	gag-polypeptide of LTR copia-type	MbHB06g07590	Serine threonine-protein kinase
MbHA07g08290	-	MbHB06g07640	Serine threonine-protein kinase
MbHA07g08450	L-threonine ammonia-lyase activity	MbHB06g07730	Belongs to the universal ribosomal protein uL14 family
MbHA07g08610	Domain of unknown function (DUF4283)	MbHB06g07760	Serine threonine-protein kinase
MbHA12g06470	transposon protein	MbHB06g08050	-
MbHA07g09000	GRF zinc finger containing protein	MbHB06g08240	Belongs to the DEFL family
MbHA07g09080	Retrotransposon gag protein	MbHB06g08260	Belongs to the DEFL family
MbHA07g09220	Domain of unknown function (DUF2431)	MbHB06g08670	U4 U6.U5 tri-snRNP-associated protein 2-like
MbHA07g09350	AI-2E family transporter	MbHB07g11990	Domain of unknown function (DUF4283)
MbHA04g07220	Pentatricopeptide repeat domain	MbHB06g09200	Belongs to the 14-3-3 family
MbHA07g09410	DDE superfamily endonuclease	MbHB06g09260	isoform X1
MbHA11g04760	-	MbHB06g09460	LRR receptor-like serine threonine-protein kinase
MbHA07g09970	Acyl-activating enzyme	MbHB12g00120	Ribonuclease H protein
MbHA07g10380	Cysteine-rich receptor-like protein kinase	MbHB06g09500	Nsp1-like C-terminal region
MbHA07g10490	Belongs to the argonaute family	MbHB06g09530	Leucine Rich Repeat
MbHA07g10640	ribonuclease H protein	MbHB06g09640	LRR receptor-like serine threonine-protein kinase
MbHA07g10830	AarF domain-containing protein kinase	MbHB06g10290	3-hydroxyisobutyryl-CoA hydrolase activity
MbHA07g11130	Belongs to the complex I 75 kDa subunit family	MbHB06g10790	GRF zinc finger containing protein
MbHA07g11170	Pentatricopeptide repeat-containing protein	MbHB06g10880	nuclease HARBI1
MbHA07g11470	acid phosphatase activity	MbHB06g10920	Belongs to the carbohydrate kinase PfkB family
MbHA07g11580	ADP-ribosylation factor GTPase-activating protein	MbHB06g10960	transposition, RNA-mediated
MbHA07g11760	RNA polymerase II C-terminal domain phosphatase-like	MbHB06g11040	Domain of unknown function (DUF4283)
MbHA12g00920	transposon protein	MbHB06g11080	ankyrin repeat-containing protein
MbHA10g14170	ribonuclease H protein	MbHB06g11310	Pentatricopeptide repeat-containing protein At2g03880
MbHA07g12650	WUSCHEL-related homeobox	MbHB06g11420	F-box domain
MbHA07g12840	Belongs to the yippee family	MbHB06g11430	F-box protein
MbHA07g13130	Haem-binding uptake, Tiki superfamily, ChaN	MbHB06g11570	Ankyrin repeat-containing protein At3g12360-like
MbHA07g13140	Haem-binding uptake, Tiki superfamily, ChaN	MbHB06g11700	Thaumatin family
MbHA07g13790	60S ribosomal Protein	MbHB06g12100	Pentatricopeptide repeat-containing protein
MbHA07g13870	Domain of unknown function (DUF4283)	MbHB06g12170	F-box associated
MbHA07g13880	transposition, RNA-mediated	MbHB06g12310	Pentatricopeptide repeat-containing protein
MbHA07g13900	Belongs to the UDP-glycosyltransferase family	MbHB06g12330	transposition, RNA-mediated
MbHA07g13980	calcium ion binding	MbHB06g12690	F-box associated
MbHA07g14000	-	MbHB06g12520	Viral movement protein (MP)
MbHA07g14170	Auxin-induced protein 5NG4	MbHB01g10680	Zinc finger BED domain-containing protein RICESLEEPER
MbHA05g01230	Belongs to the universal ribosomal protein uS8 family	MbHB06g12920	Putative S-adenosyl-L-methionine-dependent methyltransferase
MbHA07g15920	Pentatricopeptide repeat-containing protein	MbHB06g12930	Putative S-adenosyl-L-methionine-dependent methyltransferase
MbHA07g15940	Reverse transcriptase (RNA-dependent DNA polymerase)	MbHB06g12960	Domain of unknown function (DUF4283)
MbHA07g16290	ribonuclease H protein	MbHB06g13190	TBC1 domain family member
MbHA07g16660	Glycosyl hydrolase family 10	MbHB06g13240	LRR receptor-like serine threonine-protein kinase
MbHA07g17410	2OG-Fe(II) oxygenase superfamily	MbHB06g13230	LRR receptor-like serine threonine-protein kinase
MbHA07g17450	Glutamate receptor	MbHB06g13540	Monocopper oxidase-like protein
MbHA07g17750	Belongs to the aldehyde dehydrogenase family	MbHB06g13570	Reverse transcriptase (RNA-dependent DNA polymerase)
MbHA07g17780	BEST Arabidopsis thaliana protein match is	MbHB06g13590	Plant protein of unknown function
MbHA07g18130	-	MbHB06g13690	acid phosphatase activity
MbHA07g18760	Enhancer of polycomb-like	MbHB06g13960	Wound-induced protein
MbHA07g19660	Peroxisomal fatty acid beta-oxidation multifunctional protein	MbHB06g14140	-
MbHA07g19770	Plant pleckstrin homology-like region	MbHB06g14150	Anthocyanidin 5,3-O-glucosyltransferase-like
MbHA07g19990	DNA RNA polymerases superfamily protein	MbHB06g14190	spliceosomal complex assembly
MbHA07g20010	DNA RNA polymerases superfamily protein	MbHB08g20550	transposon protein
MbHA01g28310	ribonuclease H protein	MbHB06g14540	BP28CT (NUC211) domain
MbHA07g21720	Ribonuclease H protein	MbHB06g14680	Pentatricopeptide repeat-containing protein
MbHA07g21730	ribonuclease H protein	MbHB10g04770	transposition, RNA-mediated
MbHA07g21910	Belongs to the GRAS family	MbHB06g15180	WAT1-related protein
MbHA07g22630	-	MbHB06g15190	Small nuclear RNA activating complex (SNAPc), subunit SNAP43
MbHA07g22910	Plastocyanin-like domain protein	MbHB06g15210	carboxylesterase 15
MbHA07g23080	Cytochrome p450	MbHB06g15230	DCD
MbHA07g24370	Ribonuclease H protein	MbHB12g00280	FAR1-related protein
MbHA08g00190	mitogen-activated protein kinase	MbHB06g15250	Ribosomal L18 of archaea, bacteria, mitoch. and chloroplast
MbHA08g00620	Cation H( ) antiporter	MbHB06g15270	Choline kinase
MbHA08g00910	Pentatricopeptide repeat-containing protein	MbHB06g15280	Ribonuclease H protein
MbHA08g01590	Vesicle transport protein	MbHB06g15290	DNA-dependent RNA polymerase catalyzes the transcription of DNA into RNA using the four ribonucleoside triphosphates as substrates
MbHA08g01820	Selenoprotein	MbHB06g15300	Pentatricopeptide repeat-containing protein At1g80270, mitochondrial-like
MbHA08g01950	Belongs to the UDP-glycosyltransferase family	MbHB06g15310	Belongs to the sulfotransferase 1 family
MbHA08g02010	acid phosphatase activity	MbHB06g15320	Tropinone reductase homolog At1g07440-like
MbHA08g02060	source UniProtKB	MbHB03g04290	source UniProtKB
MbHA08g02070	Solute carrier family 35 member	MbHB06g15360	Tropinone reductase homolog At1g07440-like
MbHA08g02220	1-deoxy-D-xylulose-5-phosphate synthase	MbHB06g15370	Tropinone reductase homolog At1g07440-like
MbHA08g02820	Belongs to the peptidase A1 family	MbHB06g15390	40S ribosomal protein
MbHA08g03180	Bulb-type mannose-specific lectin	MbHB06g15400	Protein of unknown function, DUF617
MbHA08g03430	zinc-finger of the FCS-type, C2-C2	MbHB06g15410	Belongs to the UDP-glycosyltransferase family
MbHA08g03620	Belongs to the chalcone stilbene synthases family	MbHB06g15430	-
MbHA08g03750	Belongs to the iron ascorbate-dependent oxidoreductase family	MbHB06g15440	DNA-dependent RNA polymerase catalyzes the transcription of DNA into RNA using the four ribonucleoside triphosphates as substrates
MbHA08g03760	Belongs to the iron ascorbate-dependent oxidoreductase family	MbHB06g15450	-
MbHA11g06380	Domain of unknown function (DUF4283)	MbHB06g15470	-
MbHA08g03860	Domain of unknown function (DUF4283)	MbHB06g15490	hydrolase activity, acting on carbon-nitrogen (but not peptide) bonds
MbHA08g04010	glutathione	MbHB09g12920	ribonuclease H protein
MbHA08g04210	Pectinesterase	MbHB06g15500	-
MbHA08g04330	EF hand	MbHB06g15520	Protein LATERAL ROOT PRIMORDIUM
MbHA08g04840	-	MbHB06g15530	Cell division cycle 20.2, cofactor of APC complex-like
MbHA02g15280	Belongs to the glycosyl hydrolase 17 family	MbHB06g15540	phosphatidylinositol 4-phosphate 5-kinase
MbHA08g05230	transcriptional regulator	MbHB06g15550	LRR receptor-like serine threonine-protein kinase
MbHA08g05250	separase	MbHB06g15560	ankyrin repeat-containing protein
MbHA08g05420	Potato inhibitor I family	MbHB06g11270	Encoded by
MbHA08g05480	Zinc knuckle (CCHC-type) family protein	MbHB07g16930	2S seed storage protein 5-like
MbHA08g05570	Sieve element occlusion	MbHB06g15600	Serine threonine-protein kinase
MbHA08g05780	Encoded by	MbHB06g15610	Biogenesis of lysosome-related organelles complex 1 subunit
MbHA11g13360	-	MbHB06g15620	Biogenesis of lysosome-related organelles complex 1 subunit
MbHA08g05830	21 kDa protein	MbHB06g15630	Sieve element occlusion
MbHA08g06480	Heat shock protein DnaJ	MbHB06g15650	Biogenesis of lysosome-related organelles complex 1 subunit
MbHA08g06910	Pentatricopeptide repeat-containing protein	MbHB06g15660	Ribonuclease H protein
MbHA08g07870	Acylpyruvase FAHD1	MbHB06g15680	TMV resistance protein N-like
MbHA08g08360	Wall-associated receptor kinase	MbHB06g15700	resistance protein
MbHA08g08440	source UniProtKB	MbHB06g15720	TMV resistance protein N-like
MbHA08g08660	Cysteine-rich receptor-like protein kinase	MbHB06g15830	nadph quinone
MbHA08g09210	transcription	MbHB06g15840	NADPH quinone
MbHA08g09240	ATPase activity, coupled to transmembrane movement of substances	MbHB06g15850	hydroxyproline O-arabinosyltransferase activity
MbHA08g09880	-	MbHB06g15890	The proteasome is a multicatalytic proteinase complex which is characterized by its ability to cleave peptides with Arg, Phe, Tyr, Leu, and Glu adjacent to the leaving group at neutral or slightly basic pH
MbHA08g10080	Spermidine hydroxycinnamoyl	MbHB06g15930	-
MbHA04g08200	TdcA1-ORF2 protein	MbHB06g15940	Endochitinase
MbHA13g03580	ribonuclease H protein	MbHB06g16000	Zinc finger protein
MbHA08g11060	acid phosphatase activity	MbHB06g16020	Non-LTR retroelement reverse transcriptase
MbHA08g11340	Alpha-L-arabinofuranosidase	MbHB13g15950	GAG-pre-integrase domain
MbHA08g11770	DNA (cytosine-5)-methyltransferase	MbHB06g16140	alpha-galactosidase
MbHA08g12440	F-Box protein	MbHB06g16850	-
MbHA08g12540	Aspartyl protease	MbHB06g16930	DNA polymerase
MbHA04g10710	strictosidine synthase activity	MbHB06g16970	Myosin heavy chain kinase
MbHA08g12810	DNA RNA polymerases superfamily protein	MbHB06g13770	Zinc knuckle
MbHA08g12990	Ribosomal protein L7Ae/L30e/S12e/Gadd45 family	MbHB05g07310	gag-polypeptide of LTR copia-type
MbHA08g13050	Delta-aminolevulinic acid dehydratase	MbHB06g17290	Encoded by
MbHA08g13090	transposition, RNA-mediated	MbHB06g17310	Belongs to the iron ascorbate-dependent oxidoreductase family
MbHA08g13150	3-oxo-Delta(4,5)-steroid 5-beta-reductase-like	MbHB06g17680	-
MbHA08g13460	G-type lectin S-receptor-like serine threonine-protein kinase	MbHB06g17940	Thaumatin family
MbHA08g14010	The proteasome is a multicatalytic proteinase complex which is characterized by its ability to cleave peptides with Arg, Phe, Tyr, Leu, and Glu adjacent to the leaving group at neutral or slightly basic pH	MbHB06g18040	Belongs to the glycosyl hydrolase 1 family
MbHA08g14100	Mitochondrial protein	MbHB07g09450	source UniProtKB
MbHA08g14250	UDP-glycosyltransferase 76F1-like	MbHB06g18360	Reverse transcriptase-like
MbHA09g01700	Mitochondrial protein	MbHB06g18450	strictosidine synthase activity
MbHA08g14320	Ubiquitin thioesterase otubain-like	MbHB06g19040	Potato inhibitor I family
MbHA08g14310	Myb/SANT-like DNA-binding domain	MbHB03g02260	Belongs to the histidine acid phosphatase family
MbHA08g16040	dnaJ homolog subfamily C member	MbHB06g19160	Histidinol-phosphate aminotransferase
MbHA08g16050	Belongs to the chaperonin (HSP60) family	MbHB06g19260	Belongs to the peptidase A1 family
MbHA08g16590	source UniProtKB	MbHB06g19350	source UniProtKB
MbHA08g17020	F-box kelch-repeat protein	MbHB06g19480	Protein EPIDERMAL PATTERNING FACTOR
MbHA08g19460	Domain of unknown function (DUF4283)	MbHB06g19520	Belongs to the protein kinase superfamily
MbHA08g19570	-	MbHB06g19540	Protein EPIDERMAL PATTERNING FACTOR
MbHA08g19770	acid phosphatase activity	MbHB06g19660	Elongation factor 2
MbHA08g20210	Ribonuclease H protein	MbHB06g19860	function
MbHA07g04880	Ribonuclease H protein	MbHB06g20000	Zinc finger protein
MbHA08g20290	Cytochrome p450	MbHB06g20010	Thioredoxin-like domain
MbHA08g20310	Cytochrome p450	MbHB06g20020	U-box domain-containing protein
MbHA08g20450	aspartic-type endopeptidase activity	MbHB06g15990	Thioredoxin-like domain
MbHA08g20580	Domain of unknown function (DUF4413)	MbHB06g15980	U-box domain-containing protein
MbHA08g21400	alpha-N-acetylglucosaminidase-like	MbHB06g15970	Belongs to the peptidase A1 family
MbHA08g21450	Domain of unknown function (DUF4283)	MbHB06g20040	Lamin-like protein
MbHA08g21510	Belongs to the ubiquitin-conjugating enzyme family	MbHB06g15960	Lamin-like protein
MbHA08g21890	Converts alpha-aldose to the beta-anomer	MbHB06g15950	Endochitinase
MbHA08g22090	Glutathione S-transferase	MbHB06g13750	synthase
MbHA08g22620	Domain of unknown function (DUF4283)	MbHB06g20060	U2 small nuclear ribonucleoprotein
MbHA08g22710	Belongs to the cytochrome P450 family	MbHB06g20070	Heparan-alpha-glucosaminide N-acetyltransferase-like
MbHA08g14340	Transaldolase	MbHB06g20090	Non-structural maintenance of chromosomes element 1 homolog
MbHA09g00030	Receptor-like protein	MbHB06g13260	LRR receptor-like serine threonine-protein kinase
MbHA09g00200	Ribonuclease H protein	MbHB09g01970	positive regulation of spermidine biosynthetic process
MbHA04g09200	gag-polypeptide of LTR copia-type	MbHB07g00480	Belongs to the peptidase S10 family
MbHA03g06780	source UniProtKB	MbHB07g01000	Protein of unknown function (DUF423)
MbHA09g00780	TMV resistance protein N-like	MbHB07g01200	FAM91 N-terminus
MbHA09g00830	RNAse P Rpr2/Rpp21/SNM1 subunit domain	MbHB07g01420	seed storage protein
MbHA09g00050	Receptor-like protein	MbHB07g01430	Pentatricopeptide repeat-containing protein
MbHA09g01450	lysine-specific demethylase	MbHB07g02690	4-hydroxyphenylpyruvate
MbHA09g01510	Cucumisin-like	MbHB07g02780	Anthranilate N-benzoyltransferase protein
MbHA09g01570	Nudix hydrolase	MbHB07g02790	Shikimate O-hydroxycinnamoyltransferase-like
MbHA09g01580	Nudix hydrolase	MbHB07g03000	Belongs to the multi antimicrobial extrusion (MATE) (TC 2.A.66.1) family
MbHA09g01620	Cucumisin-like	MbHB07g03220	Pentatricopeptide repeat-containing protein
MbHA09g01820	Non-structural maintenance of chromosomes element 1 homolog	MbHB07g03240	ribonuclease H protein
MbHA09g01870	Protein of unknown function (DUF3326)	MbHB07g03600	glutathione S-transferase
MbHA09g02110	Cucumisin-like	MbHB07g03760	Leucine Rich Repeat
MbHA09g02140	source UniProtKB	MbHB07g04290	The RING-variant domain is a C4HC3 zinc-finger like motif found in a number of cellular and viral proteins. Some of these proteins have been shown both in vivo and in vitro to have ubiquitin E3 ligase activity.
MbHA12g06610	gag-polypeptide of LTR copia-type	MbHB07g04340	Encoded by
MbHA02g14920	gag-polypeptide of LTR copia-type	MbHB07g04460	Ribonuclease H protein
MbHA12g04870	Zinc finger BED domain-containing protein RICESLEEPER	MbHB07g04620	Domain of unknown function
MbHA09g02680	ribonuclease H protein	MbHB07g04630	protein ubiquitination
MbHA09g02780	Cytochrome p450	MbHB07g04640	protein ubiquitination
MbHA09g02790	Cytochrome p450	MbHB07g04710	DDT domain
MbHA09g03180	Belongs to the disease resistance NB-LRR family	MbHB07g04730	RNA recognition motif. (a.k.a. RRM, RBD, or RNP domain)
MbHA09g03250	Ribonuclease H protein	MbHB07g04740	Belongs to the disease resistance NB-LRR family
MbHA09g03260	TMV resistance protein N-like	MbHB07g04780	Belongs to the disease resistance NB-LRR family
MbHA09g03270	resistance protein	MbHB07g04790	Belongs to the disease resistance NB-LRR family
MbHA09g03300	Tropinone reductase homolog	MbHB07g04810	Belongs to the disease resistance NB-LRR family
MbHA09g03390	Encoded by	MbHB07g04940	L-threonine ammonia-lyase activity
MbHA09g03610	Ribonuclease 3-like protein 3	MbHB07g04840	Retrotransposon gag protein
MbHA09g05770	-	MbHB07g04850	F-box associated
MbHA10g07250	transposon protein	MbHB07g04880	Belongs to the disease resistance NB-LRR family
MbHA10g07520	GRF zinc finger containing protein	MbHB07g04900	Belongs to the disease resistance NB-LRR family
MbHA09g03760	BURP domain	MbHB07g04990	Encoded by
MbHA09g03780	LRR receptor-like serine threonine-protein kinase	MbHB07g03650	Belongs to the cystatin family. Phytocystatin subfamily
MbHA09g03790	Dehydration-responsive protein	MbHB07g05140	Leucine Rich Repeat
MbHA09g03750	LRR receptor-like serine threonine-protein kinase	MbHB07g05160	Serine threonine-protein kinase
MbHA09g03810	BURP domain	MbHB07g05170	caffeoyl-CoA O-methyltransferase
MbHA09g03820	Belongs to the major facilitator superfamily. Sugar transporter (TC 2.A.1.1) family	MbHB07g05200	Leucine Rich Repeat
MbHA09g03830	LRR receptor-like serine threonine-protein kinase	MbHB07g05210	ATP synthase subunit alpha
MbHA09g03850	LRR receptor-like serine threonine-protein kinase	MbHB07g05270	Protein of unknown function (DUF627)
MbHA09g03860	BURP domain	MbHB07g05440	Ribonuclease H protein
MbHA09g03870	TMV resistance protein N-like	MbHB07g05490	nuclease HARBI1
MbHA09g04020	acid phosphatase activity	MbHB07g05520	Belongs to the glycosyl hydrolase 3 family
MbHA09g04100	Protein ZINC INDUCED	MbHB07g05540	Belongs to the glycosyl hydrolase 3 family
MbHA09g04140	Belongs to the disease resistance NB-LRR family	MbHB07g05560	-
MbHA09g04330	Belongs to the disease resistance NB-LRR family	MbHB07g05550	Coatomer subunit
MbHA09g04410	histone acetyltransferase	MbHB07g05580	Protein of unknown function (DUF3148)
MbHA09g04620	LRR receptor-like serine threonine-protein kinase	MbHB07g05700	Belongs to the UDP-glycosyltransferase family
MbHA09g04680	Mitochondrial protein	MbHB07g05720	plastid-lipid-associated protein 7
MbHA09g04740	LRR receptor-like serine threonine-protein kinase	MbHB07g05970	Retrotransposon gag protein
MbHA09g04750	Mitochondrial protein	MbHB07g05730	BAHD acyltransferase At5g47980-like
MbHA09g04770	Mitochondrial inner membrane protease subunit	MbHB07g05740	LRR-repeat protein
MbHA09g04840	Mitochondrial protein	MbHB07g05750	spliceosomal complex assembly
MbHA09g04700	Type II intron maturase	MbHB07g05770	ARM repeat protein interacting with
MbHA09g05070	LRR receptor-like serine threonine-protein kinase	MbHB07g05780	transposition, RNA-mediated
MbHA09g05080	zinc-ribbon	MbHB07g05790	source UniProtKB
MbHA09g05160	source UniProtKB	MbHB07g05800	BAHD acyltransferase At5g47980-like
MbHA09g05290	wall-associated receptor kinase-like	MbHB07g05810	LRR-repeat protein
MbHA09g05500	-	MbHB07g05820	Pentatricopeptide repeat-containing protein
MbHA10g01340	-	MbHB07g05830	Pentatricopeptide repeat-containing protein At1g77360
MbHA09g06000	Belongs to the disease resistance NB-LRR family	MbHB07g05840	Belongs to the UDP-glycosyltransferase family
MbHA09g06110	synthase	MbHB07g05860	LRR receptor-like serine threonine-protein kinase
MbHA09g06120	synthase	MbHB07g05890	dual specificity protein phosphatase
MbHA09g06160	ribonuclease H protein	MbHB07g05910	domain in FBox and BRCT domain containing plant proteins
MbHA09g06190	Domain of unknown function (DUF4283)	MbHB07g05920	Belongs to the UDP-glycosyltransferase family
MbHA09g06210	disease resistance	MbHB07g05930	Leucine Rich Repeat
MbHA09g06220	disease resistance	MbHB07g05940	LRR receptor-like serine threonine-protein kinase
MbHA09g06320	Belongs to the peptidase S10 family	MbHB07g05950	LRR receptor-like serine threonine-protein kinase
MbHA09g06330	Belongs to the peptidase S10 family	MbHB07g06000	Villin headpiece domain
MbHA09g06510	disease resistance	MbHB07g06010	Non-specific phospholipase
MbHA09g06530	disease resistance	MbHB07g06020	-
MbHA09g06550	Actin-binding domain of plant-specific actin-binding protein	MbHB07g06030	transposition, RNA-mediated
MbHA09g06560	Myb/SANT-like DNA-binding domain	MbHB07g06040	-
MbHA09g06570	disease resistance	MbHB07g06050	pfkB family carbohydrate kinase
MbHA09g06580	Actin-binding domain of plant-specific actin-binding protein	MbHB07g06060	Protein DAMAGED DNA-BINDING
MbHA09g06590	Coiled-coil regions of plant-specific actin-binding protein	MbHB07g06070	Ring U-Box superfamily protein
MbHA09g06600	Actin-binding domain of plant-specific actin-binding protein	MbHB07g06080	Pentatricopeptide repeat-containing protein At1g77360
MbHA09g06500	Myb/SANT-like DNA-binding domain	MbHB07g06090	LRR-repeat protein
MbHA09g06630	disease resistance	MbHB04g05250	gag-polypeptide of LTR copia-type
MbHA09g06640	Myb/SANT-like DNA-binding domain	MbHB06g12980	nuclease HARBI1
MbHA09g06720	Myb/SANT-like DNA-binding domain	MbHB07g06100	Villin headpiece domain
MbHA09g06730	Myb/SANT-like DNA-binding domain	MbHB07g06110	Non-specific phospholipase
MbHA09g06740	Actin-binding domain of plant-specific actin-binding protein	MbHB07g06120	transposition, RNA-mediated
MbHA09g06770	Myb/SANT-like DNA-binding domain	MbHB07g06130	-
MbHA09g06780	Myb/SANT-like DNA-binding domain	MbHB07g06140	pfkB family carbohydrate kinase
MbHA09g06820	Myb/SANT-like DNA-binding domain	MbHB07g06160	Ring U-Box superfamily protein
MbHA11g05870	Domain of unknown function (DUF4216)	MbHB07g06170	Domain of unknown function (DUF4792)
MbHA09g07690	mTERF	MbHB07g06190	transposition, RNA-mediated
MbHA09g08050	Domain of unknown function (DUF4283)	MbHB07g06200	function
MbHA09g08110	salicylic acid-binding protein 2-like	MbHB07g06210	Cytochrome p450
MbHA09g08220	Metal tolerance protein	MbHB07g06350	spliceosomal complex assembly
MbHA09g08340	LRR receptor-like serine threonine-protein kinase	MbHB07g06580	transposition, RNA-mediated
MbHA09g08470	LRR receptor-like serine threonine-protein kinase	MbHB07g06780	cobra-like protein
MbHA09g08600	TMV resistance protein	MbHB07g06820	Belongs to the disease resistance NB-LRR family
MbHA09g08740	Protein trichome birefringence-like 43	MbHB07g06830	Belongs to the disease resistance NB-LRR family
MbHA09g09080	-	MbHB11g02980	Cysteine-rich RLK (RECEPTOR-like protein kinase) 8
MbHA09g09350	Domain of unknown function (DUF4283)	MbHB07g06920	WRKY transcription factor
MbHA09g09520	Leucine Rich Repeat	MbHB07g07030	DNA RNA polymerases superfamily protein
MbHA09g09800	Bromodomain-containing protein	MbHB07g08160	LRR-repeat protein
MbHA09g09820	transposition, RNA-mediated	MbHB07g08250	source UniProtKB
MbHA09g10250	Belongs to the cytochrome P450 family	MbHB07g08710	Ribonuclease H
MbHA09g10290	Meiotic recombination protein	MbHB07g09260	Belongs to the TRAFAC class myosin-kinesin ATPase superfamily. Kinesin family
MbHA09g11030	At4g26485-like	MbHB05g01470	spliceosomal complex assembly
MbHA09g11040	Reverse transcriptase-like	MbHB03g08400	plant mutator transposase zinc finger
MbHA09g11070	Ribonuclease H protein	MbHB03g10670	MuDR family transposase
MbHA09g11350	Belongs to the ABC transporter superfamily. ABCG family. PDR (TC 3.A.1.205) subfamily	MbHB07g10400	Acyl-activating enzyme
MbHA09g11390	ubiquitin-protein transferase activity	MbHB07g10660	nuclease activity
MbHA09g11960	Clathrin is the major protein of the polyhedral coat of coated pits and vesicles	MbHB07g11010	Non-specific serine threonine protein kinase
MbHA09g12590	Phosphatidylethanolamine-binding protein	MbHB01g20600	source UniProtKB
MbHA09g13360	-	MbHB07g11540	-
MbHA09g13450	protein DJ-1 homolog	MbHB07g11550	kinesin light chain
MbHA09g13920	RNA polymerase II C-terminal domain phosphatase-like	MbHB02g09350	Retrotransposon gag protein
MbHA09g14120	Belongs to the peroxidase family. Classical plant (class III) peroxidase subfamily	MbHB07g12950	component of the eukaryotic translation initiation factor 3 (eIF-3) complex, which is involved in protein synthesis of a specialized repertoire of mRNAs and, together with other initiation factors, stimulates binding of mRNA and methionyl-tRNAi to the 40S ribosome. The eIF-3 complex specifically targets and initiates translation of a subset of mRNAs involved in cell proliferation
MbHA09g14270	Cation H( ) antiporter	MbHB07g13000	Nematode resistance protein-like
MbHA09g14730	Belongs to the cytochrome P450 family	MbHB07g13020	Ribosomal protein P0 is the functional equivalent of E.coli protein L10
MbHA09g15000	transposition, RNA-mediated	MbHB09g04850	LRR receptor-like serine threonine-protein kinase
MbHA09g15460	Cytochrome p450	MbHB07g13430	cysteine-rich RLK (RECEPTOR-like protein kinase) 8
MbHA09g18170	Domain of unknown function (DUF4283)	MbHB07g14220	Belongs to the UDP-glycosyltransferase family
MbHA09g18300	Pentatricopeptide repeat-containing protein	MbHB07g14320	Zinc finger BED domain-containing protein
MbHA09g18650	Belongs to the iron ascorbate-dependent oxidoreductase family	MbHB07g14330	Encoded by
MbHA09g19590	F-box LRR-repeat protein	MbHB07g14810	Ribonuclease H protein
MbHA06g00020	Domain of unknown function (DUF4413)	MbHB07g14910	ubiquitin-60S ribosomal protein
MbHA09g20870	Zinc finger BED domain-containing protein	MbHB09g05670	source UniProtKB
MbHA09g21200	Auxin response factors (ARFs) are transcriptional factors that bind specifically to the DNA sequence 5'-TGTCTC-3' found in the auxin-responsive promoter elements (AuxREs)	MbHB07g16040	triglyceride lipase activity
MbHA09g22270	Mediates both low-affinity uptake and efflux of sugar across the membrane	MbHB07g16190	acetyltransferase At3g50280-like
MbHA09g23420	Membrane protein of ER	MbHB07g16220	acetyltransferase At3g50280-like
MbHA09g23470	Protein kinase C conserved region 2 (CalB)	MbHB07g16280	Ribonuclease H protein
MbHA09g23480	Quinone oxidoreductase-like protein 2 homolog	MbHB07g16340	Pentatricopeptide repeat-containing protein
MbHA09g24360	SANT SWI3, ADA2, N-CoR and TFIIIB'' DNA-binding domains	MbHB07g16360	Reverse transcriptase (RNA-dependent DNA polymerase)
MbHA09g24600	BURP domain	MbHB07g16550	Belongs to the cytochrome b5 family
MbHA10g00010	Ribonuclease H protein	MbHB07g16640	Ribonuclease H protein
MbHA10g00020	gag-polypeptide of LTR copia-type	MbHB07g17130	Neprosin
MbHA10g00040	Proteasome-associated protein ECM29 homolog	MbHB07g17250	Histone deacetylase
MbHA10g00070	Domain of unknown function (DUF4283)	MbHB07g17290	-
MbHA10g00470	Pentatricopeptide repeat-containing protein	MbHB12g09880	transposition, RNA-mediated
MbHA10g01300	-	MbHB07g17700	Belongs to the cytochrome P450 family
MbHA10g01310	nitrate import	MbHB07g17930	Glutamate receptor
MbHA08g10880	-	MbHB07g18180	Chorismate mutase
MbHA10g01860	isoform X1	MbHB07g18210	Belongs to the formin-like family
MbHA10g03870	strictosidine synthase activity	MbHB07g18270	Non-specific serine threonine protein kinase
MbHA10g06450	acid phosphatase activity	MbHB07g19020	Ribonuclease H protein
MbHA10g04050	Pectinesterase	MbHB07g19750	LRR receptor-like serine threonine-protein kinase
MbHA10g04290	Domain of unknown function (DUF4216)	MbHB07g20130	component of the eukaryotic translation initiation factor 3 (eIF-3) complex, which is involved in protein synthesis of a specialized repertoire of mRNAs and, together with other initiation factors, stimulates binding of mRNA and methionyl-tRNAi to the 40S ribosome. The eIF-3 complex specifically targets and initiates translation of a subset of mRNAs involved in cell proliferation
MbHA10g04560	Belongs to the cytochrome P450 family	MbHB07g20790	Ribonuclease H protein
MbHA10g04610	source UniProtKB	MbHB07g20920	BEACH domain-containing protein
MbHA10g04620	aspartic-type endopeptidase activity	MbHB07g21700	Retrotransposon gag protein
MbHA10g04760	Protein of unknown function (DUF1442)	MbHB07g21750	transcription factor
MbHA10g05050	Belongs to the cytochrome P450 family	MbHB07g21850	acid phosphatase activity
MbHA03g08250	spliceosomal complex assembly	MbHB07g22080	Ribonuclease H protein
MbHA10g05380	spliceosomal complex assembly	MbHB03g19550	-
MbHA01g20710	Zinc finger BED domain-containing protein RICESLEEPER	MbHB07g22100	Dynein light chain
MbHA06g13180	transposition, RNA-mediated	MbHB07g22260	nuclease HARBI1
MbHA10g05790	The proteasome is a multicatalytic proteinase complex which is characterized by its ability to cleave peptides with Arg, Phe, Tyr, Leu, and Glu adjacent to the leaving group at neutral or slightly basic pH	MbHB07g22800	Chloride channel protein
MbHA13g08860	-	MbHB07g23020	-
MbHA10g06240	gag-polypeptide of LTR copia-type	MbHB07g23030	TOM1-like protein
MbHA10g06550	Encoded by	MbHB06g09150	Ribonuclease H protein
MbHA06g17150	regulation of parkin-mediated stimulation of mitophagy in response to mitochondrial depolarization	MbHB07g23740	protein phosphatase 2C 55
MbHA02g05140	Conserved gene of	MbHB07g23930	alpha-galactosidase
MbHA05g03160	transposon protein	MbHB07g23940	Cytosolic purine 5'-nucleotidase-like
MbHA10g07630	Pentatricopeptide repeat-containing protein	MbHB07g25180	LRR-repeat protein
MbHA10g07850	Belongs to the multi antimicrobial extrusion (MATE) (TC 2.A.66.1) family	MbHB07g25200	BAHD acyltransferase At5g47980-like
MbHA11g04860	-	MbHB07g25210	BAHD acyltransferase At5g47980-like
MbHA10g08810	cysteine-rich RLK (RECEPTOR-like protein kinase) 8	MbHB07g25220	LRR receptor-like serine threonine-protein kinase
MbHA10g09260	-	MbHB07g25230	zinc finger CCCH domain-containing protein
MbHA10g09430	F-box kelch-repeat protein At3g23880-like	MbHB07g25240	dual specificity protein phosphatase
MbHA10g09510	-	MbHB08g00970	Pentatricopeptide repeat-containing protein
MbHA08g10150	Encoded by	MbHB08g01120	cysteine-rich RLK (RECEPTOR-like protein kinase) 8
MbHA10g10020	Carbohydrate-binding protein of the ER	MbHB08g01880	G-type lectin S-receptor-like serine threonine-protein kinase
MbHA10g10030	Carbohydrate-binding protein of the ER	MbHB08g02220	L-threonine ammonia-lyase activity
MbHA10g10060	prohibitin homologues	MbHB08g03110	Belongs to the major facilitator superfamily. Sugar transporter (TC 2.A.1.1) family
MbHA10g10240	2-alkenal reductase (NADP( )-dependent)-like	MbHB08g03200	Bulb-type mannose-specific lectin
MbHA10g10250	2-alkenal reductase (NADP( )-dependent)-like	MbHB08g03430	Pentatricopeptide repeat-containing protein
MbHA10g10330	-	MbHB08g03630	Retrotransposon gag protein
MbHA05g07330	belongs to the protein kinase superfamily	MbHB08g04090	cysteine-rich RLK (RECEPTOR-like protein kinase) 8
MbHA10g10740	Reverse transcriptase (RNA-dependent DNA polymerase)	MbHB08g04110	E3 ubiquitin-protein ligase
MbHA10g10820	cell wall organization	MbHB08g04610	Retrotransposon gag protein
MbHA10g10910	Protein of unknown function (DUF679)	MbHB08g04960	nuclease HARBI1
MbHA10g11000	Dihydrofolate reductase-like	MbHB08g06340	Pentatricopeptide repeat-containing protein At5g66520-like
MbHA10g11290	Haloacid dehalogenase-like hydrolase domain-containing protein	MbHB08g06600	DEAD-box ATP-dependent RNA helicase
MbHA10g11880	TMV resistance protein	MbHB08g07140	Regulatory photoreceptor which exists in two forms that are reversibly interconvertible by light the Pr form that absorbs maximally in the red region of the spectrum and the Pfr form that absorbs maximally in the far-red region
MbHA10g11900	source UniProtKB	MbHB08g07350	Regulatory photoreceptor which exists in two forms that are reversibly interconvertible by light the Pr form that absorbs maximally in the red region of the spectrum and the Pfr form that absorbs maximally in the far-red region
MbHA10g13040	Non-catalytic subunit	MbHB08g07160	ATP-citrate synthase beta chain protein
MbHA11g03810	gag-polypeptide of LTR copia-type	MbHB08g07170	receptor-like protein kinase
MbHA02g13580	-	MbHB08g07180	Fip1 motif
MbHA10g15220	Belongs to the peptidase A1 family	MbHB08g07190	FR47-like protein
MbHA10g15680	Exosome complex component	MbHB08g07400	Cell division control protein 24, OB domain 1
MbHA10g16010	Glutamate receptor	MbHB08g07410	UPF0481 protein At3g47200-like
MbHA10g16490	Belongs to the peptidase A1 family	MbHB08g07430	Belongs to the ubiquitin-conjugating enzyme family
MbHA10g16570	Homeobox-leucine zipper protein	MbHB08g07240	seed maturation protein
MbHA10g16980	Photosystem II stability assembly factor HCF136	MbHB08g07450	Belongs to the GRAS family
MbHA10g17320	GEM-like protein	MbHB08g07230	Belongs to the ubiquitin-conjugating enzyme family
MbHA10g17330	GEM-like protein	MbHB08g07220	Universal stress protein
MbHA10g17350	Mediator-associated protein 1-like	MbHB08g07210	UPF0481 protein At3g47200-like
MbHA10g17370	Domain of unknown function (DUF4283)	MbHB08g07200	Cell division control protein 24, OB domain 1
MbHA10g17410	aminoacylase activity	MbHB08g07280	Encoded by
MbHA10g17940	Random slug protein 5-like	MbHB08g07630	ribonuclease H protein
MbHA10g18080	-	MbHB08g07830	Major allergen Pru
MbHA10g18320	MACPF domain-containing protein	MbHB11g02100	nuclease HARBI1
MbHA10g18340	CRAL/TRIO domain	MbHB08g08230	Belongs to the enoyl-CoA hydratase isomerase family
MbHA01g12820	Encoded by	MbHB08g10140	Belongs to the peptidase A1 family
MbHA10g18360	Nudix hydrolase	MbHB08g10290	GRF zinc finger
MbHA10g18370	Protein GAMETE EXPRESSED	MbHB08g10840	EG45-like domain containing
MbHA10g18380	Protein GAMETE EXPRESSED	MbHB09g05450	transposition, RNA-mediated
MbHA10g18550	Domain of unknown function (DUF4750)	MbHB02g15740	-
MbHA10g18530	Protein PLANT CADMIUM RESISTANCE 2-like	MbHB08g11270	Belongs to the protein kinase superfamily. Ser Thr protein kinase family
MbHA10g18590	Acts in the modification of cell walls via demethylesterification of cell wall pectin	MbHB08g11330	Retrotransposon gag protein
MbHA10g18770	U-box domain-containing protein	MbHB08g11880	Ribonuclease H protein
MbHA07g06580	source UniProtKB	MbHB05g06190	Protein kinase domain
MbHA03g09460	strictosidine synthase activity	MbHB08g12200	Protein of unknown function (DUF620)
MbHA10g18870	Pathogenesis-related protein Bet v I family	MbHB08g12260	prefoldin subunit
MbHA10g18930	Ribosome-recycling factor	MbHB08g12650	ethylene-responsive transcription factor
MbHA10g18940	MLP-like protein	MbHB08g12860	transposition, RNA-mediated
MbHA10g16780	MLP-like protein	MbHB08g13080	Pentatricopeptide repeat-containing protein
MbHA11g00640	Cytochrome p450	MbHB08g13200	acid phosphatase activity
MbHA11g00730	Rho GTPase-activating protein	MbHB08g13240	-
MbHA11g00780	oxidation-reduction process	MbHB10g00710	Poly(ADP-ribose) glycohydrolase
MbHA11g00790	oxidation-reduction process	MbHB08g13380	3-oxo-Delta(4,5)-steroid 5-beta-reductase-like
MbHA11g01300	Protein of unknown function (DUF674)	MbHB08g13390	3-oxo-Delta(4,5)-steroid 5-beta-reductase-like
MbHA11g01670	LRR receptor-like serine threonine-protein kinase	MbHB08g13420	Cystathionine beta-lyase
MbHA11g01860	N-acetylglucosaminyl transferase component (Gpi1)	MbHB08g13770	Mitochondrial protein
MbHA11g02040	WD40 repeats	MbHB08g13850	Replication factor A
MbHA06g10940	Transposase family tnp2	MbHB08g13890	G-type lectin S-receptor-like serine threonine-protein kinase
MbHA11g02170	Myb/SANT-like DNA-binding domain	MbHB08g14350	gag-polypeptide of LTR copia-type
MbHA11g05670	Zinc finger BED domain-containing protein	MbHB08g14420	deSI-like protein
MbHA11g02930	PPIases accelerate the folding of proteins. It catalyzes the cis-trans isomerization of proline imidic peptide bonds in oligopeptides	MbHB08g14430	Cytochrome p450
MbHA11g02950	Plant protein of unknown function	MbHB08g14440	gag-polypeptide of LTR copia-type
MbHA11g03020	Domain of unknown function (DUF4283)	MbHB08g14550	ADP-ribosylation factor GTPase-activating protein
MbHA11g03310	LRR-repeat protein	MbHB08g14560	Myb/SANT-like DNA-binding domain
MbHA11g03640	Protein BASIC PENTACYSTEINE6-like	MbHB08g14570	Ubiquitin thioesterase otubain-like
MbHA11g03660	KH domain-containing protein	MbHB08g14600	Transaldolase
MbHA11g03760	Chitinase class I	MbHB08g14610	transposition, RNA-mediated
MbHA11g03840	-	MbHB08g14630	Potassium transporter
MbHA11g04270	DNA recombination	MbHB08g14650	Nudix hydrolase 19
MbHA11g04310	F-box domain	MbHB08g14660	U2 small nuclear ribonucleoprotein
MbHA11g04380	Cytochrome p450	MbHB08g14670	Heparan-alpha-glucosaminide N-acetyltransferase-like
MbHA05g03730	Ribonuclease H protein	MbHB08g14680	Non-structural maintenance of chromosomes element 1 homolog
MbHA11g04650	ATPase activity, coupled to transmembrane movement of substances	MbHB08g14520	UDP-glycosyltransferase 76F1-like
MbHA11g04690	Retrotransposon gag protein	MbHB03g17520	DDE superfamily endonuclease
MbHA08g14400	spliceosomal complex assembly	MbHB12g05750	DNA RNA polymerases superfamily protein
MbHA11g04730	Protein of unknown function (DUF674)	MbHB08g15540	Rhomboid-like protein
MbHA11g04720	BEST Arabidopsis thaliana protein match is Protein of	MbHB08g15560	Jacalin-like lectin domain
MbHA08g14690	source UniProtKB	MbHB08g15600	disease resistance
MbHA11g05500	gag-polypeptide of LTR copia-type	MbHB08g15620	Ribonuclease H protein
MbHA11g05890	mannosyl-oligosaccharide 1,2-alpha-mannosidase activity	MbHB08g15840	Transferase family
MbHA08g13960	Reverse transcriptase (RNA-dependent DNA polymerase)	MbHB08g15890	Transcription factor
MbHA13g00920	source UniProtKB	MbHB08g15900	Vinorine synthase-like
MbHA11g06290	B3 domain-containing protein	MbHB08g15910	transposition, RNA-mediated
MbHA03g26720	Ribulose-phosphate 3-epimerase	MbHB08g15940	-
MbHA11g06490	Protein of unknown function, DUF393	MbHB08g15950	-
MbHA11g07060	Translocon-associated protein subunit	MbHB09g05890	Encoded by
MbHA10g05890	transposition, RNA-mediated	MbHB08g16340	WD domain, G-beta repeat
MbHA08g23140	Encoded by	MbHB08g16540	acid phosphatase activity
MbHA11g07680	-	MbHB08g16890	Ribonuclease H protein
MbHA09g03010	Myb/SANT-like DNA-binding domain	MbHB08g17250	3-isopropylmalate
MbHA11g08070	Belongs to the UDP-glycosyltransferase family	MbHB08g17380	Pentatricopeptide repeat-containing protein
MbHA11g08080	source UniProtKB	MbHB08g18360	Belongs to the iron ascorbate-dependent oxidoreductase family
MbHA11g08090	Thaumatin-like protein	MbHB08g18370	CCT motif
MbHA01g02620	function	MbHB08g18410	B3 domain-containing protein Os01g0234100-like
MbHA11g08270	Soybean trypsin inhibitor (Kunitz) family of protease inhibitors	MbHB08g19070	nuclease HARBI1
MbHA07g07470	protein desumoylation	MbHB08g20990	transposon protein
MbHA11g08490	QWRF motif-containing protein	MbHB08g21670	NADH-ubiquinone reductase complex 1 MLRQ subunit
MbHA04g05880	FAR1-related protein	MbHB08g21760	-
MbHA03g08220	source UniProtKB	MbHB05g00010	-
MbHA11g08720	source UniProtKB	MbHB08g22090	ribonuclease H protein
MbHA11g08760	Belongs to the UDP-glycosyltransferase family	MbHB08g22170	GRF zinc finger
MbHA11g08770	Belongs to the UDP-glycosyltransferase family	MbHB08g22180	Converts alpha-aldose to the beta-anomer
MbHA11g08820	Belongs to the UDP-glycosyltransferase family	MbHB08g23290	Truncated transcription factor CAULIFLOWER
MbHA11g08830	Belongs to the UDP-glycosyltransferase family	MbHB08g23510	Enolase 1
MbHA11g08840	Belongs to the UDP-glycosyltransferase family	MbHB08g23530	Protein CHAPERONE-LIKE PROTEIN OF POR1-like
MbHA11g08850	Belongs to the UDP-glycosyltransferase family	MbHB08g23540	Acyl-activating enzyme 17
MbHA11g08880	Belongs to the UDP-glycosyltransferase family	MbHB08g23550	calcium sensing receptor
MbHA11g08890	Belongs to the UDP-glycosyltransferase family	MbHB08g23560	ethylene-responsive transcription factor
MbHA11g08900	Belongs to the UDP-glycosyltransferase family	MbHB08g23580	Belongs to the cation transport ATPase (P-type) (TC 3.A.3) family. Type IV subfamily
MbHA11g08910	Belongs to the UDP-glycosyltransferase family	MbHB08g23590	Peptidyl-prolyl cis-trans isomerase
MbHA11g08920	Belongs to the UDP-glycosyltransferase family	MbHB08g23620	Nudix hydrolase 19
MbHA11g08940	Belongs to the UDP-glycosyltransferase family	MbHB08g23630	-
MbHA11g08960	Belongs to the UDP-glycosyltransferase family	MbHB09g02350	synthase
MbHA13g10890	Belongs to the helicase family	MbHB09g00010	3-isopropylmalate dehydratase small
MbHA11g09070	Domain of unknown function (DUF4283)	MbHB09g00020	Monoglyceride
MbHA11g09490	dual specificity protein phosphatase	MbHB09g00030	3-isopropylmalate dehydratase small
MbHA11g10540	Trimethylguanosine synthase-like	MbHB09g00060	Domain of unknown function (DUF4283)
MbHA11g07860	receptor-like protein kinase	MbHB09g00180	Four repeated domains in the Fasciclin I family of proteins, present in many other contexts.
MbHA11g10830	Acetyltransferase (GNAT) family	MbHB09g00600	Belongs to the glycosyl hydrolase 17 family
MbHA02g12120	-	MbHB09g00700	Belongs to the disease resistance NB-LRR family
MbHA11g11070	transcription factor	MbHB09g00710	Belongs to the disease resistance NB-LRR family
MbHA11g11430	Zinc finger BED domain-containing protein RICESLEEPER	MbHB09g00750	Domain of unknown function (DUF4283)
MbHA11g11470	Cucumber peeling cupredoxin-like	MbHB09g00800	RNAse P Rpr2/Rpp21/SNM1 subunit domain
MbHA11g11600	-	MbHB09g00820	Permease family
MbHA11g11900	acid phosphatase activity	MbHB09g00840	Zinc finger BED domain-containing protein
MbHA11g12540	zinc finger	MbHB09g01210	Ubiquitin-40S ribosomal protein
MbHA11g12950	Carbohydrate-binding protein of the ER	MbHB09g01420	cellular macromolecule catabolic process
MbHA11g13420	ABC transporter C family member	MbHB09g01510	Cucumisin-like
MbHA11g13430	ABC transporter C family member	MbHB01g20880	source UniProtKB
MbHA11g13760	disease resistance	MbHB09g01980	-
MbHA04g08090	source UniProtKB	MbHB09g02000	Transposase family tnp2
MbHA11g14200	U-box domain-containing protein	MbHB09g02010	transposon protein
MbHA11g14860	Belongs to the 'GDSL' lipolytic enzyme family	MbHB09g02020	transposon protein
MbHA11g14910	Belongs to the 'GDSL' lipolytic enzyme family	MbHB09g02100	transposon protein
MbHA11g14960	Belongs to the 'GDSL' lipolytic enzyme family	MbHB09g02440	synthase
MbHA11g15550	Ribonuclease H protein	MbHB09g02450	synthase
MbHA11g15660	Ribonuclease H protein	MbHB09g02470	germin-like protein
MbHA11g16080	Domain of unknown function (DUF4283)	MbHB09g02640	Domain of unknown function (DUF4283)
MbHA11g16400	Belongs to the UDP-glycosyltransferase family	MbHB09g02660	Ulp1 protease family, C-terminal catalytic domain
MbHA11g16480	Mitogen-activated protein kinase kinase kinase 7-like	MbHB07g08070	Zinc finger BED domain-containing protein RICESLEEPER
MbHA11g16750	Belongs to the glycosyl hydrolase 18 family	MbHB09g02810	Leucine Rich Repeat
MbHA11g17720	Acyclic terpene utilisation family protein AtuA	MbHB09g02820	TMV resistance protein N-like
MbHA02g01400	Reverse transcriptase (RNA-dependent DNA polymerase)	MbHB09g02850	L-threonine ammonia-lyase activity
MbHA11g17800	Aspartate aminotransferase	MbHB09g03020	helicase superfamily c-terminal domain
MbHA03g14320	Protein of unknown function (DUF632)	MbHB09g03030	ATP-dependent DNA helicase
MbHA12g00010	ATP synthase regulation protein NCA2	MbHB09g03040	Ribonuclease H protein
MbHA12g00040	Proteasome-associated protein ECM29 homolog	MbHB09g03320	Encoded by
MbHA12g00060	-	MbHB09g03330	Encoded by
MbHA12g00070	ATP synthase regulation protein NCA2	MbHB09g03650	Receptor-like protein
MbHA12g00090	-	MbHB09g03660	Chitin elicitor receptor kinase
MbHA12g00100	ATP synthase regulation protein NCA2	MbHB09g03670	BURP domain-containing protein
MbHA12g00110	-	MbHB09g03680	Receptor-like protein
MbHA05g00280	Encoded by	MbHB06g18830	source UniProtKB
MbHA08g15450	-	MbHB09g03810	-
MbHA12g00160	ATP synthase regulation protein NCA2	MbHB09g03730	Belongs to the class I-like SAM-binding methyltransferase superfamily. Cation-independent O- methyltransferase family
MbHA04g15730	Reverse transcriptase (RNA-dependent DNA polymerase)	MbHB09g03990	nuclease HARBI1
MbHA09g03350	Ribonuclease H protein	MbHB09g04150	Belongs to the disease resistance NB-LRR family
MbHA12g01030	-	MbHB09g04190	Mitochondrial glycoprotein
MbHA12g06170	Mitochondrial protein	MbHB09g04210	Reverse transcriptase (RNA-dependent DNA polymerase)
MbHA12g01160	MLP-like protein	MbHB09g04250	source UniProtKB
MbHA12g01250	Non-LTR retroelement reverse transcriptase	MbHB08g15970	source UniProtKB
MbHA12g01500	Ribosomal protein S16	MbHB02g11290	gag-polypeptide of LTR copia-type
MbHA12g01600	-	MbHB09g04580	Belongs to the protein kinase superfamily
MbHA09g10360	protein dimerization activity	MbHB10g08460	Reverse transcriptase (RNA-dependent DNA polymerase)
MbHA12g01980	ATP-dependent RNA helicase	MbHB09g04720	ribonuclease H protein
MbHA12g02290	L-threonine ammonia-lyase activity	MbHB09g04790	pentatricopeptide repeat-containing protein At5g06400
MbHA12g02400	GAG-pre-integrase domain	MbHB09g04820	Belongs to the disease resistance NB-LRR family
MbHA12g02530	Lipoxygenase homology domain-containing protein	MbHB09g04840	Belongs to the disease resistance NB-LRR family
MbHA12g02600	Heavy metal-associated isoprenylated plant protein	MbHB09g05060	Wall-associated receptor kinase
MbHA12g03220	Reverse transcriptase (RNA-dependent DNA polymerase)	MbHB09g05070	Cyclin-dependent kinase
MbHA12g03240	ER lumen	MbHB09g05090	Wall-associated receptor
MbHA12g03430	ZINC FINGER protein	MbHB02g19320	3-hydroxyisobutyryl-CoA hydrolase activity
MbHA12g03550	BEACH domain-containing protein	MbHB09g05700	Ribonuclease H protein
MbHA12g04230	E3 ubiquitin-protein ligase	MbHB09g06020	disease resistance
MbHA12g04290	Protein of unknown function (DUF1262)	MbHB09g06170	acid phosphatase activity
MbHA12g04410	strictosidine	MbHB09g06200	Domain of unknown function (DUF4283)
MbHA12g04540	Domain of unknown function (DUF4283)	MbHB09g06630	Catalytic subunit of the molybdopterin synthase complex, a complex that catalyzes the conversion of precursor Z into molybdopterin. Acts by mediating the incorporation of 2 sulfur atoms from thiocarboxylated MOCS2A into precursor Z to generate a dithiolene group
MbHA02g18560	Craniofacial development protein	MbHB09g07230	LRR receptor-like serine threonine-protein kinase
MbHA12g00260	plastid-lipid-associated protein 7	MbHB09g07250	Ribonuclease H protein
MbHA12g05170	Retrotransposon gag protein	MbHB09g07320	Plant protein of unknown function
MbHA12g05190	Alpha-1,4-glucan-protein synthase UDP-forming	MbHB09g07530	Uridine-cytidine kinase
MbHA12g05220	Belongs to the sulfotransferase 1 family	MbHB09g07570	Glutathione S-transferase F9-like
MbHA12g05340	Belongs to the AAA ATPase family	MbHB09g07840	Pentatricopeptide repeat-containing protein
MbHA12g05500	GAG-pre-integrase domain	MbHB12g07500	transposition, RNA-mediated
MbHA12g05590	Cysteine-rich RLK (RECEPTOR-like protein kinase) 8	MbHB09g07900	Pentatricopeptide repeat-containing protein
MbHA02g07140	-	MbHB09g07980	mitochondrion organization
MbHA12g05730	transposition, RNA-mediated	MbHB09g08050	LRR receptor-like serine threonine-protein kinase
MbHA12g05840	acid phosphatase activity	MbHB09g08250	zinc finger CCCH domain-containing protein
MbHA12g05990	gag-polypeptide of LTR copia-type	MbHB09g08410	Protein trichome birefringence-like 43
MbHA03g05510	protein desumoylation	MbHB09g08770	Belongs to the disease resistance NB-LRR family
MbHA12g06240	PIN2 TERF1-interacting telomerase inhibitor	MbHB09g08960	cysteine-rich RLK (RECEPTOR-like protein kinase) 8
MbHA12g06280	Domain of unknown function (DUF4216)	MbHB06g17730	transposon protein
MbHA12g06580	Domain of unknown function (DUF4283)	MbHB09g09380	RING/Ubox like zinc-binding domain
MbHA13g03920	Protein NRT1 PTR FAMILY 4.6-like	MbHB09g09410	Belongs to the peptidase A1 family
MbHA12g06840	leucine-rich repeat extensin-like protein	MbHB09g10290	Belongs to the glycosyltransferase 2 family
MbHA12g06970	Ethylbenzene dehydrogenase	MbHB09g10310	Ribonuclease H protein
MbHA12g07030	-	MbHB09g10470	Encoded by
MbHA12g07150	-	MbHB09g10900	Belongs to the ABC transporter superfamily. ABCG family. PDR (TC 3.A.1.205) subfamily
MbHA12g06810	leucine-rich repeat extensin-like protein	MbHB09g10920	Belongs to the ABC transporter superfamily. ABCG family. PDR (TC 3.A.1.205) subfamily
MbHA12g06790	leucine-rich repeat extensin-like protein	MbHB09g10930	Belongs to the ABC transporter superfamily. ABCG family. PDR (TC 3.A.1.205) subfamily
MbHA12g07640	TMV resistance protein	MbHB09g11610	6-phosphofructo-2-kinase fructose-2
MbHA12g07860	Zinc finger MYND domain-containing protein	MbHB09g11900	ribonuclease H protein
MbHA12g08280	Belongs to the serpin family	MbHB09g12020	Belongs to the 'GDSL' lipolytic enzyme family
MbHA12g08780	Nucleoredoxin	MbHB09g12370	Leucine Rich Repeat
MbHA12g08980	Salicylate	MbHB09g12700	transposition, RNA-mediated
MbHA12g09030	Salicylate	MbHB04g08630	Integrase core domain
MbHA12g09200	ethylene-responsive transcription factor	MbHB09g13520	Non-LTR retroelement reverse transcriptase
MbHA12g09240	Alpha-glucan water dikinase	MbHB02g07410	transposition, RNA-mediated
MbHA12g09460	Belongs to the multi antimicrobial extrusion (MATE) (TC 2.A.66.1) family	MbHB09g14100	Retroviral aspartyl protease
MbHA12g09510	Domain of unknown function (DUF4228)	MbHB09g14440	Essential component of the vacuolar proton pump (V- ATPase), a multimeric enzyme that catalyzes the translocation of protons across the membranes. Required for assembly and activity of the V-ATPase
MbHA12g09910	-	MbHB09g14640	ZINC FINGER protein
MbHA12g11250	Domain of unknown function (DUF4283)	MbHB01g26990	FAR1 DNA-binding domain
MbHA12g11320	F-box kelch-repeat protein	MbHB09g14960	Protein kinase domain
MbHA12g12700	-	MbHB09g15030	Cytochrome p450
MbHA12g12850	Dirigent proteins impart stereoselectivity on the phenoxy radical-coupling reaction, yielding optically active lignans from two molecules of coniferyl alcohol in the biosynthesis of lignans, flavonolignans, and alkaloids and thus plays a central role in plant secondary metabolism	MbHB09g15090	Cytochrome p450
MbHA12g14130	Belongs to the cytochrome P450 family	MbHB09g15410	atrnl,rnl
MbHA09g15360	FAR1 DNA-binding domain	MbHB09g15420	calcium ion binding
MbHA01g16380	Arabidopsis protein of unknown function	MbHB09g15470	calcium ion binding
MbHA12g16250	Transporter	MbHB09g15720	Heat Stress Transcription Factor
MbHA12g16430	ribonuclease H protein	MbHB09g15880	inactive receptor kinase
MbHA12g17150	-	MbHB09g16010	Carbohydrate esterase
MbHA12g17290	Homeobox protein knotted-1-like	MbHB09g16350	Belongs to the peptidase S10 family
MbHA12g17750	Domain of unknown function (DUF4283)	MbHB04g07360	-
MbHA08g21440	transposition, RNA-mediated	MbHB09g16930	ribonuclease H protein
MbHA12g18800	B3 domain-containing protein	MbHB09g17460	Zinc finger BED domain-containing protein
MbHA12g18810	gag-polypeptide of LTR copia-type	MbHB09g18020	G-type lectin S-receptor-like serine threonine-protein kinase
MbHA12g19940	Major facilitator superfamily domain-containing protein	MbHB09g18860	serine arginine-rich splicing factor
MbHA12g20110	-	MbHB09g19030	Pentatricopeptide repeat-containing protein
MbHA13g00190	pectinesterase pectinesterase inhibitor	MbHB09g19250	Prolyl oligopeptidase family
MbHA08g03080	Retrotransposon gag protein	MbHB09g19260	Prolyl oligopeptidase family
MbHA13g02120	Cytochrome p450	MbHB09g20040	pollen tube development
MbHA13g02210	Protein of unknown function (DUF 659)	MbHB09g20080	F-box kelch-repeat protein
MbHA13g02370	ethylene-responsive transcription factor	MbHB09g20470	Domain of unknown function (DUF4283)
MbHA13g02640	Belongs to the glycosyltransferase 8 family	MbHB09g20840	Removes the phosphate from trehalose 6-phosphate to produce free trehalose
MbHA13g02750	-	MbHB09g21820	DNA topoisomerase 2-binding protein
MbHA13g03280	acid phosphatase activity	MbHB09g21850	Floral homeotic protein PMADS
MbHA13g03700	-	MbHB09g22220	transposition, RNA-mediated
MbHA13g04220	LRR-repeat protein	MbHB09g22580	Belongs to the iron ascorbate-dependent oxidoreductase family
MbHA13g04880	phosphatase 2A 55 kDa regulatory subunit B	MbHB09g22640	E3 ubiquitin-protein ligase that mediates ubiquitination and subsequent proteasomal degradation of target proteins. E3 ubiquitin ligases accept ubiquitin from an E2 ubiquitin- conjugating enzyme in the form of a thioester and then directly transfers the ubiquitin to targeted substrates
MbHA13g05150	Domain of unknown function (DUF4283)	MbHB09g24160	Zinc finger CCCH domain-containing protein
MbHA13g05360	Pollen-specific protein SF3-like	MbHB09g24460	Belongs to the pyruvate kinase family
MbHA13g05550	Domain of unknown function (DUF4283)	MbHB09g24680	Belongs to the AAA ATPase family
MbHA13g05760	Ent-kaurenoic acid oxidase	MbHB10g00320	source UniProtKB
MbHA13g07520	Early nodulin-93-like	MbHB10g00360	Protein CHAPERONE-LIKE PROTEIN OF POR1-like
MbHA13g07560	Nudix hydrolase 19	MbHB10g00530	ribonuclease H protein
MbHA13g07790	E3 ubiquitin-protein ligase	MbHB10g00600	Domain of unknown function (DUF4283)
MbHA13g07890	Blue copper	MbHB10g00700	Homeobox domain
MbHA07g09600	MuDR family transposase	MbHB10g01200	DJ-1/PfpI family
MbHA13g08580	RIO1 family	MbHB10g01210	Catalyzes the reaction of cyanate with bicarbonate to produce ammonia and carbon dioxide
MbHA03g01190	Domain of unknown function (DUF4283)	MbHB10g01270	-
MbHA02g19770	DNA RNA polymerases superfamily protein	MbHB10g01350	Ribonuclease H protein
MbHA13g08810	F-box associated	MbHB10g01360	-
MbHA13g08820	F-Box protein	MbHB10g02020	Craniofacial development protein
MbHA13g08930	Plant transposase (Ptta/En/Spm family)	MbHB10g02660	receptor-like protein kinase
MbHA11g04640	protein desumoylation	MbHB10g04130	ribonuclease H protein
MbHA13g09250	Belongs to the protein kinase superfamily. Ser Thr protein kinase family	MbHB10g04140	ribonuclease H protein
MbHA13g09430	5'-nucleotidase domain-containing protein	MbHB10g04430	transposition, RNA-mediated
MbHA13g09630	Diacylglycerol kinase	MbHB10g04690	source UniProtKB
MbHA13g09640	Belongs to the glutamate-gated ion channel (TC 1.A.10.1) family	MbHB10g05050	zinc-binding in reverse transcriptase
MbHA13g09660	Belongs to the glutamate-gated ion channel (TC 1.A.10.1) family	MbHB10g05150	Belongs to the nucleosome assembly protein (NAP) family
MbHA13g09670	transposition, RNA-mediated	MbHB10g05160	Belongs to the nucleosome assembly protein (NAP) family
MbHA13g10050	serine threonine-protein kinase	MbHB10g05330	-
MbHA13g10070	-	MbHB08g11240	spliceosomal complex assembly
MbHA13g10230	B3 domain-containing	MbHB10g05850	Belongs to the helicase family
MbHA13g10260	Belongs to the protein kinase superfamily	MbHB10g06300	GRF zinc finger
MbHA13g10270	Belongs to the protein kinase superfamily	MbHB10g06480	Retrotransposon gag protein
MbHA13g10550	Belongs to the OSBP family	MbHB10g06520	Glutamate-gated receptor that probably acts as non- selective cation channel
MbHA13g10840	GDP-fucose protein O-fucosyltransferase	MbHB10g06840	DNA RNA polymerases superfamily protein
MbHA13g10780	Domain of unknown function (DUF4283)	MbHB10g07580	transposon protein
MbHA13g10980	Hydroxyproline-rich glycoprotein family protein	MbHB10g07680	Belongs to the cystatin family. Phytocystatin subfamily
MbHA13g11130	-	MbHB10g08100	PB1 domain
MbHA13g11800	receptor-like protein kinase	MbHB01g00070	Ribonuclease H protein
MbHA13g11910	Glutathione S-transferase	MbHB10g08810	Ribonuclease H protein
MbHA13g12420	Encoded by	MbHB10g08970	Protein NRT1 PTR FAMILY
MbHA13g12460	Encoded by	MbHB10g09100	Encoded by
MbHA13g12490	Encoded by	MbHB10g09160	Reverse transcriptase (RNA-dependent DNA polymerase)
MbHA13g12510	Encoded by	MbHB10g09370	CCT motif
MbHA13g12890	Belongs to the CRISP family	MbHB10g09870	UDP-glycosyltransferase 89A2-like
MbHA13g13790	Domain of unknown function (DUF4283)	MbHB10g10120	ATPase activity, coupled to transmembrane movement of substances
MbHA13g14290	Myb SANT-like DNA-binding domain protein	MbHB10g10200	prohibitin homologues
MbHA08g11030	cysteine-rich RLK (RECEPTOR-like protein kinase) 8	MbHB10g11450	beta-galactosidase
MbHA13g15070	Domain of unknown function (DUF4283)	MbHB10g11540	function
MbHA13g15120	SAM dependent carboxyl methyltransferase	MbHB10g12130	Belongs to the disease resistance NB-LRR family
MbHA13g15540	Methyltransferase-like protein	MbHB13g07300	Belongs to the TRAFAC class myosin-kinesin ATPase superfamily. Kinesin family
MbHA13g15870	aspartic-type endopeptidase activity	MbHB07g06810	Belongs to the disease resistance NB-LRR family
MbHA04g03900	nuclease HARBI1	MbHB10g12610	Purple acid phosphatase
MbHA13g16050	Belongs to the SNF7 family	MbHB10g12650	Belongs to the disease resistance NB-LRR family
MbHA13g16110	UPF0505 protein C16orf62 homolog	MbHB10g12660	Belongs to the disease resistance NB-LRR family
MbHA13g16190	source UniProtKB	MbHB10g12670	Belongs to the disease resistance NB-LRR family
MbHA02g12720	protein kinase activity	MbHB10g12690	Belongs to the disease resistance NB-LRR family
MbHA13g16580	Ribonuclease H protein	MbHB10g12700	Belongs to the disease resistance NB-LRR family
MbHA13g16780	-	MbHB10g12720	Splicing factor 3B subunit
MbHA13g10810	Belongs to the disease resistance NB-LRR family	MbHB10g12620	Belongs to the disease resistance NB-LRR family
MbHA13g10800	Domain of unknown function (DUF4283)	MbHB10g12750	Belongs to the disease resistance NB-LRR family
		MbHB10g12760	Purple acid phosphatase
		MbHB10g12780	Belongs to the disease resistance NB-LRR family
		MbHB10g12790	transposon protein
		MbHB10g12810	Belongs to the disease resistance NB-LRR family
		MbHB10g12820	Myb/SANT-like DNA-binding domain
		MbHB10g13660	MuDR family transposase
		MbHB10g13740	Domain of unknown function (DUF4228)
		MbHB10g14310	DTW
		MbHB10g14570	Heterogeneous nuclear ribonucleoprotein
		MbHB10g14720	transcription factor
		MbHB10g14730	inactive poly ADP-ribose polymerase
		MbHB10g14740	protein At1g32220, chloroplastic-like
		MbHB10g14800	Catalyzes xyloglucan endohydrolysis (XEH) and or endotransglycosylation (XET). Cleaves and religates xyloglucan polymers, an essential constituent of the primary cell wall, and thereby participates in cell wall construction of growing tissues
		MbHB10g15660	transposition, RNA-mediated
		MbHB10g15820	Ribonuclease H protein
		MbHB10g15860	protease
		MbHB10g16240	Encoded by
		MbHB10g16260	phosphatase 2c
		MbHB10g16250	Glutamate receptor
		MbHB10g16450	aspartate--tRNA ligase
		MbHB10g16460	High mobility group B protein
		MbHB10g16540	Ubiquitin domain-containing protein
		MbHB10g17030	WUSCHEL-related homeobox
		MbHB10g19110	Pentatricopeptide repeat-containing protein At2g01510
		MbHB06g04180	This protein promotes the GTP-dependent binding of aminoacyl-tRNA to the A-site of ribosomes during protein biosynthesis
		MbHB11g13130	nuclease HARBI1
		MbHB10g19130	MLP-like protein
		MbHB10g15850	Exosome complex component
		MbHB10g17040	Encoded by
		MbHB10g17130	isoform X1
		MbHB10g17470	LRR-repeat protein
		MbHB10g17850	Belongs to the iron ascorbate-dependent oxidoreductase family
		MbHB10g17860	Belongs to the iron ascorbate-dependent oxidoreductase family
		MbHB10g18090	Alpha-glucan water dikinase
		MbHB10g18790	Domain of unknown function (DUF4750)
		MbHB11g00110	GRF zinc finger
		MbHB11g00490	Pentatricopeptide repeat-containing protein
		MbHB11g00630	Cytochrome p450
		MbHB11g01030	Belongs to the GST superfamily
		MbHB11g01240	3-dehydroquinate synthase
		MbHB11g01290	ABC transporter transmembrane region
		MbHB11g01350	Protein of unknown function (DUF1117)
		MbHB02g07690	Reverse transcriptase (RNA-dependent DNA polymerase)
		MbHB11g01630	Pentatricopeptide repeat-containing protein
		MbHB11g01990	WD40 repeats
		MbHB11g02500	snRNA processing
		MbHB11g02520	Ferrous iron transport protein B
		MbHB11g02530	Glutamate-gated receptor that probably acts as non- selective cation channel
		MbHB11g02540	Glutamate-gated receptor that probably acts as non- selective cation channel
		MbHB11g02550	Glutamate-gated receptor that probably acts as non- selective cation channel
		MbHB11g02720	TdcA1-ORF2 protein
		MbHB11g03050	LRR receptor-like serine threonine-protein kinase
		MbHB11g03650	Ribonuclease H protein
		MbHB11g03670	Belongs to the protein kinase superfamily. Ser Thr protein kinase family
		MbHB11g03850	UPF0481 protein
		MbHB11g03960	50S ribosomal protein
		MbHB11g04040	Receptor-like protein 12
		MbHB11g04050	receptor-like protein 12
		MbHB11g04290	ribonuclease H protein
		MbHB11g04310	ribonuclease H protein
		MbHB11g04320	F-box FBD LRR-repeat protein
		MbHB11g04400	F-box FBD LRR-repeat protein
		MbHB11g04430	F-box FBD LRR-repeat protein
		MbHB11g04410	phosphatidylinositol-3-phosphate binding
		MbHB11g05060	Belongs to the ubiquitin-conjugating enzyme family
		MbHB11g05210	Dolichol-phosphate mannosyltransferase subunit 3 (DPM3)
		MbHB11g05360	Reverse transcriptase (RNA-dependent DNA polymerase)
		MbHB11g05840	isoform X1
		MbHB11g05930	Belongs to the protein kinase superfamily. Ser Thr protein kinase family
		MbHB11g06110	source UniProtKB
		MbHB10g05590	spliceosomal complex assembly
		MbHB11g06340	DNA replication ATP-dependent helicase nuclease
		MbHB11g06440	Signal recognition particle 43 kDa protein
		MbHB11g06470	DNA RNA polymerases superfamily protein
		MbHB11g06490	Plant protein of unknown function
		MbHB11g06530	Transcription initiation factor IIA large
		MbHB11g06540	Transcription initiation factor IIA large
		MbHB11g06570	Plant protein of unknown function
		MbHB11g06590	rna polymerase
		MbHB11g06650	LRR receptor-like serine threonine-protein kinase
		MbHB11g06690	Ribonuclease H protein
		MbHB11g06890	Domain of unknown function (DUF4283)
		MbHB11g07140	Belongs to the disease resistance NB-LRR family
		MbHB11g07800	Cytochrome p450
		MbHB11g07940	AMP deaminase
		MbHB11g08020	Glycosyl transferase family 2
		MbHB11g08060	Pentatricopeptide repeat-containing protein At1g56690, mitochondrial-like
		MbHB04g09530	gag-polypeptide of LTR copia-type
		MbHB06g12600	source UniProtKB
		MbHB11g09010	Belongs to the glycosyl hydrolase 18 family
		MbHB11g09110	transposition, RNA-mediated
		MbHB11g09420	-
		MbHB05g11500	DNA recombination
		MbHB11g09640	Domain of unknown function DUF223
		MbHB11g09970	Auxin responsive protein
		MbHB06g05590	transposition, RNA-mediated
		MbHB11g10680	GRF zinc finger
		MbHB11g11580	E3 ubiquitin-protein ligase
		MbHB11g11820	GRF zinc finger containing protein
		MbHB01g24020	Domain of unknown function (DUF4283)
		MbHB02g19630	GRF zinc finger containing protein
		MbHB11g12060	viral capsid secondary envelopment
		MbHB11g12530	VHS domain-containing protein
		MbHB11g12550	VHS domain-containing protein
		MbHB11g12540	VHS domain-containing protein
		MbHB11g12560	E3 ubiquitin-protein ligase
		MbHB11g12330	sugar phosphate phosphate translocator
		MbHB11g12390	function
		MbHB11g12460	VHS domain-containing protein
		MbHB11g12830	Protein tyrosine kinase
		MbHB11g12860	Auxin transporter-like protein
		MbHB11g12910	Calcium uptake protein 1
		MbHB11g13160	ABC transporter C family member
		MbHB11g13260	Belongs to the cytochrome P450 family
		MbHB11g13340	Disease resistance protein (TIR-NBS-LRR class)
		MbHB11g13350	Disease resistance protein (TIR-NBS-LRR class)
		MbHB11g13370	F-box domain
		MbHB11g13540	disease resistance
		MbHB11g13620	Cell wall vacuolar inhibitor of fructosidase 1-like
		MbHB11g13630	Belongs to the glycosyl hydrolase 32 family
		MbHB11g13640	pectinesterase inhibitor
		MbHB11g14320	The proteasome is a multicatalytic proteinase complex which is characterized by its ability to cleave peptides with Arg, Phe, Tyr, Leu, and Glu adjacent to the leaving group at neutral or slightly basic pH
		MbHB11g14650	C2 domain
		MbHB11g14330	Belongs to the glycosyl hydrolase 18 family
		MbHB11g14350	Belongs to the glycosyl hydrolase 18 family
		MbHB11g14760	source UniProtKB
		MbHB11g14920	Acts in the modification of cell walls via demethylesterification of cell wall pectin
		MbHB11g15340	D-arabinono-1,4-lactone oxidase
		MbHB11g15360	Heterogeneous nuclear ribonucleoprotein
		MbHB11g15620	Pentatricopeptide repeat-containing protein
		MbHB11g16940	ferric reduction oxidase
		MbHB11g17500	nuclease HARBI1
		MbHB11g17570	L-threonine ammonia-lyase activity
		MbHB12g04600	Endonuclease/Exonuclease/phosphatase family
		MbHB11g17630	Aspartate aminotransferase
		MbHB11g17750	Ankyrin repeats (3 copies)
		MbHB11g18180	ethylene-responsive transcription factor
		MbHB11g18190	Arginine serine-rich-splicing factor
		MbHB11g18200	Armadillo/beta-catenin-like repeat
		MbHB11g18210	Peroxisomal membrane protein
		MbHB11g18230	f-box protein
		MbHB11g18240	f-box protein
		MbHB11g18250	Methyltransferase
		MbHB11g18260	methyltransferase PMT13
		MbHB11g18270	Cid1 family poly A polymerase
		MbHB11g18290	Belongs to the BCP1 family
		MbHB11g18300	carboxylesterase 8
		MbHB11g18310	receptor-like serine threonine-protein kinase
		MbHB11g18320	Palmitoyl-protein thioesterase
		MbHB11g18340	RWD
		MbHB11g12280	Homeobox protein knotted-1-like
		MbHB11g18370	transposition, RNA-mediated
		MbHB11g12300	receptor-like serine threonine-protein kinase
		MbHB11g12310	Belongs to the Glu Leu Phe Val dehydrogenases family
		MbHB11g12490	DNA-dependent RNA polymerase catalyzes the transcription of DNA into RNA using the four ribonucleoside triphosphates as substrates
		MbHB11g12500	GPI ethanolamine phosphate transferase
		MbHB11g12510	GPI ethanolamine phosphate transferase
		MbHB11g12520	LETM1-like protein
		MbHB09g04490	gag-polypeptide of LTR copia-type
		MbHB09g02390	UDP-Glycosyltransferase
		MbHB09g02400	Germin-like protein subfamily 1 member
		MbHB09g02430	Inorganic phosphate transporter
		MbHB12g00010	Protein of unknown function (DUF3326)
		MbHB12g00020	Belongs to the universal ribosomal protein uS8 family
		MbHB12g00060	Protein of unknown function (DUF3326)
		MbHB12g00200	Myb-related protein
		MbHB12g00220	Domain of unknown function (DUF4228)
		MbHB12g00300	Glutathione S-transferase
		MbHB12g00310	Glutathione S-transferase
		MbHB12g00320	LRR receptor-like serine threonine-protein kinase
		MbHB12g00350	Ribonuclease H protein
		MbHB12g00430	Belongs to the peptidase S10 family
		MbHB12g00590	MLP-like protein
		MbHB13g08220	gag-polypeptide of LTR copia-type
		MbHB06g00610	transposon protein
		MbHB12g01110	MLP-like protein
		MbHB12g01120	Domain of unknown function (DUF4283)
		MbHB12g01160	MLP-like protein
		MbHB12g01390	Belongs to the protein kinase superfamily. Ser Thr protein kinase family
		MbHB12g01750	Protein NRT1 PTR FAMILY
		MbHB12g01830	Pentatricopeptide repeat-containing protein
		MbHB12g02310	Ribonuclease H protein
		MbHB12g02370	Ribonuclease H protein
		MbHB12g02400	Belongs to the protein kinase superfamily. Ser Thr protein kinase family
		MbHB12g02940	amino-acid permease
		MbHB12g03140	serine threonine-protein kinase
		MbHB12g03190	Wall-associated receptor kinase C-terminal
		MbHB12g03530	2S seed storage protein 5-like
		MbHB12g03550	Ribonuclease H protein
		MbHB12g03780	mediator of RNA polymerase II transcription subunit
		MbHB12g04350	Protein of unknown function (DUF1262)
		MbHB12g04390	Protein of unknown function (DUF1262)
		MbHB12g04450	strictosidine
		MbHB08g14690	spliceosomal complex assembly
		MbHB12g04500	Domain of unknown function (DUF4283)
		MbHB12g04510	strictosidine
		MbHB12g04660	Dynein light chain
		MbHB12g04750	Domain of unknown function (DUF4283)
		MbHB12g04810	Encoded by
		MbHB12g05060	function
		MbHB12g05100	source UniProtKB
		MbHB12g05780	Protein SPT2 homolog
		MbHB12g05830	Ribonuclease H protein
		MbHB12g06030	Ribonuclease H protein
		MbHB08g00080	nuclease HARBI1
		MbHB13g15960	spliceosomal complex assembly
		MbHB08g13360	transposition, RNA-mediated
		MbHB06g06960	source UniProtKB
		MbHB12g06490	60s ribosomal protein
		MbHB12g06540	-
		MbHB12g06830	strictosidine synthase activity
		MbHB12g06930	Reverse transcriptase (RNA-dependent DNA polymerase)
		MbHB12g06990	Belongs to the class I-like SAM-binding methyltransferase superfamily. Protein arginine N- methyltransferase family
		MbHB12g07240	source UniProtKB
		MbHB12g06880	leucine-rich repeat extensin-like protein
		MbHB12g00040	Protein of unknown function (DUF3326)
		MbHB12g07670	geranylgeranyl transferase type-2 subunit
		MbHB12g07790	WAT1-related protein
		MbHB12g07850	Chitin binding domain
		MbHB12g07870	Belongs to the disease resistance NB-LRR family
		MbHB12g08010	Pentatricopeptide repeat-containing protein
		MbHB12g08280	Belongs to the serpin family
		MbHB12g08480	Belongs to the peptidase M10A family
		MbHB12g08540	Reverse transcriptase (RNA-dependent DNA polymerase)
		MbHB12g09300	isoform X1
		MbHB12g09740	WRKY transcription factor
		MbHB12g10090	1-deoxy-D-xylulose-5-phosphate synthase 2
		MbHB12g11170	cysteine-rich RLK (RECEPTOR-like protein kinase) 8
		MbHB12g11220	Belongs to the disease resistance NB-LRR family
		MbHB12g11830	gag-polypeptide of LTR copia-type
		MbHB12g12480	Reverse transcriptase (RNA-dependent DNA polymerase)
		MbHB12g12590	Reverse transcriptase (RNA-dependent DNA polymerase)
		MbHB12g12710	Encoded by
		MbHB12g12870	Arabinogalactan peptide
		MbHB04g05140	DNA RNA polymerases superfamily protein
		MbHB12g12890	Gag protease polyprotein
		MbHB12g13540	Ribonuclease H protein
		MbHB01g16830	Arabidopsis protein of unknown function
		MbHB12g14780	Removes the phosphate from trehalose 6-phosphate to produce free trehalose
		MbHB12g15950	PPR repeat
		MbHB12g17600	ABC transporter A family member
		MbHB12g17850	-
		MbHB08g05220	cysteine-rich RLK (RECEPTOR-like protein kinase) 8
		MbHB12g18540	Domain of unknown function (DUF4283)
		MbHB01g16140	nuclease HARBI1
		MbHB12g19280	transposition, RNA-mediated
		MbHB12g19350	Belongs to the cystatin family. Phytocystatin subfamily
		MbHB12g19700	transposition, RNA-mediated
		MbHB12g20290	F-box associated
		MbHB12g20460	ribonuclease H protein
		MbHB12g20780	Mitochondrial import inner membrane translocase subunit
		MbHB13g01010	3-hydroxyisobutyryl-CoA hydrolase activity
		MbHB13g03240	Belongs to the DEFL family
		MbHB13g03270	Mei2-like
		MbHB13g03250	Belongs to the DEFL family
		MbHB13g03310	Ribonuclease H protein
		MbHB13g03320	transcription regulator recruiting activity
		MbHB13g03500	-
		MbHB13g03630	Copper transporter
		MbHB13g03970	Belongs to the tetraspanin (TM4SF) family
		MbHB13g04210	Domain of unknown function (DUF3444)
		MbHB13g04220	Nuclear transcription factor Y subunit
		MbHB13g04230	P-P-bond-hydrolysis-driven protein transmembrane transporter activity
		MbHB13g04250	TITAN-like protein
		MbHB13g04240	Polysaccharide biosynthesis
		MbHB13g04270	Ubiquitin-like modifier-activating enzyme
		MbHB13g04280	plant mutator transposase zinc finger
		MbHB13g04290	f-box protein
		MbHB13g04300	ATP synthase delta chain
		MbHB13g04310	Purple acid phosphatase
		MbHB13g04320	snRNA import into nucleus
		MbHB13g04330	COMM domain-containing protein
		MbHB13g04340	exocyst complex component
		MbHB13g04350	SNF1-related protein kinase regulatory subunit
		MbHB13g04360	SWI SNF complex component SNF12 homolog
		MbHB13g04370	calcium-binding protein
		MbHB13g04380	calcium-binding protein
		MbHB13g04400	Cycloeucalenol
		MbHB13g04410	Cycloeucalenol
		MbHB13g04420	Nucleolar protein 56-like
		MbHB13g04430	Belongs to the adenylate kinase family
		MbHB13g04440	4-coumarate--CoA ligase-like 9
		MbHB13g04450	4-coumarate--CoA ligase-like 9
		MbHB13g04460	4-coumarate--CoA ligase-like 9
		MbHB13g04480	4-coumarate--CoA ligase-like 9
		MbHB13g04490	Belongs to the peptidase M18 family
		MbHB13g04500	Belongs to the malate synthase family
		MbHB13g04510	Domain of unknown function (DUF3444)
		MbHB13g04530	-
		MbHB13g04540	Transcription factor
		MbHB13g04550	chitin binding
		MbHB13g04560	-
		MbHB13g05170	Sister chromatid cohesion protein
		MbHB13g05210	phosphatase 2A 55 kDa regulatory subunit B'
		MbHB13g05300	Synaptotagmin-5-like
		MbHB13g05380	Ribonuclease H protein
		MbHB13g05400	Serine threonine-protein kinase
		MbHB13g05420	Cysteine-rich RLK (RECEPTOR-like protein kinase) 8
		MbHB13g05980	Nodulin-like
		MbHB13g06760	Domain of unknown function DUF223
		MbHB13g08250	LRR-repeat protein
		MbHB13g08590	Zinc-finger of C2H2 type
		MbHB13g08910	Ribonuclease H protein
		MbHB13g08990	-
		MbHB13g09210	Belongs to the calycin superfamily. Lipocalin family
		MbHB13g09330	CCR4-associated factor 1 homolog
		MbHB13g10090	Belongs to the glutamate-gated ion channel (TC 1.A.10.1) family
		MbHB13g10240	Domain of unknown function (DUF4283)
		MbHB13g10490	Belongs to the disease resistance NB-LRR family
		MbHB13g10730	Ribonuclease H protein
		MbHB13g10990	acid phosphatase activity
		MbHB13g11010	Belongs to the OSBP family
		MbHB13g11130	Pathogenesis-related homeodomain
		MbHB13g11180	Domain of unknown function (DUF4283)
		MbHB13g11280	gag-polypeptide of LTR copia-type
		MbHB13g11310	GDP-fucose protein O-fucosyltransferase
		MbHB13g11480	F-box kelch-repeat protein
		MbHB13g11490	Protein of unknown function (DUF620)
		MbHB13g11770	beta-galactosidase
		MbHB13g12320	receptor-like protein kinase
		MbHB13g12280	receptor-like protein kinase
		MbHB09g05140	Encoded by
		MbHB13g13140	Regulatory photoreceptor which exists in two forms that are reversibly interconvertible by light the Pr form that absorbs maximally in the red region of the spectrum and the Pfr form that absorbs maximally in the far-red region
		MbHB13g13220	nuclease HARBI1
		MbHB13g13360	F-Box protein
		MbHB13g13990	Belongs to the syntaxin family
		MbHB13g14040	Perakine reductase-like
		MbHB13g14340	Belongs to the class I-like SAM-binding methyltransferase superfamily. MPBQ MBSQ MT family
		MbHB13g14860	DNA RNA polymerases superfamily protein
		MbHB13g15280	ATPase family associated with various cellular activities (AAA)
		MbHB13g15320	auxin-binding protein
		MbHB13g15330	Auxin-binding protein
		MbHB13g15430	Belongs to the cyclin family
		MbHB13g15920	DNA-binding domain in plant proteins such as APETALA2 and EREBPs
		MbHB13g15980	Belongs to the TrpA family
		MbHB13g16420	Retrotransposon gag protein
		MbHB13g16440	-
		MbHB13g16520	Pentatricopeptide repeat-containing protein
		MbHB13g16540	nuclease HARBI1
		MbHB13g16740	1-phosphatidylinositol-4-phosphate 5-kinase activity
		MbHB13g17110	Formate--tetrahydrofolate
		MbHB13g17280	Pentatricopeptide repeat-containing protein
