# Supplementary material for: Haplotype-resolved genome of Mimosa bimucronata revealed insights into leaf movement and nitrogen fixation
Source: BMC Genomics. 2024 Apr 3;25:334. doi: 10.1186/s12864-024-10264-8 (PMC10993578; doi:10.1186/s12864-024-10264-8)
Supplement: Supplementary file 4 — Supplementary Material 4. [file 12864_2024_10264_MOESM4_ESM.xlsx]

## Sheet: TCL vs. OL
Supplementary Table 27 Details information of DEGs in different leaf movement states
GeneID	baseMean	log2FoldChange	lfcSE	stat	pvalue	padj
Mb09g007380	3331.05	7.50848	0.357541	21.0003	6.51049e-98	1.57743e-93
Mb03g019990	2962.85	5.99017	0.32992	18.1565	1.14167e-73	1.38307e-69
Mb01g009070	1447.37	4.38626	0.266288	16.4718	5.84603e-61	4.72144e-57
Mb05g010120	7749.33	4.77535	0.297099	16.0733	3.92755e-58	2.37902e-54
Mb09g012340	4151.03	4.58623	0.300681	15.2528	1.57743e-52	7.6439e-49
Mb12g015950	1870.94	5.14951	0.347134	14.8343	8.78595e-50	3.54791e-46
Mb13g010690	819.902	6.11365	0.420193	14.5496	5.87142e-48	2.03227e-44
Mb05g019680	9735.12	4.57537	0.315696	14.493	1.342e-47	4.06442e-44
Mb04g013810	10032.1	3.96751	0.278736	14.2339	5.64146e-46	1.51874e-42
Mb09g018560	5880.74	4.49059	0.318132	14.1155	3.04949e-45	7.3886e-42
Mb02g007130	3983.24	2.9383	0.214898	13.673	1.4722e-42	3.24273e-39
Mb13g012840	34800	6.43458	0.473777	13.5815	5.15811e-42	1.04147e-38
Mb11g018650	671.801	6.32318	0.491567	12.8633	7.24042e-38	1.34945e-34
Mb01g018720	4237.63	10.2759	0.814434	12.6172	1.69764e-36	2.93801e-33
Mb11g018660	2160.38	7.82417	0.630385	12.4117	2.257e-35	3.64566e-32
Mb05g014100	932.918	3.10666	0.253315	12.264	1.41292e-34	2.13961e-31
Mb10g013470	9167.07	5.11378	0.418508	12.2191	2.45852e-34	3.50397e-31
Mb03g020010	6197.13	7.14906	0.591842	12.0793	1.35804e-33	1.828e-30
Mb10g007760	4968.66	7.03406	0.586339	11.9966	3.70324e-33	4.72242e-30
Mb06g006620	7443.85	2.897	0.246445	11.7551	6.64443e-32	8.0494e-29
Mb01g004990	3990.14	2.98235	0.256016	11.6491	2.31975e-31	2.67644e-28
Mb03g009030	513.118	5.54858	0.476976	11.6328	2.80661e-31	3.09097e-28
Mb11g003000	6396.49	2.43276	0.213393	11.4004	4.16189e-30	4.38428e-27
Mb13g010700	685.183	6.72566	0.595042	11.3028	1.2705e-29	1.28262e-26
Mb04g013830	1652.2	3.22333	0.291208	11.0688	1.77682e-28	1.72202e-25
Mb03g008690	7769.99	3.383	0.310116	10.9088	1.04602e-27	9.7477e-25
Mb08g005930	12831.3	8.89505	0.819565	10.8534	1.92194e-27	1.72469e-24
Mb10g008740	992.489	4.68825	0.432986	10.8277	2.544e-27	2.20138e-24
Mb13g010680	218.796	5.7874	0.537255	10.7722	4.6591e-27	3.8926e-24
Mb06g009550	1930.64	5.31381	0.49666	10.6991	1.02785e-26	8.30125e-24
Mb02g015600	990.516	3.34112	0.312973	10.6754	1.32621e-26	1.03654e-23
Mb07g011890	14877.1	6.02065	0.56985	10.5653	4.31511e-26	3.26721e-23
Mb07g019280	10282.4	5.3376	0.505719	10.5545	4.84325e-26	3.55597e-23
Mb07g021900	5315.01	6.06604	0.576416	10.5237	6.71748e-26	4.78699e-23
Mb05g018260	1181.13	3.68745	0.369741	9.97306	1.99973e-23	1.38433e-20
Mb07g013560	24224.2	4.22706	0.426422	9.91286	3.66034e-23	2.46351e-20
Mb13g001250	1276.53	2.93875	0.298088	9.85868	6.28728e-23	4.11715e-20
Mb10g004960	933.773	3.32397	0.33831	9.8252	8.77038e-23	5.59204e-20
Mb09g006170	10698.2	3.84516	0.396089	9.70782	2.79257e-22	1.7349e-19
Mb03g022940	3277.78	9.0444	0.959799	9.42322	4.37454e-21	2.64977e-18
Mb01g019480	5936.19	4.95974	0.530118	9.35593	8.28694e-21	4.89718e-18
Mb06g018270	2725.08	4.47642	0.480853	9.30932	1.28652e-20	7.42167e-18
Mb01g019590	4793.78	3.36955	0.363612	9.2669	1.91634e-20	1.07979e-17
Mb06g008390	2876.81	3.0947	0.334125	9.26211	2.00423e-20	1.10364e-17
Mb10g004980	765.233	4.06264	0.441744	9.19682	3.68703e-20	1.98518e-17
Mb12g015830	7105.66	3.99681	0.436275	9.16123	5.13069e-20	2.70242e-17
Mb10g005000	640.775	4.13915	0.452341	9.15049	5.66757e-20	2.92169e-17
Mb01g004420	2341.09	3.04415	0.334835	9.09149	9.76951e-20	4.90823e-17
Mb13g000670	2543.46	2.53637	0.279036	9.08975	9.92626e-20	4.90823e-17
Mb01g006150	7675.94	2.71371	0.304597	8.90918	5.141e-19	2.49122e-16
Mb06g018160	1561.99	4.29015	0.486068	8.82624	1.08255e-18	5.14296e-16
Mb12g010940	17311.6	2.26573	0.258927	8.75048	2.12444e-18	9.89868e-16
Mb01g033330	10815.8	3.47496	0.399792	8.69192	3.5635e-18	1.62906e-15
Mb03g031450	203.957	3.35325	0.387732	8.64838	5.22361e-18	2.34376e-15
Mb02g021150	2585.37	4.13925	0.492748	8.40034	4.45205e-17	1.96125e-14
Mb03g025510	22280.4	2.92499	0.348599	8.39071	4.83233e-17	2.09076e-14
Mb01g031720	2305.46	3.90502	0.467565	8.35181	6.72259e-17	2.85757e-14
Mb02g021850	698.445	7.67334	0.924916	8.29625	1.07447e-16	4.48852e-14
Mb03g022810	3437.8	5.62	0.681942	8.24117	1.70534e-16	7.00316e-14
Mb09g024970	5246.46	4.62779	0.565049	8.19008	2.61058e-16	1.05419e-13
Mb05g019670	800.047	2.61176	0.319264	8.18057	2.82494e-16	1.12206e-13
Mb03g009010	1616	3.55813	0.436144	8.15817	3.40146e-16	1.32926e-13
Mb09g024980	31887.5	4.73638	0.582762	8.12747	4.38351e-16	1.68584e-13
Mb01g005140	6777.66	3.24063	0.402105	8.05917	7.68126e-16	2.90796e-13
Mb10g012200	3067.87	2.10306	0.261433	8.04436	8.66994e-16	3.23175e-13
Mb06g001260	19893.6	3.4539	0.429496	8.04176	8.85577e-16	3.25101e-13
Mb02g014690	876.069	1.60325	0.20348	7.87912	3.29684e-15	1.19223e-12
Mb05g003120	1695.29	3.07022	0.39515	7.76977	7.86282e-15	2.80159e-12
Mb12g020080	1089.51	2.86764	0.371521	7.71864	1.1758e-14	4.12878e-12
Mb05g018970	243.326	2.80486	0.365045	7.6836	1.54674e-14	5.35371e-12
Mb13g006040	687.004	4.06867	0.531209	7.65927	1.86988e-14	6.38102e-12
Mb09g002280	344.47	3.78051	0.497209	7.60346	2.88316e-14	9.70223e-12
Mb07g001190	334.336	4.80482	0.639567	7.51261	5.79586e-14	1.92367e-11
Mb07g007080	9577.06	4.10179	0.547768	7.48819	6.98315e-14	2.28642e-11
Mb09g018470	2337.85	1.46706	0.19681	7.45417	9.0433e-14	2.89151e-11
Mb00g000870	55484	3.17022	0.425317	7.45379	9.06992e-14	2.89151e-11
Mb07g014270	325.004	4.36327	0.590259	7.39212	1.44501e-13	4.5469e-11
Mb13g001170	741.541	1.80004	0.243788	7.38361	1.54052e-13	4.78529e-11
Mb07g017130	16993.2	4.42921	0.602842	7.34723	2.02362e-13	6.20636e-11
Mb01g009510	11247	1.47209	0.200602	7.33832	2.16285e-13	6.55047e-11
Mb09g017900	19667.2	2.58133	0.352185	7.32946	2.31077e-13	6.91207e-11
Mb05g018070	14005	5.73988	0.787309	7.29051	3.08791e-13	9.12401e-11
Mb07g022260	4686.02	4.07348	0.561895	7.24955	4.18167e-13	1.22069e-10
Mb05g024710	1543.13	6.01848	0.830736	7.24475	4.33224e-13	1.24959e-10
Mb04g019150	755.142	5.17872	0.731027	7.08417	1.39875e-12	3.9871e-10
Mb13g001100	8608.28	3.9213	0.555199	7.06286	1.6311e-12	4.59535e-10
Mb02g018900	12676.1	2.17654	0.309688	7.02815	2.09286e-12	5.82849e-10
Mb03g017530	3042.87	1.91554	0.273553	7.00243	2.51555e-12	6.92605e-10
Mb07g009430	7288.57	4.06283	0.581493	6.98689	2.81044e-12	7.65103e-10
Mb05g016110	5920.17	2.05735	0.29532	6.9665	3.24916e-12	8.74711e-10
Mb12g017400	734.46	2.10444	0.303426	6.9356	4.0451e-12	1.07702e-09
Mb05g015580	954.663	4.6205	0.671185	6.88409	5.81595e-12	1.53168e-09
Mb11g014330	1825.31	2.39795	0.35096	6.83254	8.34267e-12	2.17349e-09
Mb09g018000	135.198	10.5013	1.54041	6.81721	9.28261e-12	2.39264e-09
Mb10g012630	1757.22	3.88823	0.57613	6.74888	1.48993e-11	3.79996e-09
Mb07g001300	3472.62	3.04263	0.451669	6.73643	1.62329e-11	4.09694e-09
Mb05g013730	5110.31	2.31774	0.344253	6.73267	1.66582e-11	4.16093e-09
Mb08g013020	1276.12	1.27872	0.190221	6.72228	1.78902e-11	4.38576e-09
Mb11g011160	5292.9	5.99007	0.89111	6.72204	1.79203e-11	4.38576e-09
Mb02g001310	649.921	2.04891	0.304943	6.719	1.8298e-11	4.43342e-09
Mb08g010000	5235.54	2.1875	0.325673	6.71688	1.85661e-11	4.45384e-09
Mb08g022980	6140.44	1.38722	0.208182	6.66349	2.67396e-11	6.3517e-09
Mb01g018840	657.588	1.57132	0.236624	6.64057	3.12473e-11	7.35039e-09
Mb06g008530	5641.82	1.85635	0.279852	6.63333	3.28199e-11	7.58265e-09
Mb06g004270	8124.79	3.64456	0.549447	6.63315	3.28605e-11	7.58265e-09
Mb01g008840	202.446	5.51152	0.833802	6.61011	3.84039e-11	8.77818e-09
Mb01g002820	2999.49	2.98942	0.454747	6.5738	4.90478e-11	1.11064e-08
Mb13g010710	444.992	6.0606	0.923856	6.56011	5.37686e-11	1.20626e-08
Mb01g002850	14967.6	3.30169	0.505088	6.53686	6.28224e-11	1.39644e-08
Mb10g001920	5589.12	2.88436	0.443892	6.49789	8.14569e-11	1.7942e-08
Mb07g022270	6478.91	3.44251	0.532924	6.45966	1.04942e-10	2.29066e-08
Mb09g008240	1563.45	4.08213	0.634128	6.43739	1.21542e-10	2.62932e-08
Mb09g009970	3315.54	1.61719	0.252658	6.40073	1.54631e-10	3.31553e-08
Mb13g014970	5679.38	1.50404	0.235519	6.38608	1.70192e-10	3.61717e-08
Mb05g014220	115.694	10.2779	1.61017	6.38313	1.73504e-10	3.6555e-08
Mb09g021650	8558.97	4.17708	0.654829	6.37888	1.78383e-10	3.72591e-08
Mb08g017070	1188.36	1.94708	0.305318	6.37721	1.80342e-10	3.73463e-08
Mb09g014420	9161.45	1.43054	0.224414	6.37454	1.83516e-10	3.76814e-08
Mb01g033930	4523.75	2.19714	0.346442	6.342	2.26796e-10	4.61768e-08
Mb02g024040	146.721	4.79954	0.758762	6.32549	2.52437e-10	5.09692e-08
Mb09g012810	161.825	10.7619	1.72325	6.24511	4.23491e-10	8.47998e-08
Mb06g000600	2089.74	2.34351	0.376531	6.22396	4.8475e-10	9.62705e-08
Mb05g010390	1339.97	2.19338	0.358067	6.12563	9.03277e-10	1.77931e-07
Mb03g009020	530.036	5.72043	0.936002	6.11156	9.86635e-10	1.92784e-07
Mb02g018980	7669.34	2.16354	0.354214	6.10801	1.00878e-09	1.95534e-07
Mb01g010430	115.712	2.42913	0.398066	6.10232	1.04539e-09	2.01022e-07
Mb08g005910	35706.1	4.76162	0.781646	6.09179	1.11656e-09	2.13018e-07
Mb11g016250	727.196	2.41477	0.398515	6.05941	1.36618e-09	2.58602e-07
Mb11g002320	1157.44	4.69474	0.778296	6.03208	1.61864e-09	3.01678e-07
Mb13g012330	7646.18	1.53651	0.254722	6.03211	1.61834e-09	3.01678e-07
Mb11g018710	731.035	5.16512	0.859127	6.01205	1.83187e-09	3.38811e-07
Mb11g013630	2758.55	1.4976	0.250087	5.98831	2.1203e-09	3.89188e-07
Mb04g020880	2507.93	1.46035	0.24457	5.97109	2.35669e-09	4.29326e-07
Mb05g009410	1917.55	3.00814	0.504302	5.96497	2.44686e-09	4.42425e-07
Mb12g013170	3067.19	3.3006	0.553746	5.96049	2.51483e-09	4.51347e-07
Mb09g020610	249.925	2.76517	0.464024	5.9591	2.53629e-09	4.51851e-07
Mb09g013580	413.295	5.99907	1.00912	5.94488	2.76666e-09	4.89296e-07
Mb07g002560	279.628	8.14906	1.37188	5.94007	2.84899e-09	5.00205e-07
Mb06g009490	14222.3	2.91322	0.49136	5.92889	3.04989e-09	5.27826e-07
Mb13g004550	749.664	5.57695	0.940612	5.92906	3.04678e-09	5.27826e-07
Mb07g013380	5174.5	1.72178	0.290583	5.92524	3.11842e-09	5.3586e-07
Mb01g001240	596.071	1.7735	0.299405	5.92341	3.15325e-09	5.38029e-07
Mb08g021860	6314.58	1.37445	0.23255	5.91034	3.41401e-09	5.78447e-07
Mb03g009300	119.593	3.99449	0.676482	5.9048	3.53071e-09	5.94067e-07
Mb09g011470	4946.88	1.30432	0.221482	5.88902	3.88482e-09	6.4914e-07
Mb06g002100	12470.7	2.71536	0.463075	5.86375	4.52534e-09	7.5099e-07
Mb10g005660	437.158	6.38479	1.0917	5.84851	4.95994e-09	8.17513e-07
Mb08g011250	15330.9	2.44798	0.418949	5.84316	5.12209e-09	8.38535e-07
Mb13g009210	1540.35	1.56376	0.270643	5.77794	7.56199e-09	1.22966e-06
Mb01g020740	145.733	4.06484	0.704716	5.76806	8.01912e-09	1.2953e-06
Mb05g014600	8452.99	1.72644	0.299769	5.75924	8.44921e-09	1.35573e-06
Mb05g012460	323.664	6.70893	1.16731	5.74734	9.06594e-09	1.44512e-06
Mb01g001180	2230.69	3.92858	0.684994	5.73521	9.7393e-09	1.54231e-06
Mb11g016860	5905.16	3.51901	0.61587	5.71388	1.1043e-08	1.7374e-06
Mb13g010190	72304	3.05607	0.535228	5.70984	1.13083e-08	1.76768e-06
Mb13g012850	105.761	4.51327	0.790679	5.70809	1.14249e-08	1.77445e-06
Mb06g004930	523.56	2.98228	0.522958	5.70271	1.17914e-08	1.81971e-06
Mb12g017970	6104.09	1.05882	0.185932	5.69465	1.23628e-08	1.89581e-06
Mb12g014510	599.566	5.91588	1.05208	5.62305	1.87619e-08	2.859e-06
Mb05g023220	2993.47	1.99339	0.354719	5.61962	1.91374e-08	2.89264e-06
Mb01g016030	4939.04	2.99072	0.532265	5.61887	1.92214e-08	2.89264e-06
Mb02g005220	346.863	5.04072	0.900733	5.59625	2.19041e-08	3.27602e-06
Mb09g016990	7761.61	3.16212	0.566518	5.58168	2.38207e-08	3.54081e-06
Mb10g003880	8178.9	3.6827	0.659946	5.58031	2.40091e-08	3.54705e-06
Mb13g002100	1835.06	2.71854	0.488785	5.56184	2.66952e-08	3.91999e-06
Mb09g013990	2995.72	2.70372	0.486902	5.55291	2.8096e-08	4.10083e-06
Mb05g024730	2696	2.77351	0.499711	5.55023	2.85293e-08	4.13913e-06
Mb05g020410	91.5193	4.61456	0.834059	5.53265	3.15424e-08	4.54906e-06
Mb02g005230	603.478	3.03052	0.549456	5.51549	3.47803e-08	4.95701e-06
Mb12g021430	125.877	10.3985	1.88525	5.5157	3.47392e-08	4.95701e-06
Mb07g003280	44.8191	8.91041	1.61646	5.51231	3.54151e-08	5.01797e-06
Mb01g016100	653.97	2.5123	0.457504	5.49133	3.98929e-08	5.55497e-06
Mb13g008060	9818.93	3.58755	0.653169	5.49253	3.96211e-08	5.55497e-06
Mb08g007250	44.2149	8.89073	1.6188	5.49216	3.9704e-08	5.55497e-06
Mb07g019290	1350.91	1.13183	0.207708	5.44914	5.06145e-08	7.00765e-06
Mb07g016240	206.31	1.89838	0.34855	5.44651	5.13677e-08	7.07153e-06
Mb01g007400	1503.49	2.51643	0.46223	5.44411	5.2065e-08	7.09533e-06
Mb02g019030	3742.08	1.52912	0.280886	5.4439	5.21263e-08	7.09533e-06
Mb04g019590	945.341	2.34625	0.4328	5.42109	5.92366e-08	8.01812e-06
Mb07g022490	1017.16	2.83027	0.522234	5.41955	5.97497e-08	8.04264e-06
Mb06g016230	2618.8	2.27586	0.420411	5.41342	6.18329e-08	8.27706e-06
Mb01g001990	1510.07	2.01304	0.372429	5.40516	6.47504e-08	8.61999e-06
Mb07g014470	1278.7	4.73443	0.87853	5.38903	7.08385e-08	9.37894e-06
Mb03g004700	133.521	2.55755	0.475015	5.38415	7.27862e-08	9.58444e-06
Mb12g017790	2027.21	1.10716	0.205731	5.38159	7.38295e-08	9.66927e-06
Mb03g017310	1679.26	1.79449	0.334912	5.35809	8.41062e-08	1.0956e-05
Mb11g003400	3133.23	2.43214	0.454684	5.34907	8.84065e-08	1.14546e-05
Mb09g014700	803.363	-1.06228	0.198884	-5.34119	9.23386e-08	1.19004e-05
Mb08g017430	902.753	3.25822	0.61028	5.3389	9.35122e-08	1.19879e-05
Mb09g001380	33.1317	8.47211	1.58727	5.33753	9.42231e-08	1.20154e-05
Mb03g012290	812.167	2.40229	0.453028	5.30273	1.14081e-07	1.44716e-05
Mb02g015250	3573.26	1.55611	0.294614	5.28187	1.27873e-07	1.61366e-05
Mb12g003160	4254.16	1.37073	0.259959	5.27286	1.34311e-07	1.68613e-05
Mb05g011280	3679.49	2.21973	0.424218	5.23251	1.67222e-07	2.08846e-05
Mb07g018930	7975.45	2.21111	0.422902	5.22841	1.70973e-07	2.12436e-05
Mb03g021040	218.474	3.92729	0.753111	5.21475	1.84065e-07	2.27537e-05
Mb03g019390	409.252	1.7477	0.335959	5.20213	1.97019e-07	2.42313e-05
Mb11g013560	12402.3	1.98601	0.382434	5.19307	2.06853e-07	2.53124e-05
Mb03g027390	1781.63	1.04087	0.200803	5.18353	2.17727e-07	2.65091e-05
Mb01g008830	29.9915	8.32789	1.63216	5.10236	3.35435e-07	4.06363e-05
Mb07g017360	1008.68	1.03782	0.203917	5.08944	3.59124e-07	4.32897e-05
Mb03g027790	39.5187	8.72863	1.71563	5.0877	3.62426e-07	4.34435e-05
Mb01g019710	542.451	2.48	0.487528	5.08689	3.63987e-07	4.34435e-05
Mb13g003170	6103.47	4.06834	0.800839	5.0801	3.77234e-07	4.46515e-05
Mb13g014680	344.214	2.84842	0.560733	5.07982	3.77793e-07	4.46515e-05
Mb05g020290	9650.25	1.18902	0.234257	5.07572	3.86033e-07	4.54039e-05
Mb08g007210	9166.54	2.55626	0.505579	5.05609	4.27937e-07	5.00893e-05
Mb13g012400	165.357	5.10945	1.01424	5.03769	4.71176e-07	5.48852e-05
Mb07g007520	3683.96	1.68186	0.334123	5.03366	4.81198e-07	5.57844e-05
Mb06g007610	2672.47	3.49841	0.695655	5.02894	4.93197e-07	5.69032e-05
Mb08g019160	810.236	-1.68476	0.335906	-5.01556	5.2879e-07	6.07206e-05
Mb01g004320	2334.82	2.47976	0.495303	5.00655	5.54136e-07	6.3331e-05
Mb02g019690	2641.32	2.91284	0.583479	4.99219	5.96995e-07	6.79089e-05
Mb02g007730	491.351	3.74579	0.752334	4.97889	6.39499e-07	7.24038e-05
Mb03g025350	6705.26	2.42334	0.488419	4.96159	6.99169e-07	7.87915e-05
Mb11g015240	804.904	4.82285	0.972847	4.95746	7.14209e-07	8.01137e-05
Mb13g010890	1410.61	1.18238	0.23879	4.95156	7.36218e-07	8.2202e-05
Mb07g016970	12743.9	2.35547	0.475885	4.94967	7.43393e-07	8.23511e-05
Mb10g013770	761.411	1.4695	0.296903	4.94942	7.44351e-07	8.23511e-05
Mb08g010980	397.586	1.18302	0.239688	4.93566	7.98797e-07	8.7973e-05
Mb11g003020	8735.36	3.47553	0.706376	4.92024	8.64403e-07	9.47675e-05
Mb02g018740	674.128	-1.43563	0.292382	-4.91013	9.10138e-07	9.93322e-05
Mb07g014350	8024.22	1.0924	0.223153	4.89527	9.81709e-07	0.000106663
Mb01g017610	2607.76	1.165	0.239238	4.86962	1.11815e-06	0.000120945
Mb08g019650	79.8236	2.7802	0.571997	4.86052	1.17079e-06	0.000126076
Mb11g002310	444.442	4.34637	0.895009	4.85623	1.19641e-06	0.000128264
Mb07g018380	223.622	5.23711	1.08445	4.82927	1.37035e-06	0.000146265
Mb13g005010	13341.3	2.76272	0.574315	4.81046	1.50583e-06	0.000160021
Mb12g013580	701.001	1.35201	0.281353	4.80538	1.54457e-06	0.000163421
Mb07g017190	301.615	1.31693	0.274797	4.79238	1.64811e-06	0.000173617
Mb08g007870	1423.55	2.81593	0.587991	4.78906	1.67565e-06	0.000174997
Mb01g028410	4732.71	1.69831	0.354601	4.78936	1.67317e-06	0.000174997
Mb05g024820	6246.31	2.7688	0.578803	4.78367	1.72125e-06	0.000178988
Mb08g013090	619.056	2.02764	0.424641	4.77496	1.79744e-06	0.000186112
Mb10g006530	662.155	2.54214	0.5334	4.76591	1.88e-06	0.000193832
Mb06g018280	346.127	3.29715	0.692656	4.76015	1.93448e-06	0.000198603
Mb05g017400	1966.87	3.04343	0.639682	4.75772	1.95794e-06	0.000200165
Mb13g009190	2666.16	3.48366	0.733079	4.75209	2.01323e-06	0.000204951
Mb12g001850	459.793	1.06884	0.225528	4.73926	2.145e-06	0.000217453
Mb07g021770	2496.98	4.33719	0.916315	4.73329	2.20906e-06	0.000223014
Mb02g011440	3436.09	2.88335	0.609556	4.73025	2.24246e-06	0.000225447
Mb05g020100	67.0049	4.23912	0.896796	4.72696	2.27905e-06	0.000227239
Mb05g019590	31.9333	8.42077	1.78383	4.72061	2.35141e-06	0.000233493
Mb05g015200	142.931	-1.50249	0.318436	-4.71834	2.37779e-06	0.000235148
Mb01g001190	191.213	2.70974	0.574787	4.71435	2.42488e-06	0.000238831
Mb10g003870	3281.8	3.25802	0.692293	4.70614	2.52454e-06	0.00024764
Mb12g012170	1395.2	2.00465	0.42615	4.7041	2.54986e-06	0.000249115
Mb01g024550	11651.6	3.04109	0.647658	4.69552	2.65934e-06	0.000258768
Mb10g005200	194.134	1.74393	0.37343	4.67002	3.01167e-06	0.000291879
Mb07g016150	178.476	2.386	0.51362	4.64547	3.3931e-06	0.000327535
Mb05g022130	618.106	4.78495	1.03093	4.64139	3.46072e-06	0.000332737
Mb03g031760	2893.88	2.50408	0.540146	4.63592	3.55348e-06	0.000340305
Mb10g003850	8457.15	3.36459	0.727407	4.62546	3.73774e-06	0.000356542
Mb06g007350	1668.86	2.02187	0.437514	4.62126	3.81412e-06	0.000362401
Mb05g003510	23.2514	7.96398	1.73324	4.59484	4.33084e-06	0.00040989
Mb09g016040	115.279	2.91143	0.63631	4.57549	4.75117e-06	0.000447922
Mb07g014050	95.9654	4.93023	1.07814	4.57289	4.81044e-06	0.000451753
Mb03g011190	27.7114	8.21692	1.79813	4.56971	4.88399e-06	0.000456889
Mb06g002550	1630.68	1.2613	0.276228	4.56616	4.96731e-06	0.000462896
Mb02g023370	6973.57	1.87097	0.410891	4.55345	5.27738e-06	0.000489907
Mb12g019450	221.279	2.902	0.638367	4.54598	5.46807e-06	0.000505672
Mb01g010340	21269.7	1.35555	0.298281	4.54454	5.50551e-06	0.000507198
Mb06g018990	2945.87	1.34026	0.297311	4.50794	6.54595e-06	0.000598497
Mb12g020410	2201.62	1.07332	0.239046	4.49003	7.12116e-06	0.000648642
Mb10g004610	650.018	3.78136	0.845198	4.47393	7.67952e-06	0.00069688
Mb07g025800	403.326	3.35505	0.750506	4.47039	7.80771e-06	0.000705869
Mb02g003190	2535.72	1.09999	0.247077	4.45201	8.50704e-06	0.000766234
Mb05g003330	184.992	2.18416	0.491104	4.44745	8.68967e-06	0.000774579
Mb04g019280	1068.17	3.64311	0.819108	4.44765	8.68139e-06	0.000774579
Mb10g019100	255.261	5.1614	1.16057	4.4473	8.6956e-06	0.000774579
Mb05g025160	2435.42	1.8566	0.418009	4.44152	8.93255e-06	0.000792772
Mb12g010290	33710.2	2.5552	0.575687	4.43852	9.05812e-06	0.000800983
Mb03g022530	196.768	2.41395	0.54404	4.43708	9.11866e-06	0.000803404
Mb01g033940	1387.45	2.09856	0.474864	4.41929	9.90241e-06	0.000869295
Mb01g005730	2444.57	2.71006	0.614722	4.40859	1.04045e-05	0.000910073
Mb06g011040	405.941	-1.29913	0.295481	-4.39668	1.09919e-05	0.000954558
Mb07g008900	95.3752	3.84638	0.876048	4.39061	1.13035e-05	0.000978118
Mb05g009130	1616.53	2.15164	0.490852	4.38348	1.168e-05	0.0010071
Mb12g017630	139.623	3.71984	0.852495	4.36348	1.28011e-05	0.00109597
Mb09g018530	27709.6	1.05064	0.240839	4.3624	1.28643e-05	0.0010966
Mb13g007580	1913.12	3.78221	0.867119	4.36181	1.2899e-05	0.0010966
Mb02g019220	1476.11	4.05414	0.932222	4.3489	1.3682e-05	0.00115522
Mb11g017600	12258.9	1.13889	0.261881	4.34887	1.3684e-05	0.00115522
Mb03g009060	12302.1	1.99096	0.458358	4.34368	1.40113e-05	0.00117875
Mb09g021300	1467.59	2.30662	0.53115	4.34269	1.40752e-05	0.00118003
Mb09g012330	222.382	4.24829	0.978785	4.34037	1.42244e-05	0.00118842
Mb07g020510	135.675	3.55219	0.81916	4.33638	1.44845e-05	0.001206
Mb05g013560	591.084	2.1899	0.506054	4.3274	1.50881e-05	0.00125195
Mb10g015110	1652.24	2.43663	0.564093	4.31955	1.5635e-05	0.0012929
Mb01g003760	333.818	3.92174	0.908786	4.31536	1.5934e-05	0.00131314
Mb09g025060	17.0138	7.51228	1.74337	4.30906	1.63947e-05	0.00134653
Mb05g014210	10970.1	2.63377	0.612072	4.30304	1.68468e-05	0.00137899
Mb04g008230	5900.06	6.71797	1.56601	4.28985	1.78792e-05	0.00145857
Mb07g013240	566.43	2.35427	0.549346	4.2856	1.82251e-05	0.0014818
Mb05g027880	284.023	3.50915	0.819547	4.28181	1.85377e-05	0.00150218
Mb08g023690	1757.86	1.31416	0.306992	4.28075	1.86262e-05	0.00150431
Mb06g005410	260.005	4.40767	1.03007	4.279	1.87731e-05	0.00151114
Mb08g010440	595.033	3.14018	0.734336	4.27622	1.90095e-05	0.0015251
Mb13g001110	299.818	1.47827	0.346892	4.26146	2.03095e-05	0.00162402
Mb01g020000	105.817	6.25316	1.46814	4.25925	2.05117e-05	0.00162944
Mb09g021430	94.2357	3.70675	0.870235	4.25948	2.04902e-05	0.00162944
Mb02g023040	1610.36	-1.10061	0.258761	-4.25338	2.10563e-05	0.00166434
Mb12g010040	788.563	2.75039	0.647516	4.24761	2.16062e-05	0.00169966
Mb08g002390	26767.4	1.39858	0.329701	4.24197	2.21563e-05	0.00172612
Mb04g019050	8130.26	1.65962	0.391197	4.24241	2.21129e-05	0.00172612
Mb12g012200	3868.94	1.68347	0.396816	4.24245	2.21093e-05	0.00172612
Mb05g016230	154.306	3.82924	0.90329	4.23921	2.24303e-05	0.00174187
Mb05g020120	1183.21	1.33488	0.315116	4.23615	2.27386e-05	0.00176017
Mb08g010940	270.161	-2.34525	0.556217	-4.21643	2.48196e-05	0.00191514
Mb01g004210	216.941	3.28295	0.782547	4.19521	2.72615e-05	0.00208365
Mb05g002170	733.604	2.94627	0.704495	4.1821	2.88825e-05	0.00220061
Mb05g006160	857.974	6.98818	1.67192	4.17974	2.91841e-05	0.00221662
Mb06g012370	3825.03	1.49217	0.357489	4.17404	2.99251e-05	0.00225874
Mb08g021260	252.815	2.60572	0.624886	4.16991	3.04726e-05	0.00229292
Mb08g009280	154.733	3.52878	0.847376	4.16436	3.12221e-05	0.00233591
Mb06g018970	150.306	2.32037	0.557212	4.16426	3.12367e-05	0.00233591
Mb03g003650	326.917	1.85548	0.445828	4.16187	3.15653e-05	0.00235322
Mb01g010490	139.92	-1.46422	0.352962	-4.14838	3.3484e-05	0.0024886
Mb11g004010	16.2295	7.44563	1.79742	4.14239	3.43702e-05	0.00254666
Mb01g029340	5283.3	-1.0917	0.26382	-4.13805	3.50266e-05	0.00258737
Mb08g008770	586.821	1.97077	0.477625	4.12619	3.68826e-05	0.00271619
Mb03g010100	31.611	8.40387	2.03999	4.11956	3.79591e-05	0.002787
Mb02g018260	1017.41	2.96188	0.721707	4.104	4.06071e-05	0.00296347
Mb03g021100	8905.51	2.00346	0.488105	4.10456	4.05086e-05	0.00296347
Mb07g002310	17.1919	7.52874	1.83575	4.10118	4.11051e-05	0.00299079
Mb04g017860	229.521	1.51957	0.372216	4.0825	4.45541e-05	0.00323204
Mb03g024580	2319.4	2.69941	0.66387	4.06617	4.77928e-05	0.00345015
Mb10g014120	87.9889	2.08288	0.512278	4.06591	4.78455e-05	0.00345015
Mb05g021160	313.771	3.00325	0.7396	4.06064	4.89388e-05	0.00351851
Mb03g029940	232.005	5.42152	1.3364	4.05681	4.97484e-05	0.00356614
Mb12g020480	9548.22	1.30313	0.321604	4.05196	5.07911e-05	0.00361947
Mb10g003840	15602.1	2.43869	0.602195	4.04967	5.12901e-05	0.00364431
Mb08g005500	1956.99	1.40126	0.346424	4.04493	5.23393e-05	0.00370798
Mb07g023380	17424	1.95788	0.484217	4.04339	5.26846e-05	0.0037178
Mb01g001650	1702.66	1.09316	0.270388	4.04294	5.27848e-05	0.0037178
Mb02g022240	18.4338	7.62499	1.89038	4.03357	5.49354e-05	0.00385806
Mb01g031760	42.3328	4.331	1.07413	4.03211	5.52779e-05	0.00387089
Mb03g026690	1052.85	1.91131	0.474881	4.02482	5.70182e-05	0.00398125
Mb07g001730	79.9874	3.08362	0.766931	4.02073	5.80193e-05	0.00403951
Mb02g015690	53.7006	-3.28374	0.820373	-4.00274	6.26137e-05	0.0043469
Mb02g015890	88.5758	-2.45493	0.614166	-3.99718	6.41023e-05	0.00443753
Mb05g016470	120.812	3.05466	0.76458	3.99521	6.46373e-05	0.00446181
Mb03g020730	154.348	4.07163	1.01999	3.99184	6.5563e-05	0.00451286
Mb02g023950	17074.5	2.51054	0.629142	3.99041	6.5959e-05	0.00452725
Mb08g010900	424.158	3.05692	0.7676	3.98244	6.82126e-05	0.00466871
Mb11g007600	134.707	1.85876	0.46697	3.98046	6.87808e-05	0.00469434
Mb03g015780	1623.49	1.98687	0.500139	3.97264	7.10796e-05	0.00482405
Mb03g030610	4608.73	1.92152	0.483895	3.97095	7.15876e-05	0.00484496
Mb13g008610	2300.64	1.43803	0.362278	3.96941	7.20496e-05	0.00486264
Mb08g016990	20977.8	1.0368	0.261424	3.96597	7.30973e-05	0.00491965
Mb01g027470	18862.6	1.87498	0.47345	3.96026	7.48696e-05	0.00502497
Mb06g017140	104.246	2.97739	0.752991	3.95409	7.68281e-05	0.00514217
Mb01g016960	28481.4	2.41565	0.611397	3.95103	7.78153e-05	0.00519391
Mb04g004800	1359.37	2.36495	0.59872	3.95001	7.81482e-05	0.00520179
Mb06g009170	94.6327	1.9615	0.496746	3.9487	7.85776e-05	0.00521604
Mb07g004270	59.5062	-2.82159	0.715333	-3.94444	7.99853e-05	0.00529499
Mb06g000940	1203.41	-1.02978	0.261179	-3.94282	8.05294e-05	0.00531648
Mb12g010400	47.9918	3.13698	0.795991	3.94098	8.1151e-05	0.00534295
Mb09g024060	19394.8	2.52679	0.641664	3.93787	8.22094e-05	0.00539797
Mb01g000980	173.51	1.4942	0.379588	3.93636	8.27267e-05	0.00541726
Mb07g022660	26.2975	2.9322	0.745913	3.93103	8.45841e-05	0.00552395
Mb01g008980	544.516	1.55836	0.396786	3.92745	8.58519e-05	0.00559168
Mb02g015630	163.82	-1.85563	0.472865	-3.92424	8.70052e-05	0.00565161
Mb10g019290	4017.29	2.3073	0.588343	3.92169	8.79317e-05	0.00569652
Mb02g015750	294.709	-2.23321	0.569734	-3.91974	8.86454e-05	0.00572744
Mb07g017580	20.7161	7.79614	1.99021	3.91725	8.95642e-05	0.00577141
Mb03g002770	9685.86	1.63581	0.418559	3.90819	9.29897e-05	0.00597625
Mb05g010480	1164.61	2.98395	0.764082	3.90527	9.41187e-05	0.00603281
Mb02g021470	280.201	2.28824	0.586399	3.90219	9.5328e-05	0.00606374
Mb12g021420	124.077	6.6634	1.70723	3.90305	9.49877e-05	0.00606374
Mb09g016090	2877.72	2.38721	0.611772	3.90212	9.5352e-05	0.00606374
Mb10g014730	25623.7	2.95341	0.757126	3.90081	9.58694e-05	0.00608068
Mb05g001620	1217.01	1.74411	0.447414	3.8982	9.69084e-05	0.00613053
Mb02g011280	276.171	5.06215	1.30261	3.88615	0.000101845	0.00640774
Mb06g008870	644.834	2.99441	0.770432	3.88666	0.000101634	0.00640774
Mb06g009130	1606.32	2.11778	0.545034	3.88558	0.000102084	0.00640774
Mb06g004880	5526.83	1.86498	0.480984	3.87743	0.000105565	0.00660914
Mb11g008820	27.1935	6.30047	1.62544	3.87616	0.000106116	0.00662651
Mb07g012000	12293	1.88325	0.486213	3.8733	0.000107371	0.00668766
Mb05g001790	12.2111	7.03432	1.81787	3.86954	0.00010904	0.00675686
Mb10g010580	16899.1	1.6281	0.421048	3.86679	0.000110279	0.00679885
Mb07g013230	92.3275	1.91761	0.496348	3.86344	0.0001118	0.00687516
Mb12g013290	227.262	-1.84265	0.477108	-3.86213	0.000112404	0.00689478
Mb03g005110	1008.42	1.55057	0.40175	3.85954	0.000113602	0.00693314
Mb04g017820	1670.09	2.38418	0.618241	3.85639	0.000115074	0.00700534
Mb03g009240	2996.9	1.19122	0.309278	3.85162	0.000117338	0.00712527
Mb13g004330	534.924	1.74156	0.452325	3.85024	0.000118001	0.00714402
Mb01g022890	10864.6	2.27878	0.591929	3.84975	0.000118237	0.00714402
Mb03g013180	14826.8	1.74983	0.455237	3.84378	0.000121155	0.00730215
Mb10g001960	9820.57	2.4161	0.628936	3.84157	0.000122249	0.00734979
Mb11g003650	1039.89	1.17646	0.306318	3.84063	0.000122719	0.00735979
Mb03g025290	133.498	3.11611	0.811847	3.8383	0.000123889	0.0074116
Mb01g014920	67.573	3.39415	0.885691	3.8322	0.000127	0.00757905
Mb07g017500	5877.66	1.54104	0.402343	3.83016	0.00012806	0.00762352
Mb05g024660	237.77	3.51553	0.919301	3.82413	0.000131233	0.0077902
Mb03g030740	490.386	1.79276	0.468863	3.82363	0.000131503	0.0077902
Mb05g017940	5202.57	1.8949	0.496067	3.81984	0.000133539	0.00789153
Mb10g002400	172.405	2.06745	0.544525	3.7968	0.000146577	0.00861995
Mb02g021240	2517.36	1.73249	0.456378	3.79617	0.000146947	0.00862078
Mb07g020210	204.675	1.97303	0.521376	3.78427	0.000154161	0.00902212
Mb05g010130	737.525	2.22285	0.587678	3.78243	0.000155304	0.00906712
Mb04g001040	1901.4	1.24548	0.329508	3.77981	0.00015695	0.00914123
Mb09g011460	4462.95	1.23265	0.326517	3.77513	0.000159922	0.00926973
Mb06g012700	200.951	3.72449	0.987106	3.77314	0.000161203	0.0093217
Mb05g001760	67.3071	1.85742	0.492852	3.76872	0.000164085	0.00946576
Mb06g003180	771.374	3.02636	0.803308	3.76737	0.000164976	0.00949453
Mb09g003960	12.4534	-7.1238	1.89157	-3.76608	0.000165829	0.00949851
Mb11g010940	84.6949	3.3382	0.889098	3.75459	0.000173623	0.0099215
Mb09g018980	131.132	2.18985	0.583635	3.75209	0.000175367	0.00999754
Mb03g013570	17.5659	7.55985	2.01552	3.75082	0.000176258	0.0100248
Mb05g026880	1618.93	2.1674	0.579434	3.74055	0.000183616	0.0104188
Mb02g023570	367.383	-1.35487	0.362378	-3.73883	0.000184876	0.0104658
Mb08g011040	63.8572	2.41366	0.646401	3.734	0.000188464	0.0106018
Mb10g002420	54.0938	4.32231	1.15731	3.7348	0.000187863	0.0106018
Mb02g020140	46.0535	8.94885	2.3967	3.73383	0.000188592	0.0106018
Mb07g017910	97.3726	2.59262	0.694589	3.7326	0.000189514	0.010629
Mb05g026490	205.541	1.55092	0.415948	3.72865	0.000192509	0.010772
Mb13g013430	886.1	-1.32014	0.354855	-3.72022	0.00019905	0.0111124
Mb09g021140	14.8944	7.32124	1.96838	3.71942	0.000199682	0.0111221
Mb11g014300	185.895	1.9959	0.537421	3.71384	0.000204134	0.011344
Mb01g031770	21.9624	7.88082	2.12401	3.71034	0.000206981	0.0114758
Mb05g007190	210.101	2.77102	0.747036	3.70935	0.000207792	0.0114945
Mb09g017590	1113.65	1.08635	0.293128	3.70607	0.000210501	0.0116178
Mb11g011850	1467.39	1.02847	0.277633	3.70442	0.000211878	0.0116672
Mb03g001020	142.879	2.32663	0.628532	3.70168	0.000214175	0.0117172
Mb02g000280	77.9491	2.83623	0.766122	3.70205	0.000213861	0.0117172
Mb07g003840	145.763	3.10927	0.839977	3.70161	0.000214236	0.0117172
Mb08g012400	12.6323	7.0822	1.91411	3.7	0.000215602	0.0117654
Mb12g021090	1963.88	1.87149	0.506723	3.69332	0.000221341	0.0120514
Mb05g010570	284.505	3.10621	0.843792	3.68125	0.000232094	0.0125803
Mb13g000970	29997.5	2.21384	0.602557	3.67407	0.000238719	0.0129098
Mb03g013130	4113.32	1.12058	0.30509	3.67295	0.000239771	0.0129098
Mb04g010460	170.016	2.56873	0.699291	3.67334	0.000239404	0.0129098
Mb04g020150	1701.68	-1.48112	0.403636	-3.66944	0.00024308	0.013059
Mb09g008880	60.7935	2.73815	0.746449	3.66824	0.000244227	0.0130915
Mb05g004170	3093.22	1.76481	0.481405	3.66595	0.000246419	0.0131799
Mb03g015690	169.316	2.65473	0.724341	3.66503	0.000247311	0.0131984
Mb09g018800	137.407	1.98333	0.543281	3.65066	0.000261567	0.0139286
Mb12g020870	313.446	-1.55538	0.426327	-3.64832	0.000263958	0.0140251
Mb13g000280	661.131	1.55515	0.426341	3.64766	0.000264634	0.0140303
Mb05g002130	1701.97	1.35542	0.372543	3.6383	0.000274442	0.0145185
Mb13g007440	12.4249	7.06023	1.94192	3.6357	0.00027723	0.014634
Mb08g023280	568.627	1.11749	0.308044	3.62771	0.000285944	0.0150612
Mb12g001260	884.567	1.34024	0.369609	3.62609	0.000287743	0.0151231
Mb09g018090	1031.93	2.03468	0.561731	3.62216	0.000292157	0.0152944
Mb04g012330	1166.62	1.09356	0.301915	3.62206	0.000292267	0.0152944
Mb09g006500	30.3861	5.43141	1.50109	3.61831	0.000296531	0.0154842
Mb02g005210	1311.33	2.22394	0.615576	3.61278	0.00030293	0.0157843
Mb05g019400	966.46	1.56408	0.433309	3.60961	0.000306653	0.015944
Mb12g005200	1731.84	1.79875	0.499422	3.60167	0.000316183	0.0164043
Mb02g023530	7294.13	1.7447	0.485003	3.5973	0.000321537	0.0166464
Mb10g008960	3211.39	1.01388	0.281969	3.59569	0.000323532	0.0166784
Mb07g017100	2997.28	2.72251	0.757069	3.59612	0.000322999	0.0166784
Mb11g014240	784.631	1.70489	0.474471	3.59326	0.000326573	0.0167994
Mb07g020880	13.7478	7.20555	2.00776	3.58885	0.000332134	0.0170493
Mb06g001650	1267.5	-1.482	0.413211	-3.58653	0.000335102	0.0171653
Mb03g032230	4988.33	2.53411	0.707902	3.57975	0.000343924	0.01758
Mb04g004960	141.783	1.53815	0.430037	3.57678	0.000347851	0.0177433
Mb09g016900	2031.74	3.60416	1.0085	3.57377	0.000351877	0.017911
Mb10g013780	263.444	1.69184	0.473867	3.57028	0.000356595	0.0181131
Mb08g012520	69.5687	3.854	1.07973	3.5694	0.000357801	0.0181363
Mb06g012690	29.3429	5.04588	1.41445	3.56737	0.000360584	0.0181636
Mb06g006580	167.326	2.68646	0.75453	3.56044	0.000370239	0.0186111
Mb05g025030	2597.17	1.86991	0.526065	3.55453	0.000378662	0.0189558
Mb04g000990	775.776	3.05605	0.86019	3.55276	0.000381213	0.0190441
Mb03g020020	188.447	2.33828	0.658767	3.54948	0.00038599	0.0192431
Mb07g022630	535.539	-1.21076	0.341359	-3.54689	0.000389801	0.0193932
Mb03g014060	88.9599	3.10238	0.874817	3.54632	0.000390655	0.0193959
Mb01g034280	70.0019	2.88184	0.81391	3.54073	0.000399018	0.0197706
Mb01g002550	3784.41	1.09824	0.310386	3.53832	0.000402689	0.0199117
Mb03g000320	627.973	2.72252	0.769813	3.5366	0.000405314	0.0200007
Mb12g020810	2437.25	2.0106	0.569009	3.53351	0.000410075	0.0201945
Mb10g010600	1411.24	2.53174	0.717617	3.52799	0.000418736	0.0205792
Mb12g020450	151.052	2.51263	0.712799	3.52503	0.00042344	0.0207683
Mb06g001330	8138.99	1.17286	0.333623	3.51553	0.000438883	0.0214515
Mb09g022810	45.6553	3.06159	0.870915	3.51537	0.000439141	0.0214515
Mb03g024010	52.8055	2.91935	0.831049	3.51285	0.000443327	0.0216124
Mb07g025650	5384.65	2.81311	0.800951	3.51221	0.000444395	0.021621
Mb12g017360	1241.62	1.39429	0.398177	3.50169	0.000462317	0.0224478
Mb07g022540	5559.69	1.26404	0.362225	3.48965	0.000483647	0.0233898
Mb03g026150	2794.86	1.49171	0.427971	3.48554	0.000491144	0.0236579
Mb05g005360	11.5593	6.95639	1.99558	3.48591	0.000490474	0.0236579
Mb06g007930	4662.82	1.95335	0.560956	3.48218	0.000497348	0.0238619
Mb03g021980	422.31	1.2024	0.345384	3.48135	0.000498889	0.0238885
Mb08g020280	3600.42	-1.09966	0.31609	-3.47894	0.000503407	0.0240099
Mb01g032790	2011.86	-1.24758	0.358605	-3.47899	0.000503313	0.0240099
Mb12g013700	291.776	2.15408	0.62022	3.47309	0.000514503	0.0244909
Mb12g020160	10.1783	6.76893	1.95031	3.47069	0.000519117	0.0246493
Mb05g001540	34.6473	8.53833	2.4604	3.47031	0.000519865	0.0246493
Mb10g013600	591.397	2.15017	0.620148	3.46719	0.000525933	0.0248883
Mb07g023080	209.261	1.22289	0.352932	3.46494	0.000530344	0.0250482
Mb12g020950	8066.83	1.66737	0.481492	3.46292	0.000534356	0.0251885
Mb11g014490	123.148	3.04988	0.881389	3.46031	0.000539553	0.0253841
Mb12g013210	166.59	2.93222	0.848765	3.45469	0.000550917	0.0258685
Mb03g009250	2016.43	1.4652	0.424778	3.44932	0.000562	0.0263379
Mb05g015420	367.037	1.13124	0.328323	3.44552	0.000569954	0.0266591
Mb13g008720	30.0291	2.29841	0.667648	3.44255	0.000576257	0.026902
Mb08g022550	286.497	3.3094	0.96155	3.44174	0.000577989	0.026931
Mb13g002650	1030.86	1.79449	0.523139	3.43023	0.000603074	0.0280458
Mb12g020910	220.509	3.28645	0.960291	3.42234	0.000620837	0.0288166
Mb10g019270	3952.09	2.72823	0.797518	3.4209	0.000624135	0.0288591
Mb04g013150	9.8486	6.72298	1.96641	3.41891	0.000628723	0.0289057
Mb09g014720	4944.49	1.53274	0.44843	3.41801	0.000630804	0.0289465
Mb03g020780	460.324	1.04916	0.307119	3.41615	0.000635142	0.0290905
Mb06g016340	227.959	4.06391	1.19046	3.41373	0.000640797	0.0292389
Mb11g010900	5223.33	1.53835	0.450715	3.41313	0.000642212	0.0292484
Mb02g021740	737.649	2.67289	0.783313	3.41229	0.000644207	0.0292842
Mb03g024730	10.309	6.79051	1.99038	3.41167	0.000645667	0.0292956
Mb07g017070	193.245	2.74182	0.804563	3.40784	0.000654797	0.0296544
Mb06g006230	3156.55	1.09799	0.32256	3.40397	0.000664138	0.0300213
Mb08g008260	850.166	5.67476	1.67293	3.3921	0.000693602	0.0312948
Mb02g005090	2112.52	1.81036	0.535055	3.3835	0.000715686	0.0322312
Mb07g021890	278.032	2.54215	0.752783	3.377	0.000732804	0.0329408
Mb05g019560	2410.66	1.79608	0.532205	3.37479	0.00073871	0.0331448
Mb10g005670	628.389	5.78193	1.71356	3.37421	0.00074028	0.0331539
Mb09g016930	266.932	3.31881	0.983786	3.37351	0.000742172	0.0331773
Mb01g007920	4436.57	-1.38449	0.410589	-3.37197	0.000746335	0.0332407
Mb01g003710	66.132	2.78687	0.826373	3.37242	0.00074511	0.0332407
Mb01g025550	286.095	-1.1853	0.351713	-3.37008	0.000751467	0.0334079
Mb12g009900	162.095	3.72554	1.106	3.36849	0.000755821	0.0335399
Mb12g015040	1411.99	1.16004	0.344553	3.36679	0.000760499	0.0336858
Mb12g011690	6642.87	2.02784	0.602541	3.36549	0.000764076	0.0337825
Mb01g013350	702.727	1.29037	0.383902	3.36119	0.000776069	0.0342502
Mb03g006570	34.8295	5.70752	1.69889	3.35956	0.000780674	0.0343908
Mb06g017710	220.929	3.68552	1.09728	3.35878	0.000782862	0.0344246
Mb02g015680	73.4572	-2.61736	0.780152	-3.35493	0.000793849	0.0348445
Mb11g009210	168.956	-1.39315	0.416147	-3.34773	0.000814751	0.0356973
Mb05g008800	1153.39	2.12185	0.634182	3.3458	0.00082046	0.0358825
Mb06g011680	250.577	1.19511	0.358394	3.33463	0.000854119	0.0370868
Mb04g020230	69.6681	3.61042	1.08607	3.32431	0.000886369	0.0384183
Mb02g015710	47.1047	-3.01764	0.909145	-3.31921	0.000902715	0.0389873
Mb01g016830	55.1224	-2.25194	0.678596	-3.31853	0.000904927	0.0390133
Mb05g003040	10.7537	6.85062	2.06551	3.31667	0.000910976	0.0392043
Mb10g019020	1303.82	1.76953	0.533754	3.31526	0.000915568	0.0393321
Mb13g010530	1706.91	-1.00453	0.303102	-3.31417	0.000919145	0.0394159
Mb10g003770	120.512	4.46506	1.34785	3.31274	0.000923883	0.0395491
Mb08g017750	569.998	1.08793	0.328458	3.31222	0.000925572	0.0395515
Mb06g000810	803.138	2.43489	0.735307	3.3114	0.000928316	0.0395894
Mb10g014090	18.8427	4.79146	1.45062	3.30303	0.000956449	0.0405846
Mb07g015880	89.9638	2.48399	0.75199	3.30322	0.000955825	0.0405846
Mb01g032480	272.208	1.78256	0.540575	3.29752	0.000975435	0.0412458
Mb07g002900	146.168	1.31345	0.398287	3.29774	0.000974653	0.0412458
Mb03g019910	2238.97	1.57793	0.478835	3.29534	0.000983018	0.0414218
Mb03g015000	37.7245	4.12295	1.25101	3.2957	0.000981774	0.0414218
Mb12g013730	1424.42	1.5688	0.476392	3.29309	0.00099093	0.0416827
Mb03g010630	7574.85	1.92069	0.583574	3.29126	0.000997389	0.0418817
Mb11g012380	78.9093	2.31353	0.703184	3.29008	0.00100159	0.0419854
Mb10g014100	24.4883	5.53526	1.68432	3.28635	0.00101495	0.0423986
Mb01g006230	101.64	2.3479	0.71533	3.28226	0.00102978	0.0429442
Mb02g013300	9.11266	6.61271	2.01556	3.28084	0.001035	0.0430516
Mb07g016450	106.785	2.63233	0.802396	3.28059	0.00103591	0.0430516
Mb06g021190	728.398	2.21998	0.677258	3.27789	0.00104586	0.0433482
Mb03g009270	387.661	3.22897	0.985138	3.27768	0.00104663	0.0433482
Mb01g011590	145.333	2.61395	0.797787	3.2765	0.00105104	0.0434567
Mb10g018660	104.288	3.469	1.05988	3.27301	0.00106409	0.0439214
Mb12g015480	5654.28	2.49145	0.761353	3.27239	0.00106641	0.0439422
Mb03g023600	290.859	1.84762	0.56495	3.27042	0.00107389	0.0441004
Mb01g020970	66.1777	1.96234	0.602804	3.25536	0.0011325	0.0463197
Mb03g016150	564.875	1.42015	0.436288	3.25506	0.00113367	0.0463197
Mb11g003720	5457.84	1.10876	0.340785	3.25356	0.00113968	0.0464869
Mb09g022200	34.9449	2.84887	0.877512	3.24653	0.00116821	0.0474909
Mb04g019490	1406.38	1.24657	0.384085	3.24556	0.00117219	0.0475729
Mb02g019920	85.4249	3.32379	1.0246	3.244	0.00117863	0.0477544
Mb05g002210	843.708	2.3117	0.712807	3.24309	0.00118239	0.0478006
Mb03g014530	918.163	2.24532	0.692407	3.24277	0.00118372	0.0478006
Mb10g011980	4652.81	1.79263	0.553194	3.2405	0.0011932	0.0480232
Mb01g027910	57.2585	1.96523	0.606934	3.23796	0.00120386	0.048292
Mb04g020310	1242.95	3.12582	0.965353	3.23801	0.00120368	0.048292
Mb07g025600	1397.41	2.35253	0.72738	3.23425	0.00121961	0.048843
Mb05g011490	1114.5	1.42175	0.439699	3.23346	0.001223	0.0488979
Mb07g022290	220.884	1.69147	0.523353	3.23199	0.00122933	0.0489893
Mb07g018190	11.3994	6.93572	2.14583	3.23219	0.00122846	0.0489893
Mb07g025090	334.283	2.99546	0.927716	3.22886	0.00124287	0.0494474
Mb06g007360	8811.23	1.2489	0.386902	3.22796	0.00124675	0.0495206

## Sheet: NCL vs. OL
Gene ID	baseMean	log2FoldChange	lfcSE	stat	pvalue	padj
Mb05g012060	780262	-8.11671	0.294815	-27.5315	7.36166e-167	1.6778e-162
Mb08g019020	6389.5	-3.75297	0.156773	-23.9389	1.20641e-126	1.37476e-122
Mb09g015150	6249.69	-5.3141	0.228462	-23.2604	1.11755e-119	8.49002e-116
Mb05g012070	733771	-8.5222	0.370819	-22.9821	7.03919e-117	4.01075e-113
Mb10g008350	6233.54	5.81415	0.263059	22.1021	3.01697e-108	1.3752e-104
Mb01g011040	14944.4	-7.26004	0.336052	-21.6039	1.65058e-103	6.26973e-100
Mb06g008700	227731	-8.46656	0.399082	-21.2151	6.92922e-100	2.25606e-96
Mb09g000210	695055	-7.14181	0.337747	-21.1454	3.03909e-99	8.658e-96
Mb08g022970	220320	-5.96132	0.310782	-19.1817	5.26452e-82	1.33315e-78
Mb04g019770	6954.21	-8.12298	0.425556	-19.0879	3.18297e-81	7.25431e-78
Mb01g016240	2752.95	-3.75931	0.202293	-18.5835	4.37175e-77	9.05788e-74
Mb05g007210	133161	-6.2185	0.340491	-18.2633	1.62176e-74	3.08013e-71
Mb06g017540	7811.22	-5.96306	0.33016	-18.0611	6.44946e-73	1.13069e-69
Mb04g019940	10257.7	-7.73144	0.432245	-17.8867	1.4969e-71	2.43685e-68
Mb02g020910	2068.42	-5.12464	0.291657	-17.5708	4.12398e-69	6.26597e-66
Mb13g002100	10019.3	5.11933	0.293196	17.4604	2.86739e-68	4.08442e-65
Mb01g011670	4683.77	-6.34015	0.374991	-16.9075	3.96259e-64	5.31244e-61
Mb01g003130	601.988	-5.40335	0.319659	-16.9035	4.24072e-64	5.36945e-61
Mb01g022140	27397.8	-5.3045	0.316071	-16.7826	3.27036e-63	3.92288e-60
Mb04g001510	464242	-5.59334	0.33417	-16.738	6.92891e-63	7.89584e-60
Mb06g006350	4418.14	-3.15135	0.18952	-16.628	4.36727e-62	4.73973e-59
Mb05g016170	15008.7	3.24009	0.198556	16.3183	7.31742e-60	7.58052e-57
Mb07g020080	12694.5	-2.97994	0.183415	-16.247	2.34545e-59	2.32414e-56
Mb12g020040	47124.5	-4.45984	0.276611	-16.1232	1.75427e-58	1.6659e-55
Mb06g011090	4395.22	-7.06685	0.444962	-15.8819	8.45457e-57	7.70752e-54
Mb09g015170	5850.55	-3.43057	0.216151	-15.8712	1.00334e-56	8.79502e-54
Mb03g027090	16298.8	-3.40225	0.218473	-15.5729	1.1126e-54	9.39154e-52
Mb11g015710	5018.69	-6.63556	0.431679	-15.3715	2.54226e-53	2.06931e-50
Mb13g007630	668.124	4.66758	0.304447	15.3313	4.72215e-53	3.71113e-50
Mb07g003180	904.011	-5.85356	0.383421	-15.2667	1.2754e-52	9.68921e-50
Mb09g007930	7508.37	-4.64485	0.304458	-15.2561	1.49858e-52	1.10174e-49
Mb02g020220	180900	-3.96459	0.26163	-15.1534	7.19256e-52	5.12268e-49
Mb07g023230	19033.1	-5.53387	0.365469	-15.1418	8.57831e-52	5.92449e-49
Mb02g000780	1423.19	-5.23102	0.347202	-15.0662	2.70247e-51	1.81153e-48
Mb08g008070	12920.2	-4.55253	0.305421	-14.9058	3.02321e-50	1.96863e-47
Mb02g019700	7791.65	-4.36602	0.296663	-14.7171	5.00645e-49	3.1695e-46
Mb05g009650	5379.46	-3.60811	0.245821	-14.6778	8.94539e-49	5.51012e-46
Mb06g012720	2555.68	-7.71037	0.526567	-14.6427	1.49931e-48	8.99229e-46
Mb03g004900	49782.5	-2.96761	0.202942	-14.6229	2.00607e-48	1.17232e-45
Mb01g017520	18060.4	-4.422	0.303651	-14.5628	4.84643e-48	2.76137e-45
Mb10g010590	43711.1	-3.40417	0.233841	-14.5576	5.2226e-48	2.90313e-45
Mb06g014400	3005.38	-4.9316	0.33906	-14.5449	6.28933e-48	3.41286e-45
Mb12g020930	2837.22	-2.7603	0.190449	-14.4936	1.32945e-47	7.04637e-45
Mb10g008860	70929.4	3.51401	0.244461	14.3745	7.47624e-47	3.87252e-44
Mb01g033370	96016.8	-2.10703	0.149352	-14.1078	3.39991e-45	1.72194e-42
Mb04g012790	6799.2	-4.23149	0.304045	-13.9173	4.97326e-44	2.46403e-41
Mb11g000810	958.915	-7.23552	0.52252	-13.8474	1.31958e-43	6.39884e-41
Mb07g002230	262334	-4.93818	0.357855	-13.7994	2.57049e-43	1.2205e-40
Mb03g024160	2869.8	-6.81632	0.497185	-13.7098	8.86841e-43	4.1249e-40
Mb01g030750	2763.82	-6.27748	0.459202	-13.6704	1.52528e-42	6.95254e-40
Mb05g015260	8435.81	-3.65723	0.268319	-13.6302	2.64991e-42	1.1842e-39
Mb04g008280	11271.7	-4.15196	0.305343	-13.5977	4.13297e-42	1.81143e-39
Mb09g013720	4656.5	5.27523	0.391397	13.478	2.1083e-41	9.06608e-39
Mb11g011700	88043.7	-2.02164	0.150564	-13.4271	4.19757e-41	1.77161e-38
Mb07g015100	2466	3.73161	0.280442	13.3062	2.13093e-40	8.83019e-38
Mb05g013300	7364.4	4.05517	0.305161	13.2886	2.69515e-40	1.09688e-37
Mb03g030330	87883.8	-5.00784	0.377509	-13.2655	3.6696e-40	1.46726e-37
Mb09g018060	3941.16	-4.18509	0.316941	-13.2046	8.24983e-40	3.24176e-37
Mb06g016520	16428.2	-2.47396	0.188858	-13.0996	3.30963e-39	1.27847e-36
Mb11g013240	7189.56	-3.22839	0.246539	-13.0948	3.52477e-39	1.33888e-36
Mb05g007330	3070.7	-7.44087	0.569761	-13.0596	5.60051e-39	2.09248e-36
Mb03g021860	5260.37	-5.00501	0.385308	-12.9896	1.40121e-38	5.1508e-36
Mb05g017430	29820.2	-2.53455	0.197272	-12.848	8.82626e-38	3.193e-35
Mb09g015910	2989.81	-4.42602	0.345935	-12.7944	1.76296e-37	6.27806e-35
Mb12g013100	3490.59	6.03031	0.478444	12.604	2.00654e-36	7.03556e-34
Mb08g017820	4296.32	-2.25985	0.180253	-12.5371	4.67964e-36	1.61596e-33
Mb07g015490	28065.2	-3.7396	0.299247	-12.4967	7.78012e-36	2.64652e-33
Mb12g012350	27428.7	-6.58379	0.531137	-12.3957	2.75872e-35	9.24619e-33
Mb11g017300	7733.57	-3.76378	0.30401	-12.3805	3.33424e-35	1.10131e-32
Mb01g022780	4622.04	-2.79822	0.226118	-12.375	3.56681e-35	1.1613e-32
Mb11g000790	5919.53	-7.08782	0.573329	-12.3626	4.16629e-35	1.33738e-32
Mb09g025370	6796.8	-3.56532	0.288616	-12.3532	4.68219e-35	1.48211e-32
Mb03g024980	3608.83	-4.34774	0.35383	-12.2877	1.05529e-34	3.29468e-32
Mb08g019090	7372.57	-4.65352	0.379131	-12.2742	1.24658e-34	3.83931e-32
Mb02g004620	9211.06	-4.7803	0.390053	-12.2555	1.56915e-34	4.76833e-32
Mb13g001690	3124.24	-2.94648	0.240975	-12.2273	2.22141e-34	6.66161e-32
Mb08g019040	6839.67	-3.20338	0.262684	-12.1948	3.31394e-34	9.80883e-32
Mb04g010320	9074.84	-3.07638	0.253558	-12.1329	7.07322e-34	2.06674e-31
Mb09g010590	2965.67	-4.30725	0.355072	-12.1307	7.26644e-34	2.09632e-31
Mb03g012620	5289.23	-3.9348	0.324983	-12.1077	9.61291e-34	2.7386e-31
Mb07g021010	511.553	-6.41487	0.533648	-12.0208	2.76356e-33	7.77584e-31
Mb13g008430	8273.54	-4.53537	0.3804	-11.9226	9.0231e-33	2.50787e-30
Mb13g014430	441.393	5.25793	0.441056	11.9212	9.17388e-33	2.51906e-30
Mb08g022950	1440.99	-5.0232	0.425226	-11.813	3.3438e-32	9.07245e-30
Mb12g016550	1281.24	-3.26233	0.278846	-11.6994	1.28313e-31	3.44046e-29
Mb05g027180	8035.02	3.1179	0.267097	11.6733	1.74587e-31	4.62676e-29
Mb09g014700	699.579	-3.16501	0.271962	-11.6377	2.65089e-31	6.94441e-29
Mb04g019810	1241.51	-3.27766	0.281898	-11.6271	3.00046e-31	7.77086e-29
Mb09g007370	2323.36	-1.93853	0.167054	-11.6042	3.92341e-31	1.0047e-28
Mb08g010910	9012.28	-3.83591	0.335155	-11.4452	2.48597e-30	6.2953e-28
Mb07g012210	3371.51	2.79808	0.244795	11.4303	2.95138e-30	7.39174e-28
Mb02g006400	13697.3	2.83525	0.248189	11.4238	3.18135e-30	7.8811e-28
Mb09g015140	7019.28	-2.8326	0.248014	-11.4212	3.27807e-30	8.03337e-28
Mb12g013830	3294.14	-5.60657	0.492326	-11.3879	4.80401e-30	1.16477e-27
Mb10g012530	4438.09	-2.39007	0.210437	-11.3576	6.79734e-30	1.63072e-27
Mb10g004900	16097.8	-2.35935	0.207995	-11.3433	8.00412e-30	1.90023e-27
Mb08g023100	787.209	5.51696	0.486784	11.3335	8.95621e-30	2.10434e-27
Mb09g019320	3264.8	-3.03541	0.268137	-11.3204	1.04042e-29	2.41961e-27
Mb12g014660	35245.1	-2.83888	0.251865	-11.2715	1.81529e-29	4.17903e-27
Mb04g009540	21950.7	-3.50841	0.313549	-11.1894	4.59786e-29	1.0479e-26
Mb07g024590	7368.03	2.11292	0.189009	11.1789	5.17152e-29	1.16697e-26
Mb03g002920	322493	-3.40331	0.305793	-11.1295	9.01812e-29	2.01502e-26
Mb04g008260	6621.5	-3.47199	0.312758	-11.1012	1.23787e-28	2.73905e-26
Mb02g005300	36643.7	-2.69038	0.244242	-11.0152	3.22846e-28	7.07498e-26
Mb06g010520	4299.87	-2.53381	0.230258	-11.0043	3.64534e-28	7.91248e-26
Mb11g016870	16377	-2.5194	0.229434	-10.9809	4.72166e-28	1.0152e-25
Mb05g020760	12454.5	-5.25558	0.480076	-10.9474	6.83843e-28	1.45659e-25
Mb11g001010	1230.21	-2.84251	0.260164	-10.9259	8.67194e-28	1.83002e-25
Mb13g009440	8049.51	-3.82934	0.352942	-10.8498	1.99868e-27	4.17907e-25
Mb01g029360	16861.5	-1.74121	0.161402	-10.788	3.92283e-27	8.12774e-25
Mb02g003180	4395.4	2.54041	0.235686	10.7788	4.33633e-27	8.90353e-25
Mb01g017690	1090.14	-3.69971	0.343692	-10.7646	5.0568e-27	1.02901e-24
Mb05g014070	1834.02	-2.82978	0.263518	-10.7385	6.71432e-27	1.35421e-24
Mb01g018350	2575.78	-3.50677	0.327225	-10.7167	8.49742e-27	1.69881e-24
Mb04g013810	816.591	-2.56779	0.239872	-10.7048	9.65916e-27	1.91428e-24
Mb02g011540	2076.76	-2.96787	0.278182	-10.6688	1.42397e-26	2.79773e-24
Mb07g023700	11654.8	-2.08735	0.196362	-10.6301	2.15814e-26	4.20395e-24
Mb01g013750	5718.13	-4.07789	0.384422	-10.6079	2.73978e-26	5.29172e-24
Mb03g027280	10188	2.45435	0.231567	10.5989	3.01553e-26	5.77538e-24
Mb06g001930	1966.59	-2.84168	0.268883	-10.5684	4.17391e-26	7.9273e-24
Mb10g016050	4125.39	1.83051	0.173698	10.5385	5.74345e-26	1.08181e-23
Mb06g016450	914.967	-6.77845	0.644488	-10.5176	7.16983e-26	1.33941e-23
Mb10g019350	4382.37	-3.04735	0.290149	-10.5027	8.39363e-26	1.55528e-23
Mb08g023410	2601.14	-4.56809	0.436477	-10.4658	1.23995e-25	2.27901e-23
Mb03g023670	2358.25	2.40541	0.230312	10.4442	1.55842e-25	2.84143e-23
Mb06g021060	8845.38	-3.79902	0.364834	-10.413	2.1623e-25	3.91119e-23
Mb09g008260	1171.77	-4.76301	0.458484	-10.3886	2.79424e-25	5.01444e-23
Mb08g022940	609.01	-3.94228	0.3807	-10.3553	3.95757e-25	7.04664e-23
Mb12g020710	5219.79	-3.13834	0.303357	-10.3454	4.39259e-25	7.76058e-23
Mb01g005820	153616	-3.77739	0.365308	-10.3403	4.63012e-25	8.11731e-23
Mb06g009860	212.54	5.89037	0.571319	10.3101	6.3422e-25	1.1034e-22
Mb08g004910	732.786	-3.69053	0.358046	-10.3074	6.52375e-25	1.12638e-22
Mb04g019150	754.776	4.96192	0.481873	10.2972	7.25702e-25	1.24357e-22
Mb04g015600	3771.26	3.7535	0.366576	10.2394	1.32106e-24	2.24688e-22
Mb08g010210	6970.75	2.3546	0.230164	10.2301	1.45389e-24	2.4545e-22
Mb04g013990	2604.41	-2.55456	0.251808	-10.1449	3.49235e-24	5.85252e-22
Mb02g014720	2430.27	-3.64961	0.359805	-10.1433	3.54991e-24	5.90555e-22
Mb11g017580	756.031	3.32545	0.328531	10.1222	4.40407e-24	7.27341e-22
Mb03g028860	5040.71	-3.79913	0.377182	-10.0724	7.31651e-24	1.19964e-21
Mb02g001860	8059.89	-4.01063	0.399354	-10.0428	9.88503e-24	1.60921e-21
Mb02g019740	5261.34	-4.1163	0.412197	-9.98624	1.75094e-23	2.83019e-21
Mb06g008890	567.698	-3.66564	0.367316	-9.97952	1.87373e-23	3.00734e-21
Mb07g025520	11804.9	2.77462	0.280258	9.90024	4.15276e-23	6.61857e-21
Mb04g013610	16422.5	-2.8197	0.285106	-9.89	4.60023e-23	7.28082e-21
Mb00g002650	17186.9	-1.64563	0.166421	-9.88836	4.67626e-23	7.29977e-21
Mb01g009170	9686.8	-2.2077	0.223251	-9.88887	4.65235e-23	7.29977e-21
Mb01g028410	1511.71	-2.55876	0.258927	-9.88217	4.97458e-23	7.71263e-21
Mb06g001780	659.503	2.26477	0.229596	9.86417	5.95245e-23	9.1145e-21
Mb11g016960	2543.06	-2.16997	0.219987	-9.86406	5.95876e-23	9.1145e-21
Mb01g029600	3320.4	-3.96917	0.402954	-9.85019	6.84166e-23	1.03952e-20
Mb11g015770	1796.97	-5.51632	0.560232	-9.84648	7.09839e-23	1.07139e-20
Mb02g017400	154425	-6.08629	0.618836	-9.83505	7.95246e-23	1.1924e-20
Mb13g008590	1836.34	-1.69947	0.174003	-9.76688	1.56187e-22	2.32657e-20
Mb03g007380	14983.2	-4.73831	0.485839	-9.75285	1.79367e-22	2.65452e-20
Mb10g008010	624.21	-4.38973	0.4502	-9.75062	1.83349e-22	2.69593e-20
Mb06g011940	2003.66	-4.77343	0.489944	-9.7428	1.98023e-22	2.89304e-20
Mb07g002880	1296.6	-3.03999	0.312905	-9.71539	2.59248e-22	3.76339e-20
Mb07g003700	11137.8	2.06806	0.213546	9.68442	3.51203e-22	5.06599e-20
Mb01g022710	634.732	-3.7694	0.390376	-9.65582	4.64413e-22	6.65687e-20
Mb13g014540	1467	-5.10152	0.528554	-9.65184	4.82797e-22	6.87713e-20
Mb11g013130	1925.83	-6.60216	0.684451	-9.64592	5.11513e-22	7.24093e-20
Mb06g001360	3095.87	-2.50577	0.260808	-9.60771	7.41778e-22	1.04357e-19
Mb02g018740	590.908	-4.80308	0.501085	-9.58536	9.21356e-22	1.28826e-19
Mb04g013530	7654.46	4.94053	0.516741	9.56094	1.16692e-21	1.62167e-19
Mb05g006480	2378.11	-6.14426	0.643597	-9.54676	1.33817e-21	1.84838e-19
Mb01g015960	5105.32	2.83567	0.297634	9.52736	1.61335e-21	2.21505e-19
Mb09g001200	7751.55	3.43169	0.360319	9.52405	1.66565e-21	2.27316e-19
Mb09g010570	849.767	-3.80598	0.400281	-9.50826	1.93869e-21	2.63004e-19
Mb02g018670	5159.71	-3.62616	0.381432	-9.5067	1.96799e-21	2.65399e-19
Mb04g020740	2012.93	-1.95326	0.205899	-9.48653	2.38848e-21	3.20211e-19
Mb01g013130	7746.34	2.62675	0.277052	9.48106	2.51708e-21	3.35479e-19
Mb13g000490	563.729	-2.39233	0.252643	-9.4692	2.81997e-21	3.73662e-19
Mb01g004620	2392.71	1.937	0.205425	9.42924	4.13063e-21	5.44169e-19
Mb07g018920	11524.4	1.72683	0.183402	9.41556	4.70549e-21	6.16338e-19
Mb12g018140	2175.24	-3.86592	0.410978	-9.40664	5.12261e-21	6.6714e-19
Mb04g021690	4027.11	1.59786	0.170362	9.37924	6.64489e-21	8.60475e-19
Mb01g020190	1613.78	-4.34982	0.463992	-9.37478	6.93198e-21	8.9258e-19
Mb08g022360	2280.28	-3.11756	0.332728	-9.36972	7.27245e-21	9.3116e-19
Mb03g030740	2143.69	3.98372	0.425352	9.36569	7.55541e-21	9.61986e-19
Mb01g031990	1062.64	-2.48567	0.266678	-9.32086	1.15399e-20	1.46115e-18
Mb03g017390	31831.4	-3.06751	0.329324	-9.31454	1.2248e-20	1.54223e-18
Mb01g026440	14605.3	3.62358	0.393117	9.21755	3.0396e-20	3.80635e-18
Mb11g016720	2934.86	-2.43497	0.264591	-9.20277	3.48829e-20	4.34435e-18
Mb05g020130	5176.58	-4.39009	0.477278	-9.19819	3.64039e-20	4.50913e-18
Mb09g008000	154155	-2.66201	0.28962	-9.19138	3.87828e-20	4.77784e-18
Mb01g028400	275539	-3.01264	0.32815	-9.1807	4.28312e-20	5.2482e-18
Mb09g025010	2511.88	1.7816	0.194559	9.15713	5.32936e-20	6.49526e-18
Mb01g027860	4846.24	-1.97989	0.216472	-9.14621	5.89685e-20	7.14868e-18
Mb08g000330	10200.8	-3.69936	0.404744	-9.14001	6.24492e-20	7.53058e-18
Mb06g010540	2268.94	-2.78881	0.305388	-9.13203	6.72259e-20	8.06392e-18
Mb04g001380	4387.54	-2.68068	0.293947	-9.11962	7.5387e-20	8.99553e-18
Mb03g014870	8239.3	-1.32637	0.145593	-9.11012	8.22924e-20	9.76837e-18
Mb03g019910	2914.55	1.79718	0.197412	9.10369	8.73131e-20	1.03106e-17
Mb01g003660	1870.27	-4.26778	0.469319	-9.09356	9.58469e-20	1.126e-17
Mb13g012830	9296.19	-3.29516	0.362432	-9.09181	9.74032e-20	1.13842e-17
Mb11g009120	669.872	-3.92867	0.433035	-9.0724	1.16423e-19	1.35378e-17
Mb05g008700	6937.61	1.45063	0.159917	9.07112	1.17802e-19	1.36286e-17
Mb03g012870	5902.15	-3.11661	0.343815	-9.06478	1.24857e-19	1.43719e-17
Mb07g015140	13931.6	-4.71259	0.522564	-9.0182	1.91201e-19	2.18978e-17
Mb10g013100	3442.3	3.09256	0.343083	9.01402	1.98643e-19	2.26364e-17
Mb13g013260	4195.44	3.62078	0.401816	9.01103	2.04122e-19	2.3145e-17
Mb03g005520	324.342	-4.77689	0.530839	-8.99876	2.2829e-19	2.57572e-17
Mb07g020960	410.697	3.95559	0.440811	8.97343	2.87417e-19	3.22686e-17
Mb11g017250	866.701	-4.36152	0.487455	-8.94752	3.63554e-19	4.06164e-17
Mb12g016700	2025.84	-2.05339	0.229923	-8.9308	4.22953e-19	4.7022e-17
Mb03g031170	2878.54	1.68574	0.188788	8.92929	4.28733e-19	4.74333e-17
Mb13g000090	840.961	-4.59395	0.514796	-8.92384	4.50385e-19	4.95881e-17
Mb07g020840	8776.51	-2.21713	0.248652	-8.91662	4.80723e-19	5.26738e-17
Mb11g001300	285.58	-3.79601	0.425768	-8.91568	4.84831e-19	5.28697e-17
Mb09g007210	122.035	-5.48346	0.615309	-8.91172	5.02453e-19	5.45305e-17
Mb04g013880	164.13	-4.85237	0.544882	-8.90535	5.32173e-19	5.74823e-17
Mb05g022930	7847.09	-1.65003	0.185391	-8.90027	5.57103e-19	5.98912e-17
Mb06g007970	9943.53	-2.67738	0.301449	-8.8817	6.58457e-19	7.04549e-17
Mb09g009830	2530.74	-2.68502	0.302711	-8.8699	7.32122e-19	7.7971e-17
Mb07g007940	3459.89	-5.67726	0.64141	-8.85122	8.65676e-19	9.17657e-17
Mb03g024440	95323.4	-4.53983	0.514519	-8.82345	1.10988e-18	1.17108e-16
Mb05g016940	1109.36	3.20031	0.36317	8.81217	1.22747e-18	1.28918e-16
Mb13g002080	271.445	3.20438	0.36447	8.7919	1.47048e-18	1.53732e-16
Mb08g010630	19046.7	-1.77064	0.201723	-8.77758	1.67036e-18	1.73832e-16
Mb03g028250	11067.6	3.9936	0.455462	8.76826	1.81454e-18	1.87978e-16
Mb07g007230	11726.6	-2.38756	0.272532	-8.76066	1.94106e-18	2.00175e-16
Mb06g002070	2840.66	-2.31072	0.263864	-8.75725	2.00075e-18	2.05401e-16
Mb13g000990	1083.94	-4.21515	0.481606	-8.75228	2.09092e-18	2.13695e-16
Mb09g018150	23844.6	-1.7431	0.199614	-8.73234	2.49454e-18	2.53808e-16
Mb05g022410	605.799	-3.75564	0.430933	-8.71513	2.90429e-18	2.94185e-16
Mb11g009190	1152.39	-4.43538	0.509189	-8.71068	3.02064e-18	3.04617e-16
Mb04g018560	291.253	-2.31027	0.265644	-8.69685	3.41217e-18	3.42585e-16
Mb07g010300	2522.75	-2.58598	0.297739	-8.68539	3.77447e-18	3.77298e-16
Mb04g002680	1227.73	-2.76304	0.318348	-8.67931	3.98179e-18	3.96284e-16
Mb04g008830	416.846	-3.71303	0.428899	-8.65711	4.83879e-18	4.79482e-16
Mb09g023930	4003.59	-1.43142	0.165494	-8.64942	5.17612e-18	5.10688e-16
Mb07g015110	1410.84	3.10812	0.360638	8.61841	6.78928e-18	6.66959e-16
Mb04g008500	3315.76	-2.82085	0.327458	-8.61438	7.03192e-18	6.8783e-16
Mb09g011480	3441.23	-4.20544	0.488936	-8.60121	7.88819e-18	7.6829e-16
Mb04g008270	2312.42	-2.51652	0.292624	-8.59985	7.98212e-18	7.74129e-16
Mb07g013890	195.21	-8.17994	0.951874	-8.59351	8.43523e-18	8.14607e-16
Mb13g005880	47992.3	-1.76636	0.206068	-8.57173	1.01944e-17	9.80336e-16
Mb01g027540	26325.2	-3.67167	0.429047	-8.55772	1.15122e-17	1.10241e-15
Mb06g001040	3094.97	-2.30809	0.26977	-8.55577	1.1708e-17	1.11647e-15
Mb09g015160	1613.74	-5.84924	0.684956	-8.53958	1.34715e-17	1.27862e-15
Mb03g000570	2315.9	-3.35642	0.393063	-8.53916	1.35205e-17	1.27862e-15
Mb07g016160	7205.87	-2.31008	0.270979	-8.52493	1.52897e-17	1.43995e-15
Mb01g005130	4340.63	2.35226	0.276629	8.5033	1.84271e-17	1.72828e-15
Mb08g006930	224.826	-3.00881	0.353871	-8.50257	1.85441e-17	1.73213e-15
Mb10g012510	13961.2	2.0306	0.239116	8.49211	2.02924e-17	1.88769e-15
Mb08g004260	2698.49	-3.04958	0.359461	-8.48375	2.18044e-17	2.0201e-15
Mb06g018130	15839.1	-2.31415	0.272799	-8.483	2.19458e-17	2.02388e-15
Mb11g011850	644.307	-2.72408	0.321138	-8.48259	2.20228e-17	2.02388e-15
Mb08g000290	4356.28	-3.66189	0.43264	-8.46404	2.58262e-17	2.36388e-15
Mb04g020230	202.301	5.00893	0.592839	8.44906	2.93646e-17	2.67699e-15
Mb03g029450	1720.31	2.16608	0.256896	8.43174	3.40558e-17	3.09229e-15
Mb02g007310	3146.66	-1.74088	0.206575	-8.42736	3.53562e-17	3.19763e-15
Mb01g012160	3551.03	-3.31037	0.393755	-8.40719	4.19963e-17	3.78316e-15
Mb06g014730	19270.2	-3.67258	0.437192	-8.40039	4.44998e-17	3.99289e-15
Mb05g011490	4263.5	3.47575	0.414288	8.3897	4.87392e-17	4.35614e-15
Mb08g016470	268.915	3.14801	0.375566	8.38205	5.20129e-17	4.63057e-15
Mb04g018400	849.813	-3.02775	0.361283	-8.38055	5.2683e-17	4.67198e-15
Mb03g031560	1982.38	2.16697	0.258707	8.37613	5.46954e-17	4.81298e-15
Mb03g002750	5831.31	1.36175	0.162571	8.37635	5.45964e-17	4.81298e-15
Mb12g004380	5281.39	-2.6328	0.314467	-8.37226	5.65219e-17	4.95458e-15
Mb12g010040	1438.89	3.47916	0.415838	8.36661	5.92984e-17	5.17805e-15
Mb10g013800	4078.32	-1.92329	0.230453	-8.34572	7.07835e-17	6.15736e-15
Mb05g017320	95726.2	-4.07384	0.489117	-8.32896	8.15524e-17	7.06715e-15
Mb10g002030	2154.91	-1.83871	0.221024	-8.31905	8.86698e-17	7.65483e-15
Mb03g024830	984.634	-3.84116	0.461857	-8.31677	9.03898e-17	7.74464e-15
Mb08g004710	5772.45	-3.77121	0.453424	-8.31718	9.00795e-17	7.74464e-15
Mb09g012020	7656.62	-3.18915	0.383483	-8.31626	9.07856e-17	7.74942e-15
Mb12g020080	159.5	-4.38113	0.527067	-8.31229	9.38708e-17	7.98287e-15
Mb03g023930	8650.47	-3.21961	0.387678	-8.30484	9.99508e-17	8.46833e-15
Mb03g002040	1689.63	2.10191	0.25323	8.30041	1.03752e-16	8.75783e-15
Mb08g021130	437.15	3.05382	0.368006	8.29828	1.05628e-16	8.88331e-15
Mb11g003430	24146.9	-2.32682	0.281498	-8.26584	1.3871e-16	1.16226e-14
Mb07g018520	8227.83	-1.69411	0.205344	-8.25011	1.58251e-16	1.32113e-14
Mb07g009250	1906.76	-3.46872	0.420488	-8.24927	1.59364e-16	1.32557e-14
Mb11g000800	139.399	-10.8227	1.31429	-8.23465	1.80084e-16	1.49247e-14
Mb01g024210	2403.96	-1.98885	0.241845	-8.22364	1.97418e-16	1.6302e-14
Mb09g011950	16969.1	-1.95326	0.237645	-8.21925	2.04773e-16	1.68483e-14
Mb04g006680	4829.17	-4.41158	0.538326	-8.195	2.50601e-16	2.05448e-14
Mb12g005550	51537.6	-2.69593	0.329154	-8.19047	2.60215e-16	2.12565e-14
Mb12g012440	3523.5	3.45738	0.42288	8.1758	2.93911e-16	2.39233e-14
Mb03g027790	149.242	10.4318	1.2778	8.16386	3.24496e-16	2.63188e-14
Mb12g007170	1146.44	-3.82712	0.469297	-8.15501	3.4915e-16	2.8218e-14
Mb06g003600	4470.39	-1.40543	0.172614	-8.14203	3.88703e-16	3.13036e-14
Mb03g008600	10729.6	1.81376	0.222981	8.13417	4.14768e-16	3.32851e-14
Mb06g001650	1212.09	-3.05935	0.376301	-8.13006	4.29066e-16	3.43117e-14
Mb08g002580	833.708	2.46421	0.303788	8.11163	4.99472e-16	3.98023e-14
Mb03g011570	342431	-2.95215	0.364418	-8.101	5.4508e-16	4.32855e-14
Mb09g014160	1640.85	-2.8182	0.347976	-8.09884	5.54862e-16	4.39093e-14
Mb08g006460	6993.69	2.32601	0.287453	8.09177	5.8802e-16	4.63722e-14
Mb03g025110	637.046	-1.72191	0.213031	-8.0829	6.32433e-16	4.97027e-14
Mb08g018270	474.765	-3.27497	0.405439	-8.0776	6.60534e-16	5.17327e-14
Mb12g014850	231.472	-3.47468	0.430519	-8.07091	6.97765e-16	5.44615e-14
Mb09g010650	6556.88	1.56026	0.193411	8.0671	7.1987e-16	5.59951e-14
Mb11g011560	7721.71	-1.58166	0.196267	-8.05875	7.70786e-16	5.97517e-14
Mb11g016930	496.147	-3.49358	0.433736	-8.05462	7.97271e-16	6.15953e-14
Mb07g023480	13087.3	-2.10796	0.262407	-8.03316	9.49938e-16	7.3142e-14
Mb12g015720	5824.09	-1.89583	0.236168	-8.02748	9.9492e-16	7.63475e-14
Mb13g006660	5734.7	-1.44424	0.180296	-8.01041	1.14328e-15	8.74377e-14
Mb06g011990	22193	-1.36751	0.170768	-8.008	1.16586e-15	8.88664e-14
Mb11g003390	895.64	-5.27495	0.658952	-8.00506	1.19409e-15	9.07152e-14
Mb05g010880	3979.95	1.50284	0.187852	8.00011	1.24304e-15	9.41203e-14
Mb01g027730	6235.47	1.80391	0.226227	7.9739	1.53739e-15	1.16022e-13
Mb08g003190	537.888	2.81174	0.352849	7.96868	1.60379e-15	1.20237e-13
Mb04g021060	2408.39	2.84574	0.357104	7.96893	1.60051e-15	1.20237e-13
Mb11g016270	4148.13	-2.47231	0.310298	-7.96754	1.61863e-15	1.20833e-13
Mb01g014650	7067.67	-1.66088	0.208463	-7.96726	1.62234e-15	1.20833e-13
Mb06g011250	11853.8	-1.35036	0.16959	-7.96249	1.6861e-15	1.25172e-13
Mb13g006880	9709.97	2.11666	0.265851	7.96182	1.69527e-15	1.25445e-13
Mb07g025530	3082.99	5.65451	0.710908	7.95392	1.80698e-15	1.33278e-13
Mb08g010980	734.664	2.0752	0.261093	7.94814	1.8933e-15	1.39194e-13
Mb08g018600	539.457	-4.16403	0.524687	-7.93623	2.08416e-15	1.52733e-13
Mb07g022510	1103.45	-2.00424	0.253054	-7.92021	2.37104e-15	1.732e-13
Mb03g000160	11456	2.46976	0.311995	7.91601	2.45258e-15	1.78584e-13
Mb09g014270	251.845	-2.82506	0.358001	-7.8912	2.99288e-15	2.17231e-13
Mb04g011820	334.791	-4.43447	0.562107	-7.88901	3.04605e-15	2.20389e-13
Mb01g028680	322.914	-6.41927	0.814263	-7.88354	3.18243e-15	2.29528e-13
Mb04g014220	4655.19	4.15419	0.527176	7.88008	3.27169e-15	2.35221e-13
Mb01g001130	120.698	-3.84287	0.487852	-7.87713	3.3499e-15	2.40087e-13
Mb03g020330	3620.19	-2.12959	0.270758	-7.86531	3.68196e-15	2.62236e-13
Mb09g008590	606.157	2.83407	0.360313	7.86558	3.67383e-15	2.62236e-13
Mb00g002100	708.449	-2.70861	0.344467	-7.86319	3.74463e-15	2.65868e-13
Mb01g018670	28110.9	-1.29755	0.165162	-7.85624	3.95825e-15	2.80163e-13
Mb07g024840	4015.76	-2.91586	0.37134	-7.85226	4.08617e-15	2.88321e-13
Mb11g009130	428.56	-3.25706	0.414983	-7.84867	4.20463e-15	2.95764e-13
Mb12g010490	6820.34	-3.19244	0.406916	-7.84547	4.31352e-15	3.02491e-13
Mb10g010830	3853.94	-1.97098	0.251532	-7.83591	4.65475e-15	3.25418e-13
Mb01g016160	6250.98	-1.83879	0.234747	-7.83308	4.76072e-15	3.31809e-13
Mb06g011020	266.407	-3.72323	0.475447	-7.83101	4.83956e-15	3.36276e-13
Mb12g012480	2502.47	1.6739	0.213809	7.82897	4.9187e-15	3.40736e-13
Mb03g015570	318.26	-6.86565	0.879341	-7.80772	5.823e-15	4.02157e-13
Mb06g003050	2662.61	1.23208	0.158157	7.79025	6.68747e-15	4.60466e-13
Mb12g020290	9652.55	-1.6354	0.210663	-7.7631	8.28761e-15	5.68924e-13
Mb02g018790	1093.37	2.95955	0.381321	7.7613	8.40615e-15	5.75329e-13
Mb10g001100	5300.58	-2.09012	0.26948	-7.75611	8.7575e-15	5.97582e-13
Mb05g026440	3490.2	1.35692	0.175218	7.74421	9.61755e-15	6.54309e-13
Mb02g018830	8099.94	-1.86552	0.240998	-7.74081	9.87866e-15	6.70073e-13
Mb09g022880	2931.64	-1.95137	0.252261	-7.73552	1.02978e-14	6.96428e-13
Mb09g001500	4427.54	-1.9174	0.248087	-7.72871	1.08642e-14	7.32565e-13
Mb02g023090	8733.74	-1.92078	0.24867	-7.72419	1.12563e-14	7.5676e-13
Mb09g024490	1528.19	-4.32724	0.561307	-7.70922	1.26588e-14	8.48548e-13
Mb01g010200	8000.47	-1.16498	0.151418	-7.6938	1.42829e-14	9.54607e-13
Mb13g006450	1670.65	-3.5742	0.465122	-7.68443	1.53679e-14	1.02412e-12
Mb08g021180	15773.1	-30	3.90677	-7.67898	1.60358e-14	1.06552e-12
Mb11g001280	345.677	-3.05713	0.398402	-7.67347	1.67402e-14	1.10909e-12
Mb03g014770	3876.75	-2.38424	0.310782	-7.67173	1.69688e-14	1.12097e-12
Mb13g011680	544.178	3.34148	0.435863	7.66634	1.7697e-14	1.1657e-12
Mb01g001190	366.973	3.52345	0.460295	7.65477	1.9366e-14	1.27196e-12
Mb04g021750	20001.1	-1.7198	0.224792	-7.65061	2.00024e-14	1.30998e-12
Mb01g034190	8209.45	1.7842	0.233387	7.64479	2.09293e-14	1.36676e-12
Mb10g010660	4096.33	-2.37628	0.311264	-7.63431	2.27038e-14	1.4702e-12
Mb08g018180	101413	-2.60618	0.341378	-7.63429	2.27068e-14	1.4702e-12
Mb12g011930	20341.6	-1.43671	0.188188	-7.63446	2.26773e-14	1.4702e-12
Mb06g011060	356.085	-2.82241	0.369952	-7.62912	2.36355e-14	1.526e-12
Mb13g009110	1523.07	-2.12634	0.278879	-7.62458	2.44825e-14	1.57622e-12
Mb08g000110	24767.7	-2.64436	0.347111	-7.6182	2.57243e-14	1.6515e-12
Mb08g006060	1932.33	-2.96959	0.390005	-7.61425	2.6522e-14	1.69793e-12
Mb09g000430	13157.3	-2.27882	0.299815	-7.60074	2.94434e-14	1.87967e-12
Mb06g010740	397.054	-4.982	0.65663	-7.58722	3.26848e-14	2.08078e-12
Mb06g001470	2188.8	-2.01071	0.265041	-7.58641	3.28902e-14	2.08802e-12
Mb10g008740	1468.7	5.05284	0.666316	7.58325	3.3701e-14	2.13355e-12
Mb08g017790	1202.68	1.57631	0.207914	7.58156	3.41421e-14	2.15549e-12
Mb05g018990	1645.19	2.56244	0.338387	7.5725	3.6612e-14	2.30504e-12
Mb06g016010	1235.27	-2.01735	0.266493	-7.56999	3.73256e-14	2.34349e-12
Mb11g001810	19768.2	-2.00511	0.265246	-7.55944	4.04804e-14	2.53459e-12
Mb03g001570	4193.19	-2.3955	0.316961	-7.55772	4.10202e-14	2.56134e-12
Mb04g019950	231.614	-2.54662	0.337243	-7.55128	4.3101e-14	2.68392e-12
Mb10g001750	1035.65	2.80366	0.371469	7.54748	4.43749e-14	2.75572e-12
Mb08g021150	5492.56	1.89896	0.251989	7.53587	4.85102e-14	3.00433e-12
Mb05g011230	8914.31	-1.83512	0.243635	-7.53226	4.98708e-14	3.08023e-12
Mb09g019390	1241.33	-2.50185	0.332316	-7.52851	5.13218e-14	3.16129e-12
Mb04g001430	65092.6	-2.8865	0.38363	-7.52416	5.30604e-14	3.25957e-12
Mb05g004020	2969.95	-1.84727	0.245625	-7.52069	5.44895e-14	3.33836e-12
Mb02g020240	19461.2	-1.41375	0.188005	-7.51974	5.48847e-14	3.35356e-12
Mb09g000440	995.547	-2.41925	0.321814	-7.51753	5.58195e-14	3.40156e-12
Mb11g011140	12562.1	1.58641	0.211195	7.51161	5.84063e-14	3.5497e-12
Mb09g001170	8216.02	-5.29906	0.706134	-7.50434	6.17404e-14	3.74235e-12
Mb07g020620	5894.77	1.76844	0.235764	7.50091	6.33777e-14	3.83141e-12
Mb06g015870	5181.9	2.25992	0.301632	7.4923	6.76781e-14	4.08056e-12
Mb06g013670	1752.93	-3.8225	0.512086	-7.46456	8.35755e-14	5.02577e-12
Mb06g006010	11084.9	1.85959	0.24918	7.46283	8.46831e-14	5.07898e-12
Mb07g022250	19620.8	-1.90989	0.255994	-7.46069	8.60728e-14	5.14878e-12
Mb07g025310	4589.88	-3.00604	0.40309	-7.45748	8.81918e-14	5.26173e-12
Mb03g023640	750.293	2.41557	0.324089	7.45341	9.09587e-14	5.41264e-12
Mb03g033560	1462.22	1.65236	0.221961	7.4444	9.7384e-14	5.77989e-12
Mb11g000820	8822.28	-3.46943	0.467793	-7.4166	1.20167e-13	7.11357e-12
Mb09g021430	210.412	4.70345	0.634322	7.41492	1.21695e-13	7.18539e-12
Mb05g019900	2485.55	1.52566	0.2059	7.40971	1.26578e-13	7.45439e-12
Mb09g012270	2656.48	-1.40038	0.189139	-7.40398	1.32162e-13	7.76314e-12
Mb03g000060	13975.4	1.97807	0.267234	7.40201	1.34142e-13	7.85923e-12
Mb07g018690	4852.56	-1.4298	0.193188	-7.40105	1.35113e-13	7.89582e-12
Mb04g004570	4224.46	-3.90344	0.528532	-7.38544	1.51945e-13	8.85672e-12
Mb12g001100	311.266	-3.64528	0.493871	-7.38104	1.57063e-13	9.13171e-12
Mb01g028580	10473.2	-1.39149	0.188934	-7.36496	1.77198e-13	1.02761e-11
Mb02g022440	424.735	-4.60448	0.625703	-7.35888	1.85453e-13	1.07276e-11
Mb01g011630	2730.1	1.34516	0.182835	7.35726	1.87724e-13	1.08315e-11
Mb05g016450	13000.1	-1.05743	0.143921	-7.34732	2.02221e-13	1.16385e-11
Mb04g005080	11888.1	-2.75629	0.375378	-7.34272	2.09291e-13	1.2015e-11
Mb13g010850	4724.42	2.0167	0.274943	7.33498	2.21755e-13	1.26985e-11
Mb02g024320	67.3481	-5.29399	0.722067	-7.33172	2.27222e-13	1.2979e-11
Mb03g020960	670.725	-1.99491	0.272121	-7.33097	2.28487e-13	1.29929e-11
Mb05g014220	160.36	10.5355	1.4372	7.33057	2.29177e-13	1.29929e-11
Mb04g020150	1660.94	-2.78216	0.379526	-7.33063	2.2908e-13	1.29929e-11
Mb09g012110	34840.8	-1.48789	0.203023	-7.32869	2.32407e-13	1.31434e-11
Mb06g006090	1849.11	3.64221	0.497452	7.32172	2.4481e-13	1.37868e-11
Mb08g008390	675.893	-3.04615	0.416048	-7.32162	2.44995e-13	1.37868e-11
Mb08g019160	884.746	-2.08467	0.284785	-7.32014	2.47713e-13	1.39055e-11
Mb01g006970	2089.67	-2.57887	0.35234	-7.31926	2.49344e-13	1.39626e-11
Mb08g016740	4536.97	-1.8177	0.248363	-7.31873	2.50326e-13	1.39833e-11
Mb02g003610	3546.48	1.53304	0.209525	7.31674	2.54064e-13	1.41574e-11
Mb03g002930	9820.53	-2.28208	0.31231	-7.3071	2.72979e-13	1.51743e-11
Mb11g013280	2608.99	-1.47746	0.202225	-7.30604	2.75137e-13	1.522e-11
Mb07g015800	5021.83	-1.49857	0.205105	-7.30636	2.74483e-13	1.522e-11
Mb08g004210	9241.32	-2.11538	0.289586	-7.30483	2.77625e-13	1.53205e-11
Mb08g001910	4352.62	-1.18766	0.162648	-7.30201	2.83501e-13	1.56069e-11
Mb05g014480	3560.06	1.72116	0.236047	7.29161	3.06268e-13	1.68196e-11
Mb10g010580	5921.98	-2.08272	0.28629	-7.27486	3.46786e-13	1.8999e-11
Mb01g022420	1894.18	-1.4923	0.205371	-7.26636	3.69312e-13	2.01846e-11
Mb05g017190	2050.94	1.82107	0.250791	7.26129	3.83406e-13	2.09048e-11
Mb06g003530	9307.68	-2.52247	0.347565	-7.25756	3.94136e-13	2.14386e-11
Mb02g020640	366.245	3.21398	0.442882	7.25696	3.95873e-13	2.14818e-11
Mb06g020010	4195.55	-2.89785	0.399626	-7.2514	4.12476e-13	2.23295e-11
Mb08g010140	15152	3.77501	0.520871	7.24748	4.24583e-13	2.29305e-11
Mb01g019430	7418.95	-2.83701	0.391554	-7.24552	4.30796e-13	2.3211e-11
Mb02g003200	398.173	-3.55195	0.490272	-7.24486	4.32874e-13	2.3268e-11
Mb09g020620	2942.26	-1.71311	0.236583	-7.24105	4.45214e-13	2.3875e-11
Mb06g011460	1893.65	-1.89831	0.262184	-7.24036	4.47506e-13	2.39416e-11
Mb06g007140	4582.93	-2.36977	0.327378	-7.23864	4.53215e-13	2.41902e-11
Mb01g030760	2835.23	-3.10903	0.430346	-7.22449	5.0299e-13	2.67842e-11
Mb05g002420	1045.52	2.17877	0.301728	7.22096	5.16235e-13	2.74254e-11
Mb09g024370	10232.3	-2.26908	0.314355	-7.21821	5.26772e-13	2.79201e-11
Mb04g010840	1148.72	3.24822	0.450619	7.20834	5.66381e-13	2.99499e-11
Mb01g019060	682.198	-4.6571	0.646328	-7.20546	5.78461e-13	3.05178e-11
Mb01g020840	3413.24	-2.88326	0.400202	-7.20452	5.82478e-13	3.06588e-11
Mb03g011780	8261.71	-1.82562	0.253412	-7.20415	5.84081e-13	3.06723e-11
Mb09g023360	17201.3	1.40796	0.195537	7.20049	5.99963e-13	3.14339e-11
Mb08g000270	9176.41	1.72114	0.239067	7.19942	6.04693e-13	3.16091e-11
Mb11g007490	4285.66	-3.92785	0.545778	-7.19678	6.16526e-13	3.21539e-11
Mb03g002070	2106.08	-2.26503	0.315436	-7.18063	6.93885e-13	3.61058e-11
Mb10g015080	1609.42	2.83597	0.395001	7.17964	6.9897e-13	3.62875e-11
Mb12g021130	2499.56	2.02616	0.282248	7.17865	7.04021e-13	3.64667e-11
Mb08g000680	5075.69	2.70758	0.377673	7.16912	7.5484e-13	3.90103e-11
Mb09g009920	13570.3	1.74815	0.244036	7.16348	7.86559e-13	4.05576e-11
Mb03g019750	3337.12	-1.93499	0.270137	-7.16299	7.89383e-13	4.06113e-11
Mb02g005660	3292.08	1.36916	0.1913	7.15713	8.23808e-13	4.2287e-11
Mb06g008090	979.019	-2.47018	0.345265	-7.15443	8.40188e-13	4.30309e-11
Mb04g010230	355.589	-3.21982	0.450672	-7.14449	9.03325e-13	4.61607e-11
Mb07g021310	100.536	-4.96344	0.694765	-7.14405	9.0619e-13	4.62035e-11
Mb03g002280	5471.41	1.79498	0.251352	7.1413	9.24546e-13	4.70342e-11
Mb10g019540	7078.24	-1.66573	0.233267	-7.14086	9.27491e-13	4.70789e-11
Mb01g022940	89.1516	-10.1778	1.42637	-7.13547	9.64558e-13	4.88516e-11
Mb07g023200	98174	-3.26239	0.457581	-7.12964	1.00633e-12	5.08545e-11
Mb09g004340	1337.73	-3.76675	0.528607	-7.12581	1.03468e-12	5.21711e-11
Mb10g000250	731.58	-3.62015	0.508257	-7.12267	1.05854e-12	5.32567e-11
Mb03g016480	1240.05	1.89647	0.266826	7.10753	1.18136e-12	5.93047e-11
Mb08g012660	2349.59	-2.35341	0.331354	-7.10241	1.226e-12	6.14105e-11
Mb02g000520	1896.43	1.74322	0.245607	7.09758	1.26959e-12	6.34543e-11
Mb07g007040	1719.83	-3.18517	0.449103	-7.09228	1.31922e-12	6.57906e-11
Mb04g002310	3353.8	2.0302	0.287043	7.07282	1.51821e-12	7.55492e-11
Mb09g024190	4894.44	-4.42056	0.626975	-7.05061	1.78133e-12	8.84492e-11
Mb13g015020	2729.56	-3.11209	0.44185	-7.04331	1.8772e-12	9.30072e-11
Mb11g001060	476.18	-3.00907	0.427609	-7.03696	1.96481e-12	9.71366e-11
Mb09g002140	8890.01	-2.24655	0.319469	-7.03214	2.03389e-12	1.0017e-10
Mb09g021460	10635.3	-1.23721	0.175938	-7.03207	2.03496e-12	1.0017e-10
Mb09g020560	4282.17	-2.66877	0.379667	-7.02926	2.07635e-12	1.01987e-10
Mb06g006600	647.863	-2.93509	0.417711	-7.02662	2.116e-12	1.03711e-10
Mb04g021640	15912.7	1.44038	0.205203	7.01933	2.22934e-12	1.09032e-10
Mb06g003760	1917.71	-1.72747	0.246195	-7.01665	2.27249e-12	1.10904e-10
Mb07g013000	882.267	-3.55198	0.506704	-7.00997	2.38375e-12	1.16086e-10
Mb12g016540	1722.62	1.94048	0.276925	7.00726	2.43031e-12	1.18101e-10
Mb05g013730	1254.58	-1.90388	0.271765	-7.00561	2.45908e-12	1.19245e-10
Mb03g011730	893.729	1.77649	0.25378	7.00013	2.5573e-12	1.23744e-10
Mb01g010630	1634.93	4.44148	0.634752	6.99719	2.61148e-12	1.26098e-10
Mb03g018310	60.8943	-9.6279	1.37629	-6.99556	2.64196e-12	1.273e-10
Mb09g024260	2350.93	1.23257	0.176259	6.99294	2.69191e-12	1.29433e-10
Mb05g025120	2929.89	-3.20665	0.458588	-6.99244	2.70151e-12	1.29621e-10
Mb05g012220	11878.4	1.82911	0.261596	6.99211	2.70777e-12	1.29649e-10
Mb03g001890	5641.59	1.51733	0.217165	6.98701	2.80805e-12	1.34168e-10
Mb11g003820	3706.36	-2.19364	0.313979	-6.98658	2.81677e-12	1.34304e-10
Mb01g017650	29409	2.97951	0.426675	6.9831	2.88744e-12	1.37385e-10
Mb00g001560	3899.55	1.89616	0.271783	6.97675	3.02077e-12	1.4343e-10
Mb12g015820	11310.5	-2.44482	0.350504	-6.97516	3.05514e-12	1.4476e-10
Mb12g008690	1045.56	2.60783	0.373939	6.97396	3.08135e-12	1.45699e-10
Mb07g015820	514.68	-2.98621	0.428535	-6.96842	3.20512e-12	1.51238e-10
Mb01g032470	4382.2	-1.41509	0.203148	-6.96578	3.26589e-12	1.53787e-10
Mb05g023510	2578.7	4.24086	0.609022	6.96339	3.32181e-12	1.56098e-10
Mb04g002300	22083.9	-1.23112	0.176982	-6.95622	3.49533e-12	1.63914e-10
Mb05g019410	2145.69	2.70627	0.389727	6.94402	3.81087e-12	1.78344e-10
Mb01g027270	3929.96	2.86991	0.414047	6.93138	4.16752e-12	1.94635e-10
Mb06g008870	1721.29	4.29456	0.619757	6.92942	4.22576e-12	1.96951e-10
Mb03g008620	8227.03	1.72624	0.249236	6.92613	4.32523e-12	2.01176e-10
Mb09g008600	1416.15	3.01478	0.43559	6.92114	4.48019e-12	2.07959e-10
Mb01g031180	778.846	-2.11682	0.306041	-6.91678	4.62025e-12	2.14024e-10
Mb12g011300	8304.83	-2.30109	0.333224	-6.90553	5.00163e-12	2.31221e-10
Mb09g017080	9381.49	1.42398	0.206676	6.88991	5.58275e-12	2.57564e-10
Mb05g023390	834.627	-1.94987	0.283064	-6.88845	5.64055e-12	2.59705e-10
Mb02g024380	656.415	2.53194	0.368638	6.86836	6.49457e-12	2.98423e-10
Mb02g022710	199.761	-3.951	0.575843	-6.86123	6.82679e-12	3.13057e-10
Mb03g015450	950.147	2.57705	0.37604	6.85313	7.22537e-12	3.30669e-10
Mb08g013020	1892.61	1.75901	0.256826	6.84904	7.43465e-12	3.38886e-10
Mb04g012610	1624.81	2.41955	0.353261	6.84919	7.42707e-12	3.38886e-10
Mb01g007400	286.63	-3.25113	0.475636	-6.83534	8.18104e-12	3.72164e-10
Mb01g013070	1675.13	-1.60257	0.234558	-6.83228	8.3574e-12	3.79429e-10
Mb01g020210	3077.64	1.91249	0.280074	6.82851	8.58003e-12	3.88763e-10
Mb03g031550	165.61	3.70736	0.543428	6.82218	8.96687e-12	4.05484e-10
Mb08g015150	3446.39	1.61154	0.236367	6.81795	9.23495e-12	4.1678e-10
Mb07g021330	35173.4	-2.77591	0.407603	-6.81033	9.73747e-12	4.3859e-10
Mb01g030610	18922.1	4.07321	0.598771	6.80262	1.02731e-11	4.61805e-10
Mb05g023970	9394.38	-1.50785	0.221781	-6.79885	1.05455e-11	4.73113e-10
Mb03g026960	6728.2	-1.43942	0.211882	-6.79351	1.0944e-11	4.90027e-10
Mb05g015620	1791.83	-1.84649	0.27183	-6.79282	1.09962e-11	4.91401e-10
Mb07g013820	5188.79	1.3671	0.201767	6.77562	1.23874e-11	5.52488e-10
Mb07g024770	12690.8	1.28761	0.190144	6.77177	1.27213e-11	5.66271e-10
Mb08g020940	973.028	-5.01443	0.740718	-6.76968	1.29066e-11	5.73402e-10
Mb05g000010	1832.79	-3.74063	0.552624	-6.76886	1.29804e-11	5.75557e-10
Mb04g001500	1483.73	-1.88492	0.278573	-6.76633	1.32089e-11	5.84553e-10
Mb07g019690	1382.29	-2.02917	0.301022	-6.74093	1.57373e-11	6.95095e-10
Mb02g024210	1181.64	-2.0035	0.297382	-6.73712	1.61551e-11	7.1217e-10
Mb01g008360	2613.57	-1.98001	0.293984	-6.7351	1.6382e-11	7.20777e-10
Mb05g014320	8331.56	-1.86435	0.277074	-6.72872	1.71167e-11	7.5165e-10
Mb06g009360	146.208	-3.88047	0.577311	-6.72163	1.79707e-11	7.87636e-10
Mb11g001540	9686.47	1.35472	0.20178	6.71385	1.8955e-11	8.29182e-10
Mb11g012210	15632.2	-2.66155	0.396526	-6.71217	1.91748e-11	8.37189e-10
Mb01g031580	7232.58	1.11866	0.166703	6.71053	1.93922e-11	8.45064e-10
Mb12g006720	5742.45	-1.07273	0.159866	-6.71018	1.94383e-11	8.45457e-10
Mb02g022660	7763.76	-1.6842	0.251163	-6.7056	2.0058e-11	8.69093e-10
Mb08g022020	6211.52	5.41781	0.80795	6.70563	2.00543e-11	8.69093e-10
Mb04g003330	2964.86	-1.99989	0.298577	-6.69806	2.11202e-11	9.11649e-10
Mb07g010290	1060.17	-1.62881	0.243173	-6.69816	2.11057e-11	9.11649e-10
Mb05g013520	264.86	-2.22007	0.331519	-6.69665	2.13249e-11	9.17074e-10
Mb06g001670	6816.47	-3.36196	0.502036	-6.69664	2.13264e-11	9.17074e-10
Mb13g009580	3637.16	-3.20691	0.479134	-6.69313	2.18452e-11	9.37618e-10
Mb09g016050	1991.38	1.58407	0.236741	6.69115	2.21419e-11	9.48564e-10
Mb12g020050	4675.7	2.06973	0.310155	6.6732	2.50285e-11	1.07021e-09
Mb09g017590	519.074	-1.96809	0.295011	-6.67124	2.53643e-11	1.08254e-09
Mb09g021140	66.5391	9.26694	1.38919	6.67076	2.54482e-11	1.08409e-09
Mb01g003180	1176.17	-3.42038	0.513082	-6.66634	2.62255e-11	1.11512e-09
Mb03g019280	3898.67	-1.88337	0.282706	-6.66194	2.70238e-11	1.14693e-09
Mb07g015930	5047.69	-1.47031	0.22088	-6.65662	2.80194e-11	1.18697e-09
Mb03g015770	5546.06	1.99725	0.300161	6.65392	2.85382e-11	1.20671e-09
Mb01g014040	328.579	2.81124	0.422852	6.64829	2.96524e-11	1.2515e-09
Mb13g005870	975.709	-2.75176	0.414015	-6.64652	3.00109e-11	1.26428e-09
Mb05g021780	688.278	-1.76448	0.26575	-6.63962	3.14499e-11	1.32246e-09
Mb11g003000	4653.01	1.59203	0.240078	6.63129	3.32763e-11	1.39669e-09
Mb13g007370	2109.04	1.32639	0.200401	6.61868	3.62429e-11	1.5184e-09
Mb10g002160	1354.45	-3.47351	0.525156	-6.61425	3.7345e-11	1.56171e-09
Mb13g000360	902.936	-1.85139	0.279982	-6.61256	3.77729e-11	1.57671e-09
Mb09g012520	2084.16	-1.39035	0.210415	-6.60765	3.9048e-11	1.62695e-09
Mb03g026430	31293.9	-2.09258	0.316878	-6.60374	4.00925e-11	1.66742e-09
Mb07g013640	195.081	-3.97616	0.602186	-6.60288	4.03242e-11	1.674e-09
Mb07g011730	23442.7	-2.10897	0.319602	-6.59873	4.14686e-11	1.71839e-09
Mb02g002900	8042.32	1.21145	0.183756	6.59274	4.3179e-11	1.78601e-09
Mb13g005600	3903.92	-1.57763	0.239703	-6.58163	4.65309e-11	1.92117e-09
Mb01g030820	509.957	2.28985	0.348015	6.57974	4.71267e-11	1.94101e-09
Mb01g031790	1455.46	1.30267	0.197987	6.57957	4.71818e-11	1.94101e-09
Mb12g012780	11224	-2.58494	0.39371	-6.56558	5.18302e-11	2.1284e-09
Mb01g019310	5584.37	1.87551	0.285943	6.55904	5.41551e-11	2.21987e-09
Mb10g012070	2216.93	-2.75754	0.420455	-6.55847	5.4364e-11	2.22443e-09
Mb08g016050	125.568	-3.13042	0.477469	-6.55629	5.51628e-11	2.25307e-09
Mb02g001710	1735.02	1.07808	0.164592	6.55	5.75373e-11	2.34586e-09
Mb13g009960	3112.92	1.10934	0.169425	6.54767	5.84409e-11	2.37844e-09
Mb03g021030	2118.55	-1.4108	0.2156	-6.5436	6.00554e-11	2.43979e-09
Mb04g011440	9092.95	-2.6772	0.409377	-6.53968	6.16518e-11	2.49575e-09
Mb03g020780	1706.74	3.14017	0.480254	6.53857	6.2111e-11	2.50988e-09
Mb10g018560	29404.4	2.06513	0.315919	6.53692	6.27981e-11	2.53315e-09
Mb07g003190	10173.4	-2.23383	0.34181	-6.5353	6.34837e-11	2.55628e-09
Mb05g026680	626.779	2.06159	0.315548	6.53335	6.43165e-11	2.58525e-09
Mb08g022390	26098.3	-1.49117	0.228402	-6.5287	6.63452e-11	2.6621e-09
Mb13g009290	6112.8	-2.19556	0.336316	-6.52825	6.65433e-11	2.66536e-09
Mb12g017280	3314.97	1.68257	0.257931	6.52334	6.87599e-11	2.74931e-09
Mb09g011560	2754.32	-1.52299	0.233736	-6.51584	7.22833e-11	2.88513e-09
Mb06g010110	2837.31	-1.02105	0.156737	-6.51441	7.29739e-11	2.9076e-09
Mb10g004820	7416.62	-2.71766	0.417292	-6.51262	7.38517e-11	2.93744e-09
Mb05g025890	3767.2	1.65002	0.253371	6.51228	7.40206e-11	2.93903e-09
Mb02g023730	1251.28	1.79172	0.275179	6.51111	7.45968e-11	2.95676e-09
Mb13g006770	48042.1	-2.68901	0.413076	-6.50971	7.52937e-11	2.97404e-09
Mb09g003820	19388.6	-3.44324	0.528935	-6.50975	7.52766e-11	2.97404e-09
Mb04g019860	537.56	-3.12905	0.480734	-6.50889	7.57084e-11	2.98524e-09
Mb06g004770	1190.72	-3.52361	0.541615	-6.50574	7.73114e-11	3.04319e-09
Mb12g000660	3575.37	-2.17681	0.334869	-6.50048	8.00634e-11	3.14608e-09
Mb05g023450	773.939	-2.98402	0.459203	-6.49827	8.12515e-11	3.18179e-09
Mb05g009790	3023.02	1.69531	0.260885	6.49828	8.12421e-11	3.18179e-09
Mb12g017890	12473.7	1.31646	0.20263	6.49683	8.20276e-11	3.20118e-09
Mb10g018850	956.035	-2.4367	0.375058	-6.49688	8.20022e-11	3.20118e-09
Mb08g021590	3647.37	-2.08277	0.320623	-6.496	8.24864e-11	3.21359e-09
Mb08g018530	4060.07	-1.66115	0.255797	-6.49401	8.35828e-11	3.25074e-09
Mb01g021590	2498.37	1.6399	0.25274	6.48848	8.67093e-11	3.3666e-09
Mb07g003380	11194.4	-1.00133	0.154601	-6.47684	9.36624e-11	3.63037e-09
Mb03g028950	2072.37	-1.19795	0.184979	-6.47613	9.4105e-11	3.64134e-09
Mb09g013090	2289.57	-1.30061	0.200856	-6.47534	9.46014e-11	3.65434e-09
Mb13g013940	2813.84	1.27854	0.197655	6.46851	9.89727e-11	3.81673e-09
Mb05g027800	18944.6	-2.36595	0.36625	-6.45994	1.04742e-10	4.03241e-09
Mb12g010100	2881.67	1.94289	0.301072	6.45323	1.09488e-10	4.20798e-09
Mb12g019220	12795.3	1.30701	0.202679	6.44867	1.12834e-10	4.32928e-09
Mb03g016670	2596.8	-3.29931	0.512088	-6.44285	1.17249e-10	4.49113e-09
Mb04g020710	7872.63	-1.28842	0.199998	-6.44216	1.17786e-10	4.50414e-09
Mb07g002000	11802.4	1.84498	0.286986	6.42881	1.28606e-10	4.90964e-09
Mb00g000720	963.629	1.84996	0.287857	6.42667	1.30425e-10	4.97077e-09
Mb05g004140	11267.3	-1.67303	0.260404	-6.42475	1.32082e-10	5.02552e-09
Mb08g005650	3207.73	-2.10805	0.328169	-6.42367	1.33028e-10	5.05306e-09
Mb01g019480	1569.49	2.6602	0.414673	6.41518	1.40655e-10	5.33388e-09
Mb05g015040	4741.45	-1.43287	0.223738	-6.40424	1.51125e-10	5.7214e-09
Mb13g001900	930.424	-1.73278	0.270589	-6.40373	1.51623e-10	5.73075e-09
Mb10g016160	7240.49	1.64121	0.256306	6.40332	1.52033e-10	5.73674e-09
Mb13g000970	7169.77	-2.60282	0.406681	-6.40014	1.55231e-10	5.84772e-09
Mb01g016630	94599.3	-1.46301	0.228627	-6.39911	1.5629e-10	5.85361e-09
Mb13g007530	2673.17	-1.86648	0.291683	-6.39898	1.56415e-10	5.85361e-09
Mb07g011130	5233.62	-2.88965	0.451545	-6.39948	1.5591e-10	5.85361e-09
Mb08g019730	3929.42	2.95713	0.462077	6.39966	1.55718e-10	5.85361e-09
Mb09g017340	8669.96	2.06555	0.323606	6.38291	1.73751e-10	6.49174e-09
Mb12g018690	5381.41	-3.29677	0.516542	-6.38239	1.74344e-10	6.50324e-09
Mb05g020410	81.2404	4.21723	0.661083	6.37927	1.77931e-10	6.62618e-09
Mb01g004040	333.81	-3.68978	0.579109	-6.37148	1.87212e-10	6.96043e-09
Mb00g002850	43640.5	-5.21609	0.819823	-6.36246	1.98551e-10	7.37001e-09
Mb07g012860	3600.67	-1.9805	0.311581	-6.35629	2.0669e-10	7.65963e-09
Mb07g018510	1583.46	-2.11573	0.333142	-6.35084	2.14138e-10	7.92276e-09
Mb05g023720	1039.94	-2.50931	0.395131	-6.35058	2.14504e-10	7.92344e-09
Mb05g012580	3756.55	-4.26395	0.671647	-6.3485	2.17424e-10	8.01829e-09
Mb07g010120	18880.6	-1.76725	0.278388	-6.34818	2.17884e-10	8.02227e-09
Mb12g001590	97459.2	-2.20698	0.34794	-6.34298	2.25364e-10	8.28429e-09
Mb04g016570	684.377	-2.17023	0.34242	-6.3379	2.32923e-10	8.54839e-09
Mb07g021810	13698.4	-1.75819	0.277623	-6.33299	2.40452e-10	8.81051e-09
Mb06g005580	191.119	-6.01522	0.950635	-6.32759	2.49024e-10	9.10994e-09
Mb09g021670	2744.7	2.41536	0.382189	6.31979	2.61922e-10	9.56644e-09
Mb10g003190	20312	-1.99917	0.316711	-6.31228	2.74948e-10	1.00261e-08
Mb09g023500	4014.17	1.10794	0.175612	6.30904	2.80776e-10	1.02223e-08
Mb07g015760	8867.98	-1.65617	0.262523	-6.30865	2.81489e-10	1.02319e-08
Mb13g009840	1000.77	-1.76391	0.279638	-6.30784	2.82958e-10	1.02689e-08
Mb12g003170	7627.73	-2.27175	0.360884	-6.29496	3.07472e-10	1.11408e-08
Mb03g020920	247.257	3.42436	0.544164	6.29288	3.11631e-10	1.12736e-08
Mb12g015300	3205.51	-1.62955	0.258968	-6.29246	3.12473e-10	1.12862e-08
Mb05g025390	3094.25	1.63961	0.260804	6.28675	3.2419e-10	1.16724e-08
Mb07g017810	6384.02	2.18066	0.347176	6.28115	3.36085e-10	1.20816e-08
Mb03g020350	2267.12	-2.03018	0.323233	-6.28084	3.36758e-10	1.20867e-08
Mb12g020810	2699.97	1.92899	0.307206	6.27916	3.40405e-10	1.21984e-08
Mb01g020140	4297.18	-1.55091	0.247063	-6.27738	3.44318e-10	1.23192e-08
Mb13g002250	12402.6	1.42748	0.227534	6.27369	3.526e-10	1.25958e-08
Mb09g021870	1765.83	-2.68831	0.428959	-6.26705	3.67955e-10	1.31237e-08
Mb07g017360	1992.05	2.0717	0.330722	6.26416	3.7483e-10	1.33272e-08
Mb11g005450	4807.44	1.53314	0.244808	6.26264	3.78509e-10	1.34371e-08
Mb10g007510	1359.72	-2.38303	0.380674	-6.26001	3.8495e-10	1.36445e-08
Mb07g017330	203.777	2.79202	0.446041	6.25955	3.86097e-10	1.36639e-08
Mb03g017530	837.894	-2.90456	0.464421	-6.25415	3.99682e-10	1.41227e-08
Mb04g013830	204.465	-3.26369	0.521979	-6.25254	4.03834e-10	1.42473e-08
Mb05g003130	1886.35	1.18931	0.190283	6.25022	4.09877e-10	1.44382e-08
Mb05g021680	3880.76	-1.85684	0.297117	-6.2495	4.11756e-10	1.4482e-08
Mb07g007930	225.441	-3.90205	0.624979	-6.24348	4.27936e-10	1.50279e-08
Mb01g029340	5642.18	-1.5013	0.241012	-6.22916	4.68945e-10	1.64426e-08
Mb08g001140	7375.38	2.51826	0.404494	6.22572	4.79358e-10	1.67819e-08
Mb03g015780	6796.77	4.08088	0.655729	6.22343	4.86389e-10	1.7002e-08
Mb12g009200	5459.52	-2.04323	0.328652	-6.217	5.06741e-10	1.76863e-08
Mb07g024180	4494.13	-2.56598	0.4128	-6.21603	5.09895e-10	1.77691e-08
Mb10g018290	3865.38	2.78846	0.448625	6.21558	5.11366e-10	1.77932e-08
Mb07g014280	142.789	3.00988	0.484391	6.21374	5.17371e-10	1.79747e-08
Mb11g000760	2834.76	-2.7082	0.436247	-6.20794	5.36845e-10	1.86229e-08
Mb09g009700	7884.33	-1.38155	0.222757	-6.20204	5.57359e-10	1.93051e-08
Mb09g022740	816.63	-4.15174	0.669649	-6.19987	5.65094e-10	1.95433e-08
Mb08g003100	1478.55	1.43763	0.231948	6.19807	5.71579e-10	1.97377e-08
Mb06g004780	797.656	-3.72585	0.601716	-6.19204	5.93894e-10	2.04772e-08
Mb01g033000	343.723	-2.09937	0.339405	-6.18544	6.19285e-10	2.13204e-08
Mb08g000140	8019.42	1.61015	0.260535	6.18015	6.40405e-10	2.20143e-08
Mb09g012670	3218.26	-2.27043	0.367606	-6.17626	6.56383e-10	2.25296e-08
Mb01g000400	1539.62	3.1071	0.503514	6.17083	6.79341e-10	2.32825e-08
Mb05g014930	3528.25	1.73924	0.282022	6.16704	6.95782e-10	2.38102e-08
Mb03g010270	177505	-2.50149	0.405706	-6.16577	7.01406e-10	2.39666e-08
Mb05g022080	12989.8	1.04735	0.169939	6.16312	7.13258e-10	2.43351e-08
Mb05g024760	13855.6	2.56967	0.41707	6.16124	7.21787e-10	2.45893e-08
Mb13g017980	827.536	-2.91875	0.473825	-6.15999	7.27513e-10	2.47474e-08
Mb11g016810	2660.69	-2.67337	0.434043	-6.15923	7.30975e-10	2.48281e-08
Mb01g033090	1618.69	1.95194	0.317005	6.15744	7.39295e-10	2.50733e-08
Mb03g027490	4132.47	-1.27264	0.206766	-6.15497	7.50909e-10	2.54294e-08
Mb07g024530	989.492	-1.88045	0.305646	-6.15239	7.63216e-10	2.58078e-08
Mb11g003490	1290.58	-1.19917	0.195115	-6.14595	7.94839e-10	2.68373e-08
Mb08g000500	7066.31	-1.00282	0.163366	-6.13845	8.33292e-10	2.8094e-08
Mb03g000590	2523.59	-1.65652	0.269891	-6.13774	8.37023e-10	2.81781e-08
Mb11g006420	3741.39	-1.76884	0.288228	-6.13694	8.4126e-10	2.8279e-08
Mb05g015470	7057.84	1.2891	0.210116	6.13516	8.50709e-10	2.85545e-08
Mb07g022690	593.33	-3.90965	0.637797	-6.12993	8.7916e-10	2.94661e-08
Mb06g001220	4851.58	1.27716	0.208359	6.12958	8.81094e-10	2.94875e-08
Mb05g013870	80.9385	6.36337	1.03834	6.1284	8.87693e-10	2.96648e-08
Mb03g027200	3535.96	-1.24043	0.202427	-6.12776	8.91257e-10	2.97403e-08
Mb01g022750	7220.77	-2.30936	0.377003	-6.12558	9.03535e-10	3.01059e-08
Mb07g023320	20966.2	-1.37454	0.224432	-6.12454	9.0946e-10	3.02591e-08
Mb03g015300	33194	-1.73507	0.283411	-6.1221	9.23514e-10	3.06819e-08
Mb05g021820	4089.05	1.00121	0.163775	6.1133	9.75911e-10	3.23755e-08
Mb08g015970	834.942	-1.65891	0.271884	-6.10151	1.05069e-09	3.47551e-08
Mb01g026320	1578.61	1.91277	0.313586	6.09969	1.06274e-09	3.51029e-08
Mb12g011770	12637.7	-1.02283	0.167697	-6.0993	1.06536e-09	3.51385e-08
Mb10g009880	2008.9	-2.98442	0.489479	-6.09714	1.07984e-09	3.55644e-08
Mb07g012800	4229.68	-1.59295	0.261329	-6.09557	1.09046e-09	3.58625e-08
Mb08g022210	1279.46	-2.06995	0.339671	-6.09397	1.10143e-09	3.61709e-08
Mb02g003390	2269.69	1.53435	0.251882	6.09154	1.11832e-09	3.66729e-08
Mb01g009880	3204.43	-2.37363	0.390402	-6.07997	1.20207e-09	3.93627e-08
Mb11g010900	15739	3.19348	0.525303	6.07932	1.20695e-09	3.94659e-08
Mb06g016210	197.832	2.7165	0.447057	6.0764	1.2291e-09	4.01323e-08
Mb01g000320	6076.5	1.17337	0.193423	6.06633	1.30868e-09	4.26698e-08
Mb02g014360	454.132	-2.09511	0.345399	-6.06575	1.31337e-09	4.27614e-08
Mb03g020740	3886.5	1.14882	0.189436	6.0644	1.32448e-09	4.30616e-08
Mb13g009170	2378.32	-1.7899	0.29525	-6.06231	1.34179e-09	4.35002e-08
Mb13g016690	6817.33	2.7649	0.456116	6.06183	1.34578e-09	4.35678e-08
Mb09g011610	10335	-1.35429	0.223473	-6.0602	1.35953e-09	4.39505e-08
Mb08g021680	7852.07	-1.07403	0.177236	-6.05988	1.3622e-09	4.39742e-08
Mb10g016120	24842.3	-3.16032	0.521731	-6.05737	1.38364e-09	4.46032e-08
Mb01g002700	1084.2	-2.1169	0.349725	-6.05303	1.42145e-09	4.57574e-08
Mb09g020630	679.047	-2.00257	0.330952	-6.05093	1.44009e-09	4.6292e-08
Mb09g021220	1258.7	1.46831	0.24301	6.04218	1.52044e-09	4.88062e-08
Mb10g002300	4355.15	-1.01807	0.168662	-6.03616	1.57824e-09	5.05903e-08
Mb01g034320	560.235	2.14452	0.356251	6.01968	1.74757e-09	5.59395e-08
Mb00g003000	6752.86	-3.33458	0.553972	-6.01941	1.75052e-09	5.59554e-08
Mb04g001690	1441.32	-3.25404	0.540684	-6.01836	1.76188e-09	5.62395e-08
Mb03g020520	3338.96	1.79949	0.299032	6.01771	1.76902e-09	5.63885e-08
Mb02g004750	138.769	5.11559	0.850503	6.01478	1.8013e-09	5.73371e-08
Mb10g003780	2507.29	-2.76945	0.461108	-6.00608	1.90063e-09	6.03304e-08
Mb03g020540	7865.88	1.63213	0.271885	6.00303	1.93671e-09	6.13903e-08
Mb02g003620	373656	-2.07054	0.345078	-6.00022	1.97047e-09	6.23735e-08
Mb05g022070	3226.08	-1.5622	0.260519	-5.99648	2.01634e-09	6.37371e-08
Mb07g003320	3041.91	-1.72363	0.287536	-5.99449	2.04128e-09	6.44359e-08
Mb09g002210	1377.45	-1.91774	0.31993	-5.99425	2.04426e-09	6.44409e-08
Mb01g027160	9720.82	-1.57367	0.262645	-5.99162	2.07759e-09	6.54011e-08
Mb05g017460	4628.83	1.17356	0.195949	5.98913	2.10967e-09	6.63192e-08
Mb01g033550	102433	-1.61885	0.270477	-5.98517	2.16158e-09	6.78574e-08
Mb11g011770	614.582	-2.35935	0.394736	-5.97704	2.27233e-09	7.12362e-08
Mb08g000240	24898.8	1.02405	0.171405	5.97444	2.30888e-09	7.22826e-08
Mb12g013160	1647.6	2.08566	0.349215	5.97245	2.33722e-09	7.30694e-08
Mb08g003220	24386.8	1.27821	0.214286	5.96497	2.44682e-09	7.63911e-08
Mb06g000780	5842.74	1.6684	0.279911	5.96048	2.51503e-09	7.84133e-08
Mb01g025210	3757.34	2.68656	0.450811	5.95939	2.53183e-09	7.88292e-08
Mb01g031420	1077.21	1.35482	0.227414	5.95752	2.56087e-09	7.96245e-08
Mb04g000650	1238.02	2.61266	0.438649	5.95616	2.58228e-09	8.008e-08
Mb10g015440	1396.33	-1.58848	0.266695	-5.95615	2.58254e-09	8.008e-08
Mb05g021710	18779.4	-2.04083	0.342662	-5.95581	2.58791e-09	8.01373e-08
Mb11g011960	1517.47	-2.5306	0.425234	-5.95108	2.66378e-09	8.23747e-08
Mb08g009770	3771.46	-2.62971	0.441918	-5.95067	2.67044e-09	8.24687e-08
Mb11g012810	545.473	3.03254	0.509659	5.95014	2.67917e-09	8.26263e-08
Mb08g015290	2924.57	2.29309	0.385421	5.94957	2.68842e-09	8.27998e-08
Mb02g014670	433.374	-2.09238	0.351799	-5.94767	2.71989e-09	8.3656e-08
Mb11g000130	1082.62	-2.53636	0.426483	-5.94716	2.72834e-09	8.38026e-08
Mb07g025270	2142.34	-4.12665	0.694278	-5.94381	2.78481e-09	8.5422e-08
Mb08g014480	3231.79	-2.27612	0.383474	-5.93552	2.92921e-09	8.97307e-08
Mb01g012720	314.364	-2.27376	0.383272	-5.9325	2.98352e-09	9.12717e-08
Mb05g014270	1594.05	-2.34189	0.39481	-5.9317	2.99821e-09	9.15982e-08
Mb08g017250	684.752	-1.69527	0.285852	-5.93058	3.01871e-09	9.21009e-08
Mb03g009820	1219.02	-1.97539	0.333244	-5.92776	3.07093e-09	9.35689e-08
Mb12g015080	2216.48	-3.11799	0.526099	-5.92663	3.09215e-09	9.40897e-08
Mb05g020160	6627.77	-2.26571	0.382619	-5.92157	3.18874e-09	9.68993e-08
Mb08g010700	6805.85	2.06956	0.349728	5.91761	3.26648e-09	9.91297e-08
Mb13g012050	1005.17	-1.62342	0.274594	-5.91206	3.37846e-09	1.02392e-07
Mb13g009610	3333.08	-3.61	0.610912	-5.9092	3.43768e-09	1.04048e-07
Mb08g022140	1378.07	-2.28303	0.387308	-5.89461	3.75576e-09	1.13374e-07
Mb02g018080	189.702	-2.34823	0.398731	-5.88927	3.87894e-09	1.16938e-07
Mb08g016060	237.567	-2.28282	0.387782	-5.88687	3.93585e-09	1.1834e-07
Mb03g015140	5516.17	-2.53448	0.431027	-5.88008	4.10061e-09	1.2297e-07
Mb12g018240	2528.17	-2.00638	0.34155	-5.87434	4.24544e-09	1.27146e-07
Mb07g014160	9790.9	-2.13449	0.363416	-5.87342	4.26899e-09	1.27683e-07
Mb03g022760	1729.56	2.05476	0.349918	5.87212	4.30259e-09	1.28519e-07
Mb08g007070	997.515	1.5442	0.263267	5.86553	4.47712e-09	1.33558e-07
Mb02g007040	3891.57	-1.1237	0.191652	-5.86323	4.53937e-09	1.35237e-07
Mb07g018360	58.2493	9.07407	1.54812	5.86133	4.5917e-09	1.36618e-07
Mb05g021950	3756.08	-1.98183	0.338179	-5.86029	4.6207e-09	1.37302e-07
Mb09g020190	3154.19	2.2464	0.383477	5.85799	4.68504e-09	1.39032e-07
Mb05g014820	158.931	3.56024	0.608044	5.85523	4.76339e-09	1.41173e-07
Mb11g012690	1057.39	2.05648	0.351279	5.85427	4.79115e-09	1.41812e-07
Mb12g021080	3892.56	-1.29993	0.222094	-5.85304	4.82659e-09	1.42676e-07
Mb01g024510	1118.6	-1.68349	0.287682	-5.85192	4.85939e-09	1.43459e-07
Mb07g018100	861.368	-1.61275	0.275805	-5.84743	4.99215e-09	1.47188e-07
Mb13g003890	1201.03	-1.19576	0.204574	-5.84515	5.06122e-09	1.49031e-07
Mb11g009160	212.395	-2.47486	0.423461	-5.84437	5.08484e-09	1.49534e-07
Mb05g009750	987.235	-1.30219	0.222826	-5.844	5.09615e-09	1.49673e-07
Mb08g014720	8403.71	-1.48499	0.254295	-5.83965	5.23101e-09	1.53436e-07
Mb10g005730	1006.49	-1.34029	0.229555	-5.83865	5.26271e-09	1.54168e-07
Mb02g003950	2170.06	-1.36766	0.234543	-5.83117	5.5041e-09	1.61032e-07
Mb08g010430	7335.93	-1.42776	0.244867	-5.83075	5.51796e-09	1.61231e-07
Mb05g024090	6293.82	1.1203	0.1923	5.82576	5.68528e-09	1.65907e-07
Mb03g010550	189.262	-3.04069	0.522573	-5.81869	5.93094e-09	1.72854e-07
Mb07g007290	914.194	1.58988	0.273352	5.81624	6.01848e-09	1.75181e-07
Mb10g015180	4295.13	-2.3152	0.398165	-5.81468	6.07492e-09	1.76599e-07
Mb11g018690	4096.04	1.19626	0.205829	5.81192	6.17621e-09	1.79315e-07
Mb05g027480	2524.21	-2.55355	0.439664	-5.80795	6.32416e-09	1.83376e-07
Mb02g010260	821.533	-2.71211	0.46717	-5.8054	6.42134e-09	1.85958e-07
Mb10g014370	2869.35	-1.49322	0.257422	-5.80068	6.60464e-09	1.91023e-07
Mb08g010640	1337.57	-1.48075	0.25529	-5.80026	6.62135e-09	1.91264e-07
Mb11g000530	6667.18	1.71305	0.295504	5.79704	6.74948e-09	1.94472e-07
Mb06g013150	4872.27	-2.21052	0.381307	-5.79722	6.74222e-09	1.94472e-07
Mb03g001760	3289.44	-1.02759	0.177384	-5.79304	6.91243e-09	1.98916e-07
Mb08g011950	3525.29	-2.20064	0.379891	-5.79282	6.92161e-09	1.98929e-07
Mb10g002150	5187.89	-3.53086	0.610075	-5.78758	7.14075e-09	2.04968e-07
Mb10g019670	845.574	-4.19457	0.725429	-5.7822	7.37304e-09	2.1137e-07
Mb11g016970	433.097	-2.24078	0.387978	-5.77554	7.67047e-09	2.1962e-07
Mb12g007230	425.949	-1.61959	0.280437	-5.77525	7.68368e-09	2.19722e-07
Mb04g013280	3633.59	1.44952	0.251177	5.77092	7.88394e-09	2.25167e-07
Mb12g014960	355.717	-2.43313	0.421654	-5.77044	7.90631e-09	2.25523e-07
Mb09g018550	20062.8	2.55481	0.443046	5.76647	8.09489e-09	2.30613e-07
Mb10g003180	1774.72	-1.59973	0.277473	-5.76536	8.14829e-09	2.31556e-07
Mb05g006220	5700.42	-1.01003	0.175187	-5.76541	8.14575e-09	2.31556e-07
Mb04g016000	2243.75	-2.14138	0.371707	-5.76095	8.36422e-09	2.37396e-07
Mb03g001090	4150.55	1.39138	0.241594	5.75914	8.45436e-09	2.39656e-07
Mb11g000560	3935.2	-2.6572	0.461583	-5.75671	8.57676e-09	2.42823e-07
Mb03g009890	816.024	2.86841	0.498529	5.75374	8.7288e-09	2.46516e-07
Mb04g008740	5472.23	-1.8003	0.312889	-5.75379	8.72629e-09	2.46516e-07
Mb01g002990	1761.91	-1.99409	0.347121	-5.74464	9.21148e-09	2.59825e-07
Mb05g023290	3015.36	-1.52701	0.265888	-5.74303	9.29963e-09	2.61988e-07
Mb13g007560	4458.63	1.23439	0.214997	5.74145	9.38689e-09	2.64119e-07
Mb07g003930	12704	-1.33779	0.233126	-5.7385	9.55163e-09	2.68423e-07
Mb03g030630	11924	1.17653	0.205106	5.73621	9.68213e-09	2.71756e-07
Mb10g012100	2198.7	-1.60433	0.279835	-5.73314	9.85896e-09	2.76378e-07
Mb03g031790	648.227	-1.53358	0.267612	-5.7306	1.00075e-08	2.80198e-07
Mb08g005860	323.081	-2.52368	0.440431	-5.73001	1.00423e-08	2.80827e-07
Mb07g024680	635.47	-2.27137	0.396841	-5.72362	1.04275e-08	2.90885e-07
Mb02g004690	2297.26	1.62753	0.28445	5.72166	1.05489e-08	2.93911e-07
Mb04g006620	10354.4	-1.57237	0.274894	-5.71994	1.06564e-08	2.96544e-07
Mb12g016620	2274.62	-2.28425	0.399541	-5.7172	1.08296e-08	3.00631e-07
Mb04g004930	302.381	-3.01879	0.528013	-5.71727	1.08249e-08	3.00631e-07
Mb04g004220	264.973	-3.73647	0.653975	-5.71348	1.10689e-08	3.06526e-07
Mb07g015910	962.529	1.54815	0.271145	5.70968	1.13187e-08	3.12587e-07
Mb05g021090	2322.34	1.56179	0.273839	5.70332	1.17494e-08	3.23796e-07
Mb11g001850	2388.53	2.01106	0.352747	5.70114	1.19006e-08	3.27569e-07
Mb06g005370	784.97	1.14964	0.2017	5.69977	1.19971e-08	3.29826e-07
Mb10g018880	4013.61	-1.45904	0.255996	-5.69947	1.2018e-08	3.30002e-07
Mb12g018780	63.7658	3.93842	0.691125	5.69857	1.20817e-08	3.31352e-07
Mb03g032720	26489.3	-1.59803	0.280718	-5.69267	1.2507e-08	3.42605e-07
Mb13g005560	4673.41	-2.05437	0.361031	-5.6903	1.26818e-08	3.46975e-07
Mb03g020590	947.146	1.66087	0.29204	5.68715	1.2918e-08	3.53014e-07
Mb01g016410	1307.32	-3.03936	0.534484	-5.68652	1.29652e-08	3.53881e-07
Mb01g015440	5834.09	1.34914	0.237546	5.67949	1.35099e-08	3.68306e-07
Mb03g024510	845.515	-1.55281	0.273511	-5.67734	1.36806e-08	3.72515e-07
Mb12g020860	4845.88	1.28757	0.226982	5.67256	1.40678e-08	3.826e-07
Mb08g011400	101.463	3.80447	0.671677	5.66413	1.47773e-08	4.01418e-07
Mb13g001000	11998.1	-3.20811	0.566461	-5.66342	1.48382e-08	4.02591e-07
Mb11g007080	13361.7	2.98024	0.52634	5.66219	1.49452e-08	4.05014e-07
Mb04g016630	64625.7	3.05293	0.539335	5.66055	1.50891e-08	4.08069e-07
Mb04g013630	43.2708	-8.16835	1.44305	-5.66049	1.50938e-08	4.08069e-07
Mb05g020140	23503.4	-1.65257	0.292186	-5.6559	1.55031e-08	4.18143e-07
Mb04g018370	3794.47	1.00695	0.178102	5.65376	1.56974e-08	4.22384e-07
Mb03g004570	976.887	2.25888	0.399535	5.65378	1.56954e-08	4.22384e-07
Mb10g007500	1703.15	-2.13078	0.376999	-5.65195	1.58633e-08	4.26346e-07
Mb08g018080	1028.2	1.23435	0.218428	5.65105	1.59467e-08	4.28081e-07
Mb08g004340	6051.12	2.51916	0.446041	5.64782	1.62492e-08	4.35689e-07
Mb03g028440	429.455	-2.33759	0.414306	-5.64218	1.67911e-08	4.49162e-07
Mb12g001690	31.4594	-8.67469	1.53801	-5.64019	1.6986e-08	4.53842e-07
Mb01g009900	1012.43	-2.71644	0.48172	-5.63905	1.70987e-08	4.5632e-07
Mb11g016180	1937.07	1.53956	0.273086	5.63763	1.7241e-08	4.5958e-07
Mb05g008180	2441.97	-2.95456	0.524286	-5.63541	1.74647e-08	4.64999e-07
Mb02g000110	12101.5	-1.65047	0.292895	-5.63502	1.75034e-08	4.65483e-07
Mb02g002320	2407.42	1.84475	0.327525	5.63239	1.77734e-08	4.72113e-07
Mb09g009650	622.922	2.08039	0.369929	5.62375	1.8686e-08	4.95778e-07
Mb08g001770	4957.05	-1.24997	0.222361	-5.62136	1.89462e-08	5.02097e-07
Mb10g007130	1320.29	2.65774	0.473324	5.61506	1.9649e-08	5.19513e-07
Mb07g017650	4974.05	1.92482	0.343063	5.61069	2.01517e-08	5.32188e-07
Mb08g009140	4373.27	-1.12565	0.200699	-5.60863	2.03935e-08	5.3795e-07
Mb01g031800	7713.58	1.18482	0.211338	5.6063	2.06696e-08	5.44603e-07
Mb07g022290	388.395	2.43478	0.434491	5.60374	2.0977e-08	5.52064e-07
Mb06g012060	2495.13	1.48355	0.264798	5.60258	2.11179e-08	5.55129e-07
Mb01g004410	480.642	2.09609	0.374172	5.60194	2.1196e-08	5.56542e-07
Mb10g014240	967.627	-2.06464	0.368634	-5.60079	2.1338e-08	5.59626e-07
Mb04g007910	467.711	-4.64822	0.830186	-5.59902	2.15571e-08	5.64722e-07
Mb02g005780	6432.17	-1.46535	0.261838	-5.59642	2.18821e-08	5.72579e-07
Mb06g020380	315.98	-3.32253	0.593821	-5.59516	2.20413e-08	5.76081e-07
Mb02g024150	11936.5	1.20182	0.214827	5.59437	2.21425e-08	5.78065e-07
Mb07g020470	2101.48	1.69303	0.302903	5.58934	2.27936e-08	5.94382e-07
Mb13g001640	1156.37	1.75638	0.314388	5.58667	2.3147e-08	6.02219e-07
Mb04g018980	1779.82	1.82619	0.326928	5.58591	2.32482e-08	6.04161e-07
Mb00g003090	84609.8	-4.13082	0.739827	-5.5835	2.35726e-08	6.11894e-07
Mb08g022300	3174	-1.88725	0.338031	-5.58307	2.36303e-08	6.12695e-07
Mb01g004020	92770.8	-3.59053	0.643741	-5.57759	2.43873e-08	6.31604e-07
Mb10g004610	895.895	4.04457	0.725608	5.57404	2.48903e-08	6.439e-07
Mb06g006030	925.753	-2.50873	0.450761	-5.56555	2.61325e-08	6.74503e-07
Mb12g016710	7704.75	1.57575	0.283184	5.56439	2.63071e-08	6.77475e-07
Mb03g023970	1898.15	1.41824	0.255171	5.55799	2.72893e-08	7.01976e-07
Mb09g025030	15055.9	1.51284	0.272235	5.55713	2.74246e-08	7.04662e-07
Mb12g008310	670.201	-1.41454	0.254654	-5.55478	2.77968e-08	7.1342e-07
Mb09g018540	4151.03	1.4495	0.260999	5.55365	2.79758e-08	7.17206e-07
Mb03g019830	518.532	-2.82234	0.508361	-5.55184	2.82683e-08	7.23891e-07
Mb10g011960	6985.42	-1.5903	0.286523	-5.55034	2.85108e-08	7.29282e-07
Mb13g009210	1642.53	1.40199	0.252675	5.54859	2.87988e-08	7.35823e-07
Mb09g023020	1243.91	-1.06768	0.192689	-5.54096	3.00814e-08	7.67733e-07
Mb05g016740	5426.72	-1.41573	0.25553	-5.54036	3.01846e-08	7.69504e-07
Mb07g003000	1077.87	-3.04485	0.549607	-5.54006	3.0237e-08	7.69979e-07
Mb06g011130	157.77	-6.36556	1.14933	-5.53849	3.05086e-08	7.75901e-07
Mb08g017750	905.018	1.71397	0.309474	5.53833	3.05376e-08	7.75901e-07
Mb12g014240	2363.03	1.46177	0.26414	5.53407	3.12879e-08	7.94078e-07
Mb01g002720	7234.85	1.26445	0.228509	5.53348	3.1394e-08	7.95884e-07
Mb03g009120	5493.89	-1.74791	0.315971	-5.53186	3.16844e-08	8.02354e-07
Mb06g003800	5540.47	1.06062	0.191851	5.52836	3.23244e-08	8.17653e-07
Mb03g019650	170531	-1.45968	0.264131	-5.52637	3.26916e-08	8.26024e-07
Mb07g014750	964.019	-2.34118	0.424296	-5.51779	3.43293e-08	8.66445e-07
Mb01g013740	853.026	2.63294	0.477333	5.51593	3.4694e-08	8.74681e-07
Mb08g017380	2136.99	-2.01643	0.366162	-5.50692	3.65173e-08	9.17603e-07
Mb01g018290	1042.57	-2.97325	0.539956	-5.50646	3.66113e-08	9.18952e-07
Mb05g009910	9693.09	4.54795	0.82614	5.50506	3.69043e-08	9.25287e-07
Mb08g018850	1551.25	-2.80651	0.510451	-5.4981	3.83912e-08	9.61509e-07
Mb06g008510	534.423	-1.82199	0.33163	-5.49406	3.92801e-08	9.82692e-07
Mb08g017550	610.403	2.43272	0.442947	5.49212	3.97136e-08	9.92447e-07
Mb12g013290	241.497	-2.53626	0.462049	-5.48916	4.03857e-08	1.00814e-06
Mb03g028820	1171.53	1.76117	0.321418	5.47939	4.26787e-08	1.06421e-06
Mb01g003980	1265.03	-1.33982	0.244546	-5.47881	4.28198e-08	1.06656e-06
Mb02g008340	2409.98	-2.15249	0.393124	-5.47534	4.36662e-08	1.08646e-06
Mb10g010710	4710.89	1.59936	0.292158	5.47432	4.39197e-08	1.09157e-06
Mb05g005970	1215.31	-1.63538	0.29883	-5.47261	4.43465e-08	1.10098e-06
Mb03g030940	1091.41	-1.00055	0.18284	-5.47228	4.44289e-08	1.10183e-06
Mb05g008690	3022.34	1.57565	0.288009	5.47084	4.4792e-08	1.10962e-06
Mb10g015220	1419.21	-1.85258	0.338712	-5.46948	4.51364e-08	1.11694e-06
Mb07g001250	3058.05	1.57728	0.289004	5.45765	4.82477e-08	1.19006e-06
Mb05g003330	210.238	2.1474	0.393463	5.45768	4.824e-08	1.19006e-06
Mb01g002940	653.17	-1.61982	0.297314	-5.44817	5.08903e-08	1.25388e-06
Mb06g011040	433.162	-1.76662	0.324304	-5.44741	5.11094e-08	1.25792e-06
Mb05g014280	2274.98	-1.68873	0.310044	-5.44675	5.12984e-08	1.26121e-06
Mb12g014290	981.881	-2.58072	0.473905	-5.44566	5.16144e-08	1.26761e-06
Mb09g017950	2311.34	-1.98923	0.365319	-5.44518	5.17517e-08	1.26962e-06
Mb01g032410	1610.89	1.89061	0.347443	5.44148	5.28391e-08	1.2949e-06
Mb03g019430	12255.1	-1.10387	0.202894	-5.44064	5.30903e-08	1.29951e-06
Mb09g024550	478.266	2.8989	0.53284	5.44047	5.31415e-08	1.29951e-06
Mb09g011270	26334.7	-1.17024	0.215231	-5.43713	5.41447e-08	1.32263e-06
Mb09g007620	6662.72	1.67301	0.307783	5.43568	5.45878e-08	1.33202e-06
Mb01g031920	357.096	1.34678	0.247907	5.43258	5.5544e-08	1.35391e-06
Mb05g007740	6914.32	-1.88145	0.346355	-5.43215	5.56793e-08	1.35576e-06
Mb12g007950	317.3	-1.71191	0.315299	-5.42948	5.6519e-08	1.37473e-06
Mb07g024390	1624.49	1.18626	0.21853	5.42836	5.68728e-08	1.38186e-06
Mb09g024680	14504.1	1.81288	0.334377	5.42167	5.90441e-08	1.43309e-06
Mb13g000820	8552.69	1.94839	0.359412	5.42105	5.92491e-08	1.43654e-06
Mb11g015270	962.613	1.65907	0.306313	5.41626	6.08584e-08	1.47399e-06
Mb13g007300	4041.42	-1.66074	0.306658	-5.4156	6.10848e-08	1.4779e-06
Mb09g011470	2395.77	-1.15146	0.212935	-5.40758	6.38832e-08	1.54397e-06
Mb07g025470	64273.7	-1.36689	0.252808	-5.40684	6.41469e-08	1.5487e-06
Mb03g020450	7360.16	-1.64732	0.304696	-5.40642	6.42983e-08	1.55071e-06
Mb05g026880	1564.6	1.83804	0.340046	5.40526	6.47133e-08	1.55907e-06
Mb01g012800	609.892	1.4576	0.269902	5.40047	6.64651e-08	1.59958e-06
Mb13g003140	1882.19	-1.54131	0.285868	-5.39167	6.98043e-08	1.67817e-06
Mb07g025490	17099.4	1.97958	0.367206	5.39093	7.00933e-08	1.68335e-06
Mb08g009740	450.979	-1.35853	0.252527	-5.37977	7.4583e-08	1.78929e-06
Mb01g028470	801.126	1.70979	0.317843	5.37935	7.4756e-08	1.79155e-06
Mb13g003760	1284.67	1.78113	0.33127	5.37669	7.5868e-08	1.81629e-06
Mb09g021850	1313.79	-2.43038	0.452156	-5.37508	7.65494e-08	1.82876e-06
Mb09g007630	130243	1.53112	0.28491	5.37405	7.69863e-08	1.83727e-06
Mb02g008200	3106.32	-1.60771	0.299205	-5.37329	7.73134e-08	1.84315e-06
Mb03g002580	559.388	4.57023	0.851063	5.37003	7.87231e-08	1.8748e-06
Mb10g017980	1687.14	1.01367	0.18878	5.36957	7.89232e-08	1.8776e-06
Mb07g014320	809.823	1.62189	0.302189	5.36715	7.99914e-08	1.90103e-06
Mb01g006480	5406.38	-1.28796	0.240175	-5.3626	8.20303e-08	1.94745e-06
Mb10g001410	3364.95	1.92818	0.359742	5.35991	8.32629e-08	1.97466e-06
Mb13g010660	1708.78	4.33944	0.809734	5.35909	8.36405e-08	1.98155e-06
Mb06g011680	372.28	1.68396	0.314381	5.35641	8.48914e-08	2.0091e-06
Mb04g010340	556.329	1.18633	0.221591	5.35368	8.61841e-08	2.03757e-06
Mb08g010720	506.906	1.98525	0.370856	5.35316	8.64293e-08	2.04125e-06
Mb00g002550	4583.06	-1.19974	0.22414	-5.35262	8.66915e-08	2.04321e-06
Mb13g000810	221.134	1.78683	0.333817	5.35273	8.66384e-08	2.04321e-06
Mb05g014970	2651.61	1.27353	0.238077	5.34924	8.83224e-08	2.0795e-06
Mb12g016530	4342.02	-1.51348	0.282972	-5.34851	8.86824e-08	2.08582e-06
Mb10g002180	22038.7	-1.25076	0.233924	-5.34687	8.94897e-08	2.10264e-06
Mb05g012080	4184.54	-4.05675	0.759142	-5.34386	9.09898e-08	2.13568e-06
Mb13g006730	23833.8	2.67034	0.500176	5.33881	9.35591e-08	2.19373e-06
Mb08g003720	7052.77	-1.73249	0.324949	-5.33158	9.73619e-08	2.28055e-06
Mb03g019790	9212	1.18704	0.222702	5.33016	9.81237e-08	2.29603e-06
Mb10g017970	19424.9	1.36966	0.25698	5.32982	9.8311e-08	2.29806e-06
Mb08g006870	5313.67	1.16227	0.218194	5.32679	9.99644e-08	2.33431e-06
Mb13g013570	4283.4	-2.35494	0.442336	-5.32387	1.01581e-07	2.36963e-06
Mb13g016780	1126.24	-1.49182	0.280377	-5.32076	1.03336e-07	2.40565e-06
Mb01g018780	145.727	3.63649	0.684089	5.31582	1.06178e-07	2.4693e-06
Mb09g017580	1635.47	2.41168	0.453781	5.31463	1.06873e-07	2.48211e-06
Mb07g011420	12223.3	-1.77442	0.333883	-5.31451	1.06947e-07	2.48211e-06
Mb06g003400	7256.63	-2.34757	0.442297	-5.30769	1.11025e-07	2.57412e-06
Mb05g016070	4457.22	-2.01888	0.380705	-5.30301	1.13906e-07	2.63825e-06
Mb02g018820	1232.63	-2.25511	0.425309	-5.30228	1.14363e-07	2.64613e-06
Mb02g004990	15312	2.49527	0.47071	5.30108	1.15117e-07	2.66089e-06
Mb05g021980	3654.51	1.24788	0.235439	5.30025	1.15645e-07	2.67037e-06
Mb01g021520	1684.24	-1.17234	0.221205	-5.29977	1.15948e-07	2.67468e-06
Mb09g025040	570.602	3.59572	0.678809	5.2971	1.17656e-07	2.71132e-06
Mb02g004460	9089.93	-1.40542	0.265436	-5.29477	1.19167e-07	2.74338e-06
Mb01g021500	4284.69	-2.05714	0.388686	-5.29253	1.20633e-07	2.77431e-06
Mb02g015190	2023.53	-1.37897	0.260649	-5.29053	1.21965e-07	2.80212e-06
Mb03g015830	1990.8	1.93975	0.366746	5.2891	1.22922e-07	2.82126e-06
Mb01g031840	1293.29	1.78254	0.337134	5.28734	1.24106e-07	2.84557e-06
Mb10g009910	25430.1	2.2427	0.42433	5.28528	1.2551e-07	2.87487e-06
Mb09g002720	8201.27	-1.52888	0.289296	-5.28483	1.25824e-07	2.87918e-06
Mb09g021170	476.588	-2.13971	0.404986	-5.28342	1.26791e-07	2.89839e-06
Mb08g015230	994.534	2.22656	0.421538	5.28199	1.27788e-07	2.91687e-06
Mb11g003770	1361.66	1.22954	0.232783	5.28189	1.27856e-07	2.91687e-06
Mb07g012850	465749	-2.01149	0.380874	-5.28125	1.28308e-07	2.92428e-06
Mb01g020670	1113.15	3.66452	0.693899	5.28105	1.28446e-07	2.92449e-06
Mb01g006610	9261.95	1.00029	0.189468	5.27946	1.29569e-07	2.9471e-06
Mb01g005110	2360.17	1.60359	0.304068	5.2738	1.3363e-07	3.03646e-06
Mb11g000140	442.042	-3.45689	0.65554	-5.27335	1.33958e-07	3.04088e-06
Mb09g024810	118.592	4.86778	0.923339	5.27193	1.34995e-07	3.06136e-06
Mb05g013310	2114.99	2.32483	0.441295	5.26821	1.37761e-07	3.121e-06
Mb13g002290	4072.26	-1.28843	0.244826	-5.26264	1.42001e-07	3.21384e-06
Mb04g012380	57.9421	6.17577	1.17423	5.2594	1.44526e-07	3.26776e-06
Mb11g014490	213.387	3.68482	0.701335	5.25401	1.48821e-07	3.3582e-06
Mb02g000970	8430.35	1.55363	0.295703	5.25403	1.48806e-07	3.3582e-06
Mb04g021330	6131.02	1.38806	0.264423	5.24938	1.52609e-07	3.44026e-06
Mb05g018710	28.3628	8.03621	1.53186	5.24603	1.5541e-07	3.49996e-06
Mb01g011410	169.116	1.68816	0.321876	5.24474	1.56506e-07	3.52114e-06
Mb03g002090	2074.67	-1.11855	0.213322	-5.24349	1.5757e-07	3.54159e-06
Mb04g020070	340.819	-3.10189	0.591675	-5.24256	1.58362e-07	3.55588e-06
Mb06g017630	2763.15	-1.66243	0.317303	-5.23925	1.61227e-07	3.60954e-06
Mb06g000200	258.137	-1.88627	0.360021	-5.23934	1.61153e-07	3.60954e-06
Mb04g019750	3817.73	-1.03347	0.19738	-5.23592	1.64167e-07	3.66817e-06
Mb07g025290	2510.15	1.41343	0.269942	5.23603	1.64067e-07	3.66817e-06
Mb07g013350	1962.97	-2.09481	0.40023	-5.23401	1.6587e-07	3.7026e-06
Mb10g003700	7298.16	-1.42187	0.272013	-5.2272	1.72096e-07	3.83781e-06
Mb07g022040	706.513	2.45004	0.469059	5.2233	1.75758e-07	3.91222e-06
Mb02g005290	166.706	-2.10533	0.403067	-5.22329	1.75776e-07	3.91222e-06
Mb03g016360	3593.88	-1.15865	0.221844	-5.22282	1.7622e-07	3.91828e-06
Mb07g023830	187.011	-5.30345	1.01572	-5.22137	1.77607e-07	3.94526e-06
Mb06g007410	1710.54	1.91595	0.367193	5.21782	1.81039e-07	4.01759e-06
Mb01g002710	4471.87	-1.18464	0.227067	-5.21711	1.81733e-07	4.02907e-06
Mb11g010200	2464.53	-2.02366	0.387912	-5.21679	1.82046e-07	4.03208e-06
Mb03g016000	3650.83	-1.13491	0.217563	-5.21645	1.82385e-07	4.03566e-06
Mb10g013160	3108.17	-1.53787	0.294878	-5.21528	1.8354e-07	4.05335e-06
Mb05g022140	2469.83	-1.29311	0.248057	-5.21297	1.85846e-07	4.1003e-06
Mb04g003560	70.0081	-4.11364	0.789157	-5.2127	1.86117e-07	4.1023e-06
Mb06g021020	5368.64	-1.61507	0.309851	-5.21242	1.86397e-07	4.10452e-06
Mb04g008160	749.526	-1.40597	0.269791	-5.21133	1.87487e-07	4.12453e-06
Mb01g029940	1819.6	2.65236	0.508993	5.211	1.87823e-07	4.12793e-06
Mb02g010240	1784.06	1.27377	0.244448	5.2108	1.8803e-07	4.12852e-06
Mb11g005890	3069.12	1.04842	0.201355	5.20685	1.92073e-07	4.21323e-06
Mb05g004700	406.523	-2.37273	0.455847	-5.2051	1.93893e-07	4.24904e-06
Mb09g023770	1550.51	-1.33836	0.257195	-5.20366	1.95401e-07	4.27799e-06
Mb08g001480	1850.14	1.37758	0.264774	5.20287	1.96233e-07	4.29207e-06
Mb01g017850	4925.86	-1.88108	0.361626	-5.20172	1.97455e-07	4.31467e-06
Mb09g016220	2697.11	1.60567	0.30906	5.19535	2.0434e-07	4.45656e-06
Mb12g015050	619.773	-2.19028	0.421692	-5.19403	2.05788e-07	4.48386e-06
Mb08g018190	87.1233	-2.78647	0.536572	-5.1931	2.06823e-07	4.49781e-06
Mb03g027870	607.934	-1.46514	0.282124	-5.19327	2.06632e-07	4.49781e-06
Mb11g017090	30948.9	-1.88388	0.362812	-5.19244	2.07556e-07	4.50944e-06
Mb11g010030	2287.29	2.06773	0.398307	5.19129	2.08839e-07	4.53301e-06
Mb09g010800	13956.1	1.92753	0.37136	5.19047	2.09761e-07	4.54868e-06
Mb03g022300	1679.03	-1.99858	0.38529	-5.18721	2.13472e-07	4.62036e-06
Mb12g019570	867.591	-1.47378	0.284129	-5.18699	2.13721e-07	4.62136e-06
Mb01g032070	3778.07	-1.47461	0.284511	-5.18297	2.18379e-07	4.7176e-06
Mb13g014670	15515.8	-1.41383	0.272985	-5.17915	2.22903e-07	4.81078e-06
Mb07g017340	2335.56	-1.15766	0.223585	-5.17769	2.24653e-07	4.83939e-06
Mb10g001040	422.587	2.06993	0.399817	5.17719	2.25253e-07	4.84773e-06
Mb10g015060	9600.25	-1.66997	0.322793	-5.1735	2.29754e-07	4.93062e-06
Mb03g024840	9114.63	2.13473	0.41281	5.17123	2.32555e-07	4.98604e-06
Mb02g018960	8175.54	-1.31026	0.253493	-5.16882	2.35573e-07	5.046e-06
Mb02g004780	163.525	4.80489	0.930067	5.16617	2.38936e-07	5.11324e-06
Mb01g021140	4105.4	3.30132	0.639056	5.16593	2.39243e-07	5.11499e-06
Mb03g020460	1302.22	2.0607	0.39894	5.16545	2.39866e-07	5.12351e-06
Mb01g022650	1041.45	1.21986	0.236228	5.16391	2.41848e-07	5.16102e-06
Mb00g002500	1833.93	-3.10608	0.601561	-5.16336	2.42562e-07	5.17007e-06
Mb08g001180	13013.7	1.75069	0.339068	5.16323	2.42726e-07	5.17007e-06
Mb06g009760	2648.08	-1.35621	0.262728	-5.16204	2.44278e-07	5.19827e-06
Mb07g001730	106.632	3.3087	0.641162	5.16048	2.46313e-07	5.23669e-06
Mb07g011930	2563.01	1.72714	0.334924	5.15681	2.51191e-07	5.33542e-06
Mb07g025660	5568.07	1.18883	0.230569	5.15606	2.52204e-07	5.35193e-06
Mb12g010470	1729.57	1.44609	0.280518	5.15509	2.53515e-07	5.37475e-06
Mb01g011680	1357.95	-1.45313	0.281963	-5.15363	2.55489e-07	5.41158e-06
Mb05g010940	142.649	3.82723	0.742688	5.15321	2.56064e-07	5.41571e-06
Mb13g007790	439.407	-3.04105	0.590136	-5.15314	2.5616e-07	5.41571e-06
Mb06g009710	6574.15	-1.59045	0.309026	-5.14664	2.65193e-07	5.60151e-06
Mb12g015670	2221.11	-1.27159	0.247117	-5.14569	2.66538e-07	5.62468e-06
Mb05g020050	17897.8	1.0908	0.211998	5.14532	2.67066e-07	5.63063e-06
Mb13g002880	234.253	-2.03318	0.395236	-5.14423	2.6862e-07	5.65816e-06
Mb01g002640	406.949	-2.41839	0.47024	-5.14288	2.70553e-07	5.69361e-06
Mb08g020560	1267.78	-1.81957	0.353833	-5.14245	2.71186e-07	5.70166e-06
Mb11g011270	668.063	-2.77111	0.538977	-5.14143	2.72655e-07	5.72727e-06
Mb06g008530	1623.55	-2.75318	0.53562	-5.14018	2.74477e-07	5.76023e-06
Mb03g023940	2969.75	-1.13242	0.220354	-5.13908	2.76086e-07	5.78867e-06
Mb03g017340	2066.04	1.1149	0.21697	5.13848	2.76976e-07	5.80198e-06
Mb05g022360	19566.9	1.11736	0.217472	5.13796	2.77739e-07	5.81263e-06
Mb07g018300	4475.86	2.4134	0.469754	5.13759	2.78284e-07	5.81868e-06
Mb01g004960	5057.25	-1.00885	0.196414	-5.13633	2.80155e-07	5.85244e-06
Mb09g000420	7640.07	-1.99676	0.389156	-5.13101	2.88184e-07	6.01466e-06
Mb12g002710	1760.22	-1.13046	0.220401	-5.12911	2.91118e-07	6.07032e-06
Mb11g000610	10154.9	1.78836	0.348919	5.12543	2.96852e-07	6.17789e-06
Mb03g023750	8180.67	-1.76681	0.344724	-5.12528	2.97089e-07	6.17789e-06
Mb13g006820	19542	1.22629	0.23932	5.12408	2.98998e-07	6.20625e-06
Mb11g012220	21673.4	-2.42329	0.472914	-5.12417	2.98857e-07	6.20625e-06
Mb09g014500	8557.68	2.18208	0.42598	5.12249	3.01526e-07	6.25303e-06
Mb12g012080	964.764	3.17907	0.620886	5.12022	3.0518e-07	6.32305e-06
Mb13g000730	509.342	1.55507	0.303771	5.1192	3.06838e-07	6.35163e-06
Mb03g025040	1890.77	-1.01443	0.19819	-5.1185	3.07978e-07	6.36944e-06
Mb08g016760	15397.9	-1.20482	0.235395	-5.11827	3.08344e-07	6.37123e-06
Mb08g020610	69496.5	-1.4652	0.286283	-5.118	3.08797e-07	6.37481e-06
Mb03g032860	1727.06	-1.40735	0.275154	-5.11479	3.14093e-07	6.47827e-06
Mb08g017410	1509.06	-2.17325	0.424918	-5.11452	3.14541e-07	6.48165e-06
Mb01g018090	2310.96	-1.61878	0.316544	-5.11391	3.15556e-07	6.4967e-06
Mb10g003550	2025.31	-1.65439	0.323525	-5.11363	3.16029e-07	6.50055e-06
Mb00g000280	246.133	-1.54649	0.302874	-5.10604	3.28985e-07	6.76095e-06
Mb01g033570	878.32	-3.32564	0.651681	-5.10317	3.34006e-07	6.85796e-06
Mb07g008810	95.8543	-2.82977	0.554763	-5.10086	3.38118e-07	6.93614e-06
Mb11g005650	1723.52	1.71257	0.335962	5.09751	3.44144e-07	7.0534e-06
Mb08g003250	222557	-1.64765	0.323343	-5.09568	3.47495e-07	7.11568e-06
Mb07g013020	629.592	-2.06728	0.405758	-5.09485	3.49018e-07	7.14046e-06
Mb06g020860	267489	-1.32067	0.259296	-5.09328	3.51918e-07	7.19334e-06
Mb13g002280	1841.57	-1.37621	0.27027	-5.09199	3.54333e-07	7.23621e-06
Mb11g013010	340.495	4.23899	0.832735	5.09044	3.57229e-07	7.28882e-06
Mb09g012770	24026.9	1.45169	0.285291	5.08845	3.61006e-07	7.3593e-06
Mb02g014650	488.671	-1.99448	0.392084	-5.08688	3.6401e-07	7.41389e-06
Mb09g006360	212.358	-5.7609	1.13278	-5.08565	3.66378e-07	7.44881e-06
Mb11g000780	900.173	-2.86325	0.562988	-5.0858	3.66078e-07	7.44881e-06
Mb12g020430	1387.05	-1.13054	0.222449	-5.08225	3.72986e-07	7.57197e-06
Mb13g009940	583.276	-1.70519	0.335523	-5.08219	3.731e-07	7.57197e-06
Mb03g031210	16349.8	1.60108	0.315065	5.08174	3.73984e-07	7.58317e-06
Mb12g017750	248.416	-2.19742	0.432675	-5.07868	3.80068e-07	7.69968e-06
Mb08g002620	2026.44	1.91289	0.376693	5.07811	3.81201e-07	7.71577e-06
Mb05g019790	1097.18	-2.17966	0.429265	-5.07765	3.82139e-07	7.72104e-06
Mb07g023690	323.378	-3.19359	0.629294	-5.07487	3.87755e-07	7.82756e-06
Mb07g014220	1750.73	-1.9952	0.393179	-5.07453	3.8845e-07	7.83465e-06
Mb02g023840	165.703	3.48372	0.686537	5.07434	3.88841e-07	7.83561e-06
Mb02g022910	9781.72	2.09151	0.412196	5.07406	3.89413e-07	7.84019e-06
Mb12g016120	645.224	3.90723	0.770218	5.07288	3.91837e-07	7.88204e-06
Mb03g014510	54041.6	2.764	0.545139	5.07027	3.97245e-07	7.97675e-06
Mb00g001540	2882.49	1.01097	0.199472	5.06824	4.01508e-07	8.05525e-06
Mb02g011930	629.929	-2.70345	0.533444	-5.06792	4.02197e-07	8.06197e-06
Mb09g010250	1490.46	-1.67985	0.331592	-5.06601	4.06245e-07	8.13596e-06
Mb09g018720	15671	-2.00328	0.395591	-5.06403	4.10488e-07	8.21371e-06
Mb13g007240	969.31	-1.14161	0.225473	-5.0632	4.12276e-07	8.24226e-06
Mb07g012960	10229.2	1.42008	0.280626	5.06039	4.1841e-07	8.35025e-06
Mb05g012830	1584.46	2.05958	0.407144	5.05861	4.22331e-07	8.42112e-06
Mb00g003010	6003.13	-2.97128	0.58794	-5.05372	4.3329e-07	8.63209e-06
Mb02g004650	1308.35	-1.02027	0.201907	-5.05318	4.34524e-07	8.64911e-06
Mb02g000740	69.8275	9.33584	1.84896	5.04924	4.43577e-07	8.82161e-06
Mb11g011760	5349.63	-2.20039	0.435887	-5.04808	4.46278e-07	8.86759e-06
Mb01g004460	482.548	1.51809	0.30079	5.047	4.48791e-07	8.90975e-06
Mb01g025600	3428.45	-1.20162	0.238136	-5.04596	4.51252e-07	8.95081e-06
Mb13g004500	3006.93	1.51033	0.299366	5.0451	4.53272e-07	8.97639e-06
Mb03g029100	149.071	-3.43563	0.681155	-5.04383	4.56298e-07	9.02733e-06
Mb11g003710	2990.7	2.06517	0.409553	5.0425	4.59485e-07	9.0825e-06
Mb04g019990	8622.93	-2.45384	0.486904	-5.03968	4.6632e-07	9.20962e-06
Mb06g014370	1867.61	-1.0258	0.20361	-5.03808	4.70236e-07	9.27892e-06
Mb10g001820	3718.16	1.29058	0.256616	5.02923	4.92441e-07	9.70867e-06
Mb13g016240	345.544	-2.93086	0.583122	-5.02615	5.00429e-07	9.85762e-06
Mb03g027270	9875.6	-1.35641	0.270412	-5.0161	5.27318e-07	1.03694e-05
Mb06g004180	228520	-1.25453	0.250338	-5.01136	5.4047e-07	1.06097e-05
Mb08g012590	4052.27	1.74523	0.348449	5.00856	5.48384e-07	1.07465e-05
Mb13g009400	1434.4	1.35471	0.270471	5.00872	5.47926e-07	1.07465e-05
Mb04g009360	315.82	1.84298	0.368182	5.00561	5.56848e-07	1.0903e-05
Mb09g003890	13981.6	-2.45051	0.489608	-5.00504	5.585e-07	1.0926e-05
Mb05g024730	1668.27	1.6708	0.334248	4.99869	5.77206e-07	1.12823e-05
Mb09g021100	3850.06	1.51126	0.302461	4.99654	5.83667e-07	1.13695e-05
Mb04g012840	139.748	-1.75578	0.351365	-4.99701	5.82251e-07	1.13695e-05
Mb03g025570	5055.49	1.49224	0.298861	4.99311	5.94155e-07	1.15639e-05
Mb03g016970	15362.8	1.39912	0.280242	4.99254	5.95893e-07	1.15879e-05
Mb08g017580	2162.04	1.20545	0.241473	4.99205	5.9743e-07	1.16079e-05
Mb09g017160	93.6966	3.01118	0.603262	4.9915	5.99128e-07	1.16309e-05
Mb03g016220	119.321	2.82412	0.565805	4.99132	5.99675e-07	1.16317e-05
Mb07g022460	2498.47	-2.22404	0.445596	-4.99116	6.00192e-07	1.16318e-05
Mb04g015180	750.398	1.816	0.363935	4.98991	6.04077e-07	1.16971e-05
Mb13g004910	7867.37	3.21999	0.645394	4.98918	6.06348e-07	1.17311e-05
Mb13g002140	3623.16	1.61922	0.324596	4.9884	6.088e-07	1.17686e-05
Mb05g006430	4613.7	-1.09673	0.219897	-4.9875	6.11671e-07	1.18141e-05
Mb09g017900	22347.2	2.54782	0.511143	4.98455	6.2107e-07	1.19854e-05
Mb09g002890	3419.12	2.08506	0.418396	4.98345	6.246e-07	1.20349e-05
Mb01g007200	4179.73	-1.60226	0.321517	-4.98342	6.24688e-07	1.20349e-05
Mb03g015590	938.926	-1.7912	0.359605	-4.98101	6.32546e-07	1.2176e-05
Mb02g011740	924.047	-1.94724	0.391158	-4.97815	6.41963e-07	1.23468e-05
Mb01g031710	2338.99	-1.54588	0.310553	-4.97785	6.4296e-07	1.23556e-05
Mb01g008840	59.158	3.4251	0.688287	4.97627	6.48223e-07	1.24462e-05
Mb11g017870	3030.65	1.65846	0.333342	4.97525	6.51639e-07	1.25013e-05
Mb01g020020	3153.91	1.08509	0.218187	4.97322	6.5851e-07	1.26225e-05
Mb00g001700	1566.45	3.07275	0.617971	4.97231	6.61588e-07	1.26708e-05
Mb01g025590	171.4	-3.47377	0.698668	-4.97199	6.62703e-07	1.26815e-05
Mb10g007210	417.331	2.37963	0.478678	4.97126	6.65187e-07	1.27184e-05
Mb09g024900	1034.8	-2.1478	0.432066	-4.971	6.66075e-07	1.27247e-05
Mb09g021550	2869.84	1.5059	0.302975	4.97039	6.6819e-07	1.27544e-05
Mb09g023660	1538.78	1.20306	0.242054	4.97019	6.68885e-07	1.2757e-05
Mb11g016950	3422.89	-1.87277	0.376853	-4.96948	6.71316e-07	1.27926e-05
Mb06g007640	1370.71	-2.20748	0.444816	-4.96267	6.95292e-07	1.32274e-05
Mb09g016520	1790.93	2.51389	0.506629	4.962	6.97697e-07	1.32621e-05
Mb01g010490	152.751	-1.82215	0.367342	-4.96036	7.03643e-07	1.33639e-05
Mb06g002520	30.7113	8.1505	1.64343	4.95944	7.06954e-07	1.34156e-05
Mb08g010300	1163.88	-1.18648	0.239432	-4.9554	7.21811e-07	1.36862e-05
Mb06g001250	2082.38	1.98998	0.401702	4.95386	7.27554e-07	1.37836e-05
Mb07g002410	14788.4	-1.83065	0.369807	-4.95027	7.41099e-07	1.40286e-05
Mb10g002590	2976.36	-1.10539	0.223343	-4.94928	7.44868e-07	1.40882e-05
Mb04g002270	426.594	1.4772	0.298553	4.94786	7.5034e-07	1.41785e-05
Mb01g030580	1810.03	3.93879	0.796083	4.94772	7.50889e-07	1.41785e-05
Mb09g011110	5204.07	-1.48906	0.30104	-4.9464	7.56003e-07	1.42633e-05
Mb11g013220	1128.58	-2.25552	0.456046	-4.94583	7.58216e-07	1.42886e-05
Mb07g010530	2699.66	1.19619	0.242076	4.94138	7.75711e-07	1.45989e-05
Mb09g015920	178.655	-2.38996	0.484119	-4.93672	7.94481e-07	1.49398e-05
Mb03g000870	736.439	-1.35929	0.275467	-4.93448	8.03631e-07	1.50994e-05
Mb07g016530	4559.31	2.98422	0.605069	4.93203	8.13808e-07	1.52654e-05
Mb06g011030	285.336	-2.45165	0.497325	-4.92966	8.23715e-07	1.54386e-05
Mb03g017030	51.939	-6.4834	1.31653	-4.92462	8.45227e-07	1.58287e-05
Mb08g017260	386.479	1.84543	0.374747	4.92446	8.45945e-07	1.58292e-05
Mb07g009930	542.338	-1.535	0.311926	-4.92103	8.60896e-07	1.60957e-05
Mb08g016270	331.088	-2.51051	0.510385	-4.91885	8.70554e-07	1.62629e-05
Mb10g001400	4392.03	1.40502	0.285979	4.91301	8.96908e-07	1.67415e-05
Mb13g005190	276.842	-1.69929	0.346046	-4.91059	9.08017e-07	1.6935e-05
Mb10g013600	938.864	2.68627	0.54732	4.90804	9.19907e-07	1.71148e-05
Mb02g003830	1947.27	-1.01588	0.207043	-4.90663	9.26562e-07	1.72245e-05
Mb13g000100	52.8369	-3.97638	0.81115	-4.90215	9.47947e-07	1.76077e-05
Mb10g007400	1501.66	1.98841	0.405664	4.90161	9.50534e-07	1.76414e-05
Mb04g012150	6655.36	1.49618	0.305256	4.90139	9.51633e-07	1.76474e-05
Mb03g022630	826.295	-2.20161	0.449261	-4.90051	9.55901e-07	1.76978e-05
Mb01g006390	1056.92	1.93011	0.393889	4.90014	9.57701e-07	1.77167e-05
Mb12g008610	1600.17	-2.04872	0.418216	-4.89872	9.64643e-07	1.78306e-05
Mb09g023350	552.446	-1.82618	0.373059	-4.89514	9.82377e-07	1.8129e-05
Mb03g005110	1413.91	1.91061	0.390337	4.89477	9.84216e-07	1.81483e-05
Mb01g003320	748.206	1.64547	0.336342	4.89225	9.96884e-07	1.8367e-05
Mb04g001880	227.474	-2.09941	0.429409	-4.88908	1.01308e-06	1.86352e-05
Mb01g010840	576.905	1.15306	0.235842	4.8891	1.01299e-06	1.86352e-05
Mb04g004710	3211.91	2.16108	0.442292	4.88609	1.02861e-06	1.88937e-05
Mb13g012890	3856.79	-1.54566	0.316342	-4.88605	1.02879e-06	1.88937e-05
Mb00g002490	504.098	-3.44086	0.704281	-4.88563	1.03097e-06	1.89186e-05
Mb03g006310	2863.22	-1.24883	0.255662	-4.88471	1.03581e-06	1.89921e-05
Mb09g018740	1514.97	1.41938	0.290656	4.88338	1.04281e-06	1.91051e-05
Mb00g002910	6562.01	-2.70134	0.553214	-4.88299	1.04488e-06	1.91277e-05
Mb03g024890	6769.92	1.05395	0.215882	4.88205	1.04989e-06	1.92038e-05
Mb01g001770	4067.74	1.06355	0.217912	4.88066	1.0573e-06	1.9324e-05
Mb06g019550	31.9033	8.20579	1.6816	4.87975	1.06219e-06	1.93978e-05
Mb02g005320	48.5569	-9.30082	1.90706	-4.87704	1.07691e-06	1.96508e-05
Mb07g003330	645.216	-1.39459	0.286064	-4.8751	1.08753e-06	1.98287e-05
Mb08g003590	96.1824	3.06715	0.629448	4.87276	1.10048e-06	2.00487e-05
Mb07g002130	26131.8	-1.49522	0.306873	-4.87242	1.10237e-06	2.00672e-05
Mb05g013020	7280.64	2.20472	0.45253	4.87199	1.10479e-06	2.00952e-05
Mb05g011110	1030.74	-1.35566	0.278296	-4.8713	1.10867e-06	2.01497e-05
Mb12g019970	1801.53	-1.59984	0.328509	-4.87	1.116e-06	2.02668e-05
Mb06g011050	321.515	-1.62657	0.33401	-4.86983	1.11694e-06	2.02676e-05
Mb09g010170	1989.4	-1.18441	0.243256	-4.86896	1.12185e-06	2.03329e-05
Mb09g010430	1535.89	-1.55264	0.318891	-4.86888	1.12232e-06	2.03329e-05
Mb08g001540	2893.08	1.58903	0.326561	4.86594	1.13916e-06	2.06156e-05
Mb07g020940	3993.95	1.19525	0.245693	4.86482	1.14564e-06	2.0706e-05
Mb13g013970	25.4809	7.882	1.62189	4.85976	1.17527e-06	2.12247e-05
Mb08g018480	591.924	-1.47546	0.303705	-4.8582	1.1846e-06	2.13593e-05
Mb04g015510	456.709	2.5179	0.518268	4.85829	1.18402e-06	2.13593e-05
Mb02g002870	634.874	-3.09722	0.637681	-4.857	1.19179e-06	2.1472e-05
Mb06g020000	15954.6	-1.38131	0.284407	-4.85679	1.19302e-06	2.14772e-05
Mb13g012120	1306.13	1.97389	0.406547	4.85527	1.20223e-06	2.16088e-05
Mb02g016250	3787.07	-1.08373	0.223273	-4.85381	1.21112e-06	2.17516e-05
Mb03g031710	207.479	-1.46087	0.301108	-4.85166	1.22434e-06	2.19543e-05
Mb10g011980	1702.22	-1.28877	0.265818	-4.84831	1.24517e-06	2.23102e-05
Mb09g024880	36.6998	8.40766	1.73424	4.84804	1.24689e-06	2.23235e-05
Mb08g015360	14964.5	1.08435	0.223779	4.84561	1.26221e-06	2.25801e-05
Mb04g014630	17345.2	2.61045	0.538746	4.84542	1.26344e-06	2.25844e-05
Mb03g018060	649.08	-1.56025	0.322091	-4.84413	1.2717e-06	2.27079e-05
Mb05g025000	393.18	3.80628	0.785767	4.84403	1.27234e-06	2.27079e-05
Mb06g005070	385.982	-4.24564	0.87656	-4.84353	1.27553e-06	2.27385e-05
Mb07g012410	5071.51	-1.05448	0.217731	-4.84305	1.27861e-06	2.27662e-05
Mb01g000780	220.644	2.2065	0.455764	4.84132	1.28983e-06	2.2948e-05
Mb02g019860	5635.2	-1.80885	0.373741	-4.83984	1.29943e-06	2.31008e-05
Mb09g018040	3117.05	1.61713	0.334546	4.83381	1.33945e-06	2.37826e-05
Mb13g010270	3173.87	2.76648	0.572538	4.83196	1.35196e-06	2.39786e-05
Mb06g019700	808.143	2.11363	0.437567	4.83042	1.36247e-06	2.41462e-05
Mb11g000460	3996.85	1.22899	0.254486	4.8293	1.37011e-06	2.42627e-05
Mb08g020040	6893.79	-2.07784	0.430392	-4.82779	1.38059e-06	2.44294e-05
Mb01g010530	2399.11	-1.07577	0.22284	-4.82753	1.3824e-06	2.44423e-05
Mb04g001220	491.427	-1.35306	0.280304	-4.82712	1.38522e-06	2.44733e-05
Mb03g023620	10037.6	1.19326	0.247367	4.82382	1.40834e-06	2.48432e-05
Mb09g021400	4368.96	1.03986	0.215617	4.82274	1.41601e-06	2.49592e-05
Mb04g000400	190.551	1.71006	0.354627	4.82213	1.42034e-06	2.50161e-05
Mb07g025040	1089.77	1.02969	0.213596	4.82071	1.43045e-06	2.51748e-05
Mb04g001160	2249.8	-1.30091	0.269906	-4.81986	1.43661e-06	2.52638e-05
Mb10g008240	9941.93	-1.42212	0.295159	-4.81813	1.44909e-06	2.54635e-05
Mb13g004530	21484	2.52354	0.524116	4.81484	1.47314e-06	2.58663e-05
Mb06g000870	2810.02	1.2326	0.256236	4.8104	1.50629e-06	2.64278e-05
Mb11g012920	509.782	-1.52865	0.317988	-4.80727	1.53009e-06	2.68248e-05
Mb13g016600	26257.7	-1.21856	0.253521	-4.80653	1.53576e-06	2.68828e-05
Mb03g015640	2435.94	1.9072	0.39686	4.80573	1.54186e-06	2.69689e-05
Mb11g013690	5393.41	-1.36266	0.28367	-4.80368	1.55778e-06	2.71848e-05
Mb05g018540	2252.27	-1.15759	0.240994	-4.80341	1.55988e-06	2.72006e-05
Mb12g014560	4437.51	-1.39245	0.289962	-4.80218	1.56951e-06	2.73477e-05
Mb10g007990	451.663	-1.51056	0.314584	-4.80178	1.57259e-06	2.73804e-05
Mb03g009800	5378.46	3.12699	0.651565	4.7992	1.59303e-06	2.7715e-05
Mb09g016570	2478.37	1.5926	0.33191	4.79829	1.60026e-06	2.78197e-05
Mb06g008610	1312.63	-1.1438	0.23854	-4.79501	1.62664e-06	2.82567e-05
Mb05g026120	395.495	-1.83021	0.381998	-4.79114	1.65837e-06	2.87421e-05
Mb10g013400	1057.78	2.87884	0.600867	4.79114	1.65835e-06	2.87421e-05
Mb06g009300	3507.38	-1.29639	0.270573	-4.79126	1.65736e-06	2.87421e-05
Mb09g018260	6030.2	-1.1998	0.250721	-4.78539	1.70658e-06	2.95552e-05
Mb07g019750	941.405	1.06379	0.222316	4.78503	1.7096e-06	2.9585e-05
Mb06g006000	3496.66	2.00093	0.418258	4.78395	1.71885e-06	2.97225e-05
Mb01g008960	1231.3	-1.21547	0.254137	-4.78276	1.72906e-06	2.98764e-05
Mb04g013890	343.916	-1.61438	0.337557	-4.78253	1.73102e-06	2.98877e-05
Mb10g018180	2426.83	1.11891	0.23406	4.78042	1.74928e-06	3.01801e-05
Mb05g021310	1402.96	-1.80251	0.377075	-4.78025	1.75079e-06	3.01833e-05
Mb05g011770	89.5179	-4.2644	0.892393	-4.77861	1.76514e-06	3.03846e-05
Mb07g005810	1799.47	-1.0229	0.214175	-4.77601	1.78804e-06	3.07556e-05
Mb06g003500	2720.17	-1.02397	0.214405	-4.77584	1.78956e-06	3.07585e-05
Mb12g012460	1735.98	1.97988	0.414619	4.77518	1.7955e-06	3.08374e-05
Mb07g020560	53394.8	-1.61102	0.337406	-4.77473	1.79946e-06	3.08821e-05
Mb02g001850	3375.64	-1.13236	0.237226	-4.77335	1.81189e-06	3.10487e-05
Mb01g019320	3353.18	-1.26255	0.264541	-4.77259	1.81873e-06	3.11425e-05
Mb08g009930	64.3598	-2.83878	0.594863	-4.77215	1.82272e-06	3.11873e-05
Mb09g012640	20831.7	1.28767	0.269873	4.7714	1.82945e-06	3.12791e-05
Mb10g001280	316.073	1.24349	0.260637	4.77096	1.83353e-06	3.13254e-05
Mb03g003700	2074.75	1.09564	0.230031	4.76303	1.90707e-06	3.25573e-05
Mb07g012930	3627.62	1.48032	0.310849	4.76217	1.9152e-06	3.26717e-05
Mb01g017200	200.761	2.3361	0.491147	4.75641	1.97068e-06	3.3593e-05
Mb01g016470	7299.69	1.05904	0.222677	4.75594	1.97525e-06	3.36457e-05
Mb08g020110	1625.8	1.3641	0.286836	4.75568	1.97779e-06	3.36638e-05
Mb11g017830	3745.95	1.10126	0.231581	4.7554	1.98054e-06	3.36855e-05
Mb05g024600	263.134	1.77876	0.374609	4.74831	2.0512e-06	3.48603e-05
Mb06g003180	603.76	2.3699	0.499119	4.74817	2.05267e-06	3.48603e-05
Mb05g013450	21986.1	-1.44564	0.304529	-4.74713	2.06323e-06	3.50135e-05
Mb07g002580	10055.7	-2.49989	0.52678	-4.7456	2.07892e-06	3.52535e-05
Mb12g016660	11111.2	-1.19007	0.250798	-4.74514	2.08367e-06	3.53077e-05
Mb05g011220	351.843	1.30076	0.274174	4.74431	2.09217e-06	3.54254e-05
Mb06g012180	3601.7	-2.36331	0.498168	-4.74401	2.09531e-06	3.54523e-05
Mb07g010470	20619.2	-1.55943	0.329464	-4.73324	2.20967e-06	3.73042e-05
Mb01g004720	10413.5	-1.37833	0.291195	-4.73335	2.20848e-06	3.73042e-05
Mb03g013460	2686.03	-1.98105	0.418883	-4.72937	2.25222e-06	3.79663e-05
Mb06g016300	18802.1	-1.5992	0.338425	-4.72544	2.29623e-06	3.86795e-05
Mb08g021030	56.8071	-3.53082	0.7474	-4.72413	2.31098e-06	3.88993e-05
Mb08g000800	52862.1	-1.41663	0.299962	-4.72269	2.32748e-06	3.91384e-05
Mb08g003750	7370.89	-1.7769	0.376267	-4.72244	2.33034e-06	3.91384e-05
Mb09g022400	1453.3	1.02228	0.216514	4.72154	2.34062e-06	3.9282e-05
Mb07g008430	1498.37	-1.81205	0.383894	-4.72018	2.35631e-06	3.95163e-05
Mb07g007630	135.052	-2.97795	0.631077	-4.71884	2.37198e-06	3.97498e-05
Mb07g023300	28824	-1.43365	0.303983	-4.71623	2.40256e-06	4.02328e-05
Mb06g000640	11409.5	-1.64294	0.3484	-4.71568	2.40899e-06	4.03108e-05
Mb01g013320	222.987	2.41691	0.512645	4.7146	2.4219e-06	4.04848e-05
Mb05g025140	4278.09	-1.32427	0.280893	-4.71451	2.42294e-06	4.04848e-05
Mb06g002410	542.311	2.93751	0.623292	4.71289	2.44231e-06	4.07487e-05
Mb13g013780	12376.6	-2.85666	0.606134	-4.71292	2.44187e-06	4.07487e-05
Mb01g018020	31414.8	-1.11381	0.236483	-4.70992	2.4782e-06	4.13172e-05
Mb06g011260	5653.43	1.71397	0.363992	4.7088	2.49174e-06	4.15126e-05
Mb02g020320	109.44	-2.70863	0.575743	-4.70458	2.54392e-06	4.2351e-05
Mb03g020160	2529.41	-1.29015	0.274553	-4.69909	2.61317e-06	4.34721e-05
Mb01g032430	2784.58	1.03664	0.220704	4.69698	2.64042e-06	4.38933e-05
Mb04g017820	2554.98	2.84728	0.606339	4.69586	2.65488e-06	4.41017e-05
Mb08g022790	2151.1	1.01994	0.217407	4.69138	2.71371e-06	4.5046e-05
Mb08g002390	11812	-1.37356	0.292929	-4.68905	2.74482e-06	4.55292e-05
Mb03g010860	703.736	-1.23126	0.262629	-4.68821	2.75608e-06	4.56828e-05
Mb07g000690	928.497	-1.28167	0.27345	-4.68705	2.77173e-06	4.59088e-05
Mb01g010820	1921.79	1.13514	0.242341	4.68406	2.81248e-06	4.65499e-05
Mb11g015410	446.12	-3.33411	0.71235	-4.68044	2.8626e-06	4.73451e-05
Mb11g012940	1311.34	-1.64381	0.35124	-4.68003	2.86838e-06	4.74063e-05
Mb09g023480	4286.22	1.10259	0.235603	4.67986	2.87074e-06	4.74102e-05
Mb05g003730	759.537	-2.28188	0.48761	-4.67971	2.87278e-06	4.74102e-05
Mb03g027690	1167.43	1.38549	0.296078	4.67947	2.87617e-06	4.74318e-05
Mb08g019110	465.018	-1.62348	0.346971	-4.67901	2.88267e-06	4.75047e-05
Mb06g007930	3450.32	1.07878	0.230565	4.67885	2.88492e-06	4.75074e-05
Mb07g016030	143.848	-2.96907	0.634601	-4.67865	2.88771e-06	4.7519e-05
Mb07g022270	3175.19	2.00615	0.428956	4.67681	2.91369e-06	4.79119e-05
Mb08g022430	19194.1	-1.20045	0.256736	-4.6758	2.92814e-06	4.81148e-05
Mb02g014320	119.164	-2.1645	0.462981	-4.67515	2.93743e-06	4.82326e-05
Mb03g030470	2664.78	1.19468	0.255601	4.67402	2.95359e-06	4.84631e-05
Mb12g009750	2368.91	-1.56359	0.334566	-4.67348	2.96138e-06	4.8556e-05
Mb07g008160	15809.6	1.79792	0.384734	4.67315	2.96614e-06	4.85991e-05
Mb01g020820	8100.7	-1.48955	0.318859	-4.6715	2.99003e-06	4.89553e-05
Mb05g026690	3119.25	1.43975	0.308311	4.66979	3.01507e-06	4.93298e-05
Mb04g008090	9116.17	2.73849	0.586573	4.66863	3.03208e-06	4.95726e-05
Mb12g008040	1816.83	-1.57351	0.337164	-4.66689	3.0579e-06	4.99588e-05
Mb09g023580	641.514	3.58551	0.76835	4.66651	3.0636e-06	5.00161e-05
Mb01g002040	3178.97	2.53748	0.543811	4.6661	3.06977e-06	5.0081e-05
Mb03g015190	3435.11	-1.81429	0.388997	-4.66402	3.10098e-06	5.0554e-05
Mb11g002260	6853.36	-1.03722	0.222475	-4.66218	3.12872e-06	5.09698e-05
Mb11g012800	170307	-1.35486	0.290625	-4.66187	3.13353e-06	5.10116e-05
Mb02g024290	2539.94	1.16256	0.249648	4.65678	3.21187e-06	5.22496e-05
Mb13g005090	2417.76	1.26462	0.27183	4.65224	3.28353e-06	5.33773e-05
Mb05g023550	1125.49	1.12957	0.242999	4.64845	3.34432e-06	5.42881e-05
Mb03g008720	1552.88	-1.09059	0.234861	-4.64358	3.42424e-06	5.54558e-05
Mb01g015570	5592.39	-1.30393	0.280818	-4.64333	3.42842e-06	5.54558e-05
Mb01g015010	7155.29	1.29658	0.279322	4.64187	3.45267e-06	5.58083e-05
Mb12g021090	634.35	-1.7402	0.374917	-4.64158	3.45762e-06	5.58092e-05
Mb10g010340	331.529	-1.55846	0.335751	-4.6417	3.4555e-06	5.58092e-05
Mb05g001000	7745.75	-1.25483	0.270544	-4.63818	3.51497e-06	5.66947e-05
Mb10g006070	2808.39	1.19406	0.257456	4.63791	3.51953e-06	5.67282e-05
Mb05g027090	8979.91	-1.01637	0.219152	-4.63774	3.52244e-06	5.67349e-05
Mb06g005550	2627.2	1.38832	0.299383	4.63729	3.53007e-06	5.68177e-05
Mb03g011510	1678.87	-2.66346	0.574797	-4.63375	3.59106e-06	5.77586e-05
Mb11g000850	1007.67	-6.66493	1.43863	-4.63284	3.60676e-06	5.79702e-05
Mb07g023000	1843.66	1.05939	0.228756	4.63108	3.63771e-06	5.83442e-05
Mb09g023070	5280.46	1.12559	0.243047	4.63115	3.63642e-06	5.83442e-05
Mb08g007750	42051.4	2.5166	0.543754	4.62819	3.6887e-06	5.90789e-05
Mb10g002870	1258.43	-2.08347	0.450213	-4.62775	3.69668e-06	5.91651e-05
Mb09g004170	1222.78	1.22438	0.264734	4.62496	3.74667e-06	5.98811e-05
Mb01g028130	174.228	3.40064	0.736088	4.61989	3.8395e-06	6.13217e-05
Mb12g017740	2011.29	-1.78379	0.386574	-4.61435	3.94319e-06	6.28895e-05
Mb08g004940	9427.49	-1.9776	0.428651	-4.61354	3.95864e-06	6.30918e-05
Mb07g022610	4237	-1.52555	0.330842	-4.61111	4.00525e-06	6.37901e-05
Mb04g013640	248.664	1.91529	0.415486	4.60977	4.03121e-06	6.41587e-05
Mb09g019480	374.821	-2.52219	0.547607	-4.60584	4.10805e-06	6.52905e-05
Mb05g015290	1399.25	1.04711	0.227399	4.60473	4.13003e-06	6.55941e-05
Mb08g020550	1277.33	1.72062	0.373756	4.60361	4.15235e-06	6.59027e-05
Mb01g004810	5670.43	1.46487	0.318239	4.60306	4.16327e-06	6.60299e-05
Mb10g016500	4138	1.09975	0.239066	4.6002	4.22078e-06	6.68755e-05
Mb10g000720	1169.96	-1.7378	0.377773	-4.60012	4.22245e-06	6.68755e-05
Mb02g021950	1229.34	2.07507	0.451127	4.59975	4.23004e-06	6.69492e-05
Mb06g013520	542.908	1.14841	0.24968	4.59954	4.23425e-06	6.69693e-05
Mb07g020390	2947.19	1.08953	0.236932	4.59847	4.25611e-06	6.72683e-05
Mb10g011430	565.943	-1.577	0.343092	-4.59643	4.29799e-06	6.78832e-05
Mb01g004380	26653.4	-2.0134	0.438252	-4.59416	4.34486e-06	6.85285e-05
Mb03g020790	1109.48	1.15063	0.250453	4.59417	4.34466e-06	6.85285e-05
Mb03g001290	847.449	2.09635	0.456446	4.59276	4.37423e-06	6.8944e-05
Mb06g001440	4460.09	-1.42918	0.311539	-4.58747	4.4864e-06	7.06631e-05
Mb04g014780	79.9402	-3.70588	0.807903	-4.58703	4.49598e-06	7.07651e-05
Mb05g004280	4789.8	1.08291	0.236107	4.58653	4.50671e-06	7.08704e-05
Mb06g006460	299.597	1.76177	0.384133	4.58636	4.51051e-06	7.08704e-05
Mb01g026610	3454.93	1.44285	0.314616	4.58606	4.51689e-06	7.08985e-05
Mb05g022040	313.921	-2.07264	0.452002	-4.58546	4.52993e-06	7.10542e-05
Mb08g005170	803.429	1.08799	0.23742	4.58255	4.59333e-06	7.1999e-05
Mb13g006740	110.387	3.63703	0.793785	4.58189	4.60793e-06	7.21473e-05
Mb03g029250	3009.61	-1.46876	0.320562	-4.58183	4.60919e-06	7.21473e-05
Mb03g020580	2852.8	1.06849	0.233222	4.58143	4.6181e-06	7.21473e-05
Mb11g010510	2558.3	1.33931	0.292371	4.58087	4.63043e-06	7.22654e-05
Mb03g024260	1543.18	-1.69236	0.36946	-4.58063	4.63569e-06	7.22654e-05
Mb09g003920	288.387	-2.46123	0.537297	-4.58076	4.63284e-06	7.22654e-05
Mb08g019880	76468.1	-1.0043	0.219303	-4.57952	4.66043e-06	7.26014e-05
Mb13g007010	1377.43	-2.27564	0.496975	-4.57898	4.67246e-06	7.27391e-05
Mb03g004520	375.198	-2.29331	0.500905	-4.57833	4.68711e-06	7.29173e-05
Mb13g008830	9599.02	-1.04274	0.227777	-4.5779	4.69674e-06	7.30173e-05
Mb03g027990	1587.67	2.6667	0.582552	4.57763	4.70282e-06	7.30619e-05
Mb04g016860	516.288	1.85214	0.40469	4.57668	4.72406e-06	7.33419e-05
Mb11g014710	39726.5	3.76048	0.821782	4.576	4.7395e-06	7.35316e-05
Mb06g020260	8528.64	-3.04649	0.66585	-4.57534	4.75449e-06	7.3714e-05
Mb03g024450	540.098	-1.98089	0.433144	-4.57327	4.80166e-06	7.43442e-05
Mb05g027780	446475	-1.49717	0.327545	-4.57089	4.85659e-06	7.50926e-05
Mb02g002490	25570.7	-1.287	0.281562	-4.57093	4.85557e-06	7.50926e-05
Mb03g029380	1980.46	1.27148	0.278207	4.57028	4.87079e-06	7.52611e-05
Mb01g018280	251.126	-1.91183	0.418466	-4.56866	4.90862e-06	7.57943e-05
Mb08g023660	1826.06	-1.66332	0.364145	-4.56773	4.93034e-06	7.60781e-05
Mb04g019910	1308.68	1.74662	0.382444	4.56701	4.94741e-06	7.62383e-05
Mb03g017360	3953.07	1.00907	0.220942	4.56711	4.94493e-06	7.62383e-05
Mb13g005100	5789.43	1.24177	0.271943	4.56628	4.96454e-06	7.64505e-05
Mb01g008810	177.213	2.11355	0.462897	4.56592	4.97316e-06	7.65315e-05
Mb01g007300	2167.01	1.67886	0.367733	4.56543	4.98478e-06	7.66587e-05
Mb09g007220	2817.57	-2.23725	0.490302	-4.563	5.04273e-06	7.74785e-05
Mb03g021440	830.05	1.13732	0.24927	4.56261	5.05225e-06	7.75393e-05
Mb09g022040	404.931	2.71323	0.594703	4.56232	5.05908e-06	7.75918e-05
Mb11g018660	138.154	3.53012	0.77441	4.55846	5.15294e-06	7.89782e-05
Mb12g016610	962.423	-2.11113	0.463211	-4.55759	5.17428e-06	7.92521e-05
Mb13g005900	302.296	-1.86237	0.408728	-4.55649	5.20161e-06	7.96171e-05
Mb08g005190	14867	-1.45349	0.31911	-4.55482	5.24295e-06	8.01422e-05
Mb10g000430	175.452	-4.53645	0.996753	-4.55123	5.33341e-06	8.14704e-05
Mb13g006080	537.325	-2.13748	0.469686	-4.55088	5.3423e-06	8.15514e-05
Mb06g006700	8635.86	-1.79531	0.394574	-4.54999	5.36475e-06	8.18393e-05
Mb10g006860	1002.51	2.3061	0.507128	4.54737	5.43214e-06	8.2779e-05
Mb10g018640	172.921	-2.20842	0.485716	-4.54674	5.44835e-06	8.29481e-05
Mb01g010280	6639.72	1.04824	0.230594	4.54583	5.47201e-06	8.32527e-05
Mb07g022260	1716.78	2.21346	0.486972	4.54536	5.48427e-06	8.33836e-05
Mb07g011490	593.862	1.48557	0.326953	4.54369	5.52783e-06	8.39898e-05
Mb03g019960	3186.95	-1.83147	0.403176	-4.5426	5.55647e-06	8.43687e-05
Mb10g003800	2059.09	-1.16692	0.256933	-4.54174	5.57907e-06	8.46555e-05
Mb05g007860	1815.81	-1.70554	0.375661	-4.5401	5.62276e-06	8.52617e-05
Mb08g009640	3081.19	1.69673	0.373842	4.53862	5.66229e-06	8.58041e-05
Mb01g019290	1317.74	-1.95836	0.431737	-4.536	5.73309e-06	8.67615e-05
Mb06g020460	6174.71	1.00669	0.221985	4.53497	5.76125e-06	8.71298e-05
Mb10g007810	463.269	2.68523	0.592655	4.53085	5.87467e-06	8.87274e-05
Mb07g016520	86.134	-2.81795	0.622123	-4.52958	5.91015e-06	8.92041e-05
Mb06g005940	1251.63	-1.42802	0.315496	-4.52626	6.00366e-06	9.05556e-05
Mb07g004290	5938.69	1.4263	0.315186	4.52527	6.03181e-06	9.09199e-05
Mb00g002870	298.67	-2.20687	0.487744	-4.52465	6.04968e-06	9.10177e-05
Mb07g023890	1457.72	1.83626	0.405836	4.52462	6.05028e-06	9.10177e-05
Mb12g017710	346.211	-2.14009	0.473057	-4.52396	6.06946e-06	9.1246e-05
Mb05g016760	10221.6	-1.25328	0.277189	-4.52137	6.14397e-06	9.23054e-05
Mb09g012570	911.505	-1.44364	0.319325	-4.52091	6.15757e-06	9.24487e-05
Mb08g006380	1145.05	-1.12992	0.249993	-4.5198	6.18976e-06	9.28516e-05
Mb01g025550	292.836	-1.87654	0.415199	-4.51961	6.19544e-06	9.28516e-05
Mb04g019960	2228.58	-1.75843	0.389499	-4.5146	6.34368e-06	9.49303e-05
Mb07g003200	4863.29	-1.24954	0.276954	-4.51172	6.43053e-06	9.61038e-05
Mb05g015120	1895.83	-1.06327	0.235679	-4.51154	6.43594e-06	9.61216e-05
Mb08g004330	3490.43	1.33453	0.295892	4.5102	6.47676e-06	9.66679e-05
Mb01g005690	455.157	1.22942	0.272623	4.5096	6.49499e-06	9.68765e-05
Mb09g018230	4548.32	1.00934	0.223859	4.50882	6.51885e-06	9.71054e-05
Mb09g019300	2880.59	1.53504	0.340443	4.50895	6.51494e-06	9.71054e-05
Mb05g001360	23.4886	7.76381	1.72297	4.50606	6.60416e-06	9.83119e-05
Mb03g002570	99.7259	-2.64938	0.588286	-4.50355	6.68267e-06	9.93358e-05
Mb01g004470	81.771	2.79812	0.621348	4.50331	6.69038e-06	9.93358e-05
Mb08g006700	925.554	1.08404	0.240717	4.50339	6.68768e-06	9.93358e-05
Mb11g011340	955.697	1.32944	0.295474	4.49936	6.81588e-06	0.000101068
Mb03g032000	453.766	2.80356	0.623186	4.49874	6.83561e-06	0.000101294
Mb08g019870	1010.33	1.48485	0.330108	4.49808	6.85684e-06	0.000101543
Mb05g011970	1225.36	-2.78218	0.618724	-4.49663	6.90383e-06	0.000102172
Mb10g015000	2176.29	1.9825	0.440962	4.49585	6.92916e-06	0.000102481
Mb05g002020	106.982	-3.74882	0.834159	-4.49414	6.9853e-06	0.000103244
Mb09g013540	2053.07	-1.51535	0.337223	-4.49361	7.00268e-06	0.000103434
Mb06g003970	804.212	-1.49439	0.332701	-4.49169	7.06591e-06	0.0001043
Mb09g016440	4996.41	-1.20695	0.268723	-4.49143	7.07481e-06	0.000104364
Mb08g002920	1489.37	-3.46581	0.772143	-4.48856	7.17071e-06	0.000105573
Mb02g019400	4048.58	-1.06557	0.237394	-4.4886	7.16929e-06	0.000105573
Mb04g020940	774.59	-1.83221	0.408356	-4.48679	7.23057e-06	0.000106386
Mb06g004290	6005.16	-1.00315	0.223661	-4.48515	7.28633e-06	0.000107137
Mb13g014160	292.533	-2.54319	0.567064	-4.48484	7.29679e-06	0.000107222
Mb00g000550	1090.89	-2.0653	0.460702	-4.48294	7.36223e-06	0.000108114
Mb07g012040	650.759	1.05903	0.236257	4.48254	7.37611e-06	0.000108248
Mb01g025630	534.259	1.20059	0.268026	4.47936	7.48655e-06	0.000109657
Mb01g027880	120646	-1.3793	0.307919	-4.47944	7.48407e-06	0.000109657
Mb05g006380	6256.08	1.28441	0.28673	4.4795	7.48178e-06	0.000109657
Mb12g012520	385.623	2.78767	0.622367	4.47914	7.49457e-06	0.000109704
Mb03g022110	5727.59	1.5423	0.344372	4.47859	7.51378e-06	0.000109914
Mb08g022450	777.978	-3.36191	0.750747	-4.47808	7.53174e-06	0.000110036
Mb01g006400	3195.18	-2.09261	0.467318	-4.47791	7.53779e-06	0.000110054
Mb01g022760	101.752	-4.81124	1.07471	-4.47678	7.57759e-06	0.000110564
Mb07g021640	245.175	2.85521	0.637917	4.47582	7.6117e-06	0.000110991
Mb13g012080	1787.81	-1.84383	0.411984	-4.47549	7.62377e-06	0.000111095
Mb10g008930	25.8167	-3.97328	0.888283	-4.47299	7.71318e-06	0.000112327
Mb06g021080	18653.9	-1.40919	0.315309	-4.46925	7.84926e-06	0.000114162
Mb03g016420	982.243	-1.00652	0.225256	-4.46835	7.8826e-06	0.000114574
Mb09g024600	8831.08	1.68013	0.376127	4.46691	7.9356e-06	0.000115271
Mb08g005500	2088.06	1.23233	0.275916	4.46633	7.95728e-06	0.000115512
Mb05g004010	5489.65	-1.10654	0.247767	-4.46607	7.9671e-06	0.000115581
Mb03g010010	2372.05	1.26302	0.282903	4.46449	8.02603e-06	0.000116362
Mb10g011740	1124.97	1.35278	0.303074	4.46353	8.06192e-06	0.000116808
Mb05g017580	4208.43	1.84894	0.414286	4.46295	8.08373e-06	0.000116975
Mb07g014310	38683.6	1.89752	0.42517	4.46297	8.08325e-06	0.000116975
Mb09g007850	97.4828	-7.54423	1.69059	-4.46248	8.10169e-06	0.000117161
Mb08g007190	8118.35	1.23649	0.277535	4.45525	8.37955e-06	0.000121102
Mb04g004640	2769.39	1.09158	0.245112	4.45341	8.45169e-06	0.000122068
Mb08g012850	1080	1.83183	0.411354	4.45318	8.46091e-06	0.000122078
Mb06g003880	56.9095	-6.61051	1.48447	-4.45312	8.4631e-06	0.000122078
Mb01g009200	2810.85	1.35118	0.303636	4.45	8.58697e-06	0.000123708
Mb09g009450	2093.84	-1.03234	0.232023	-4.44931	8.6145e-06	0.000124026
Mb01g003590	1307.49	1.22389	0.275091	4.44905	8.6252e-06	0.000124102
Mb13g010560	33610.8	-2.10601	0.473462	-4.44812	8.66245e-06	0.00012448
Mb05g024690	1057	1.61151	0.362386	4.44694	8.71018e-06	0.000125039
Mb06g007690	521.678	3.06338	0.688903	4.44675	8.71777e-06	0.000125039
Mb12g010580	1073.49	1.34968	0.303511	4.44689	8.71231e-06	0.000125039
Mb13g013950	11340.2	-1.10359	0.24829	-4.44476	8.79904e-06	0.000126125
Mb09g015760	3606.32	-1.08735	0.244836	-4.44113	8.9487e-06	0.000128109
Mb10g001080	192726	-1.59975	0.360235	-4.44086	8.96017e-06	0.000128193
Mb13g010210	6281.65	1.33055	0.29965	4.44035	8.98145e-06	0.000128417
Mb01g001170	3520.36	2.19238	0.494024	4.43781	9.08797e-06	0.000129696
Mb12g010090	13239.1	1.55314	0.350018	4.4373	9.10936e-06	0.000129919
Mb05g025960	1779.6	1.08184	0.243823	4.437	9.12232e-06	0.000130023
Mb08g000860	6358.41	-1.38874	0.313057	-4.43607	9.16163e-06	0.000130502
Mb04g019490	1639.4	1.25666	0.283295	4.43586	9.17064e-06	0.000130548
Mb13g002890	249.274	-1.98787	0.448478	-4.43248	9.31553e-06	0.000132281
Mb13g010580	2002.23	1.20183	0.271241	4.43086	9.386e-06	0.000133198
Mb03g005810	2522.04	1.18048	0.26651	4.42938	9.45026e-06	0.000134027
Mb08g015510	1999.05	-1.97387	0.445677	-4.42891	9.47094e-06	0.000134236
Mb03g032530	598.996	2.18589	0.493784	4.42682	9.56339e-06	0.000135463
Mb02g014350	354.143	-1.93245	0.436692	-4.4252	9.6355e-06	0.000136331
Mb12g014040	22870.2	2.00069	0.452249	4.42387	9.69469e-06	0.000137067
Mb08g001820	430.307	-1.29801	0.293463	-4.42309	9.72975e-06	0.000137477
Mb09g005700	2125.31	-1.13587	0.256839	-4.42252	9.75583e-06	0.000137675
Mb07g001770	570.988	-1.29457	0.292718	-4.4226	9.75212e-06	0.000137675
Mb03g022890	8391.15	-1.51621	0.342977	-4.42072	9.83731e-06	0.000138739
Mb05g001620	1910.15	2.28831	0.517665	4.42044	9.84983e-06	0.00013883
Mb12g013560	560.549	-2.02234	0.457938	-4.41619	1.00456e-05	0.000141501
Mb03g005230	1102.91	-1.0302	0.233359	-4.41465	1.01175e-05	0.000142426
Mb11g017460	2337.3	-1.1518	0.260951	-4.41386	1.01542e-05	0.000142854
Mb03g015100	195.435	1.70067	0.38545	4.41217	1.02338e-05	0.000143886
Mb01g016490	1310.27	3.58384	0.812319	4.41186	1.02486e-05	0.000144004
Mb01g002160	781.263	-2.64478	0.599657	-4.41048	1.0314e-05	0.000144835
Mb04g014090	437.77	-1.50413	0.341295	-4.40712	1.04752e-05	0.000146918
Mb10g008700	4787.16	-1.37329	0.311702	-4.40579	1.05401e-05	0.000147736
Mb04g003970	325.649	1.42699	0.323913	4.40548	1.05552e-05	0.000147857
Mb09g015130	17.0512	-7.79162	1.7692	-4.40404	1.06254e-05	0.00014875
Mb06g005570	1048.2	-2.43927	0.553934	-4.40354	1.06499e-05	0.00014891
Mb01g000310	5619	1.78537	0.405428	4.40366	1.06441e-05	0.00014891
Mb12g017210	582.968	2.47868	0.563417	4.39938	1.08561e-05	0.000151699
Mb12g016330	3584.28	2.33251	0.530403	4.39762	1.09442e-05	0.000152837
Mb07g011830	2128.45	1.14268	0.25996	4.3956	1.10466e-05	0.000154172
Mb01g018320	364.464	-1.5639	0.355914	-4.39404	1.11265e-05	0.000155193
Mb01g016500	8128.63	1.52921	0.348047	4.39371	1.11434e-05	0.000155333
Mb05g008650	4992.02	1.12858	0.256935	4.39246	1.12074e-05	0.000156129
Mb09g025060	19.1391	7.46834	1.70084	4.39098	1.12843e-05	0.000157009
Mb08g003000	1737.29	1.38104	0.314605	4.38976	1.13476e-05	0.000157794
Mb07g020610	816.031	1.24569	0.283873	4.38821	1.14289e-05	0.000158827
Mb09g019890	483.626	-1.47682	0.336701	-4.38614	1.15382e-05	0.000160248
Mb02g004480	4265.98	-2.06339	0.470579	-4.3848	1.16094e-05	0.000161041
Mb11g008070	52.5444	3.41223	0.778179	4.38489	1.16046e-05	0.000161041
Mb08g021140	1657.59	1.26786	0.289197	4.38407	1.16484e-05	0.000161483
Mb01g018750	359.188	-2.80372	0.640003	-4.38079	1.18252e-05	0.000163735
Mb02g004640	1373.29	-1.18037	0.269454	-4.38061	1.18347e-05	0.000163767
Mb09g023310	349.086	-1.52964	0.349225	-4.38012	1.18616e-05	0.00016404
Mb05g007760	4408.88	-2.43369	0.556281	-4.37494	1.21468e-05	0.000167577
Mb06g018280	225.19	2.34168	0.535419	4.37355	1.22245e-05	0.000168445
Mb13g010420	172.214	2.10093	0.48037	4.37356	1.22234e-05	0.000168445
Mb02g005310	45.0379	-4.62322	1.0574	-4.37224	1.22978e-05	0.000169354
Mb09g017220	1042.98	-1.05354	0.241053	-4.37056	1.23928e-05	0.000170352
Mb05g023160	154990	-1.1106	0.254128	-4.37023	1.24115e-05	0.000170404
Mb08g017680	1037.43	-2.0268	0.464054	-4.3676	1.25622e-05	0.000172369
Mb07g017410	56.3705	-2.83916	0.650268	-4.36613	1.26466e-05	0.000173422
Mb01g031740	464.791	-1.39324	0.319214	-4.36458	1.27367e-05	0.000174553
Mb05g009620	33260.2	2.03839	0.467164	4.36333	1.28097e-05	0.000175448
Mb13g016570	5035.58	-1.22485	0.280735	-4.36301	1.28287e-05	0.000175603
Mb08g023580	1369.27	1.1622	0.266451	4.36179	1.29005e-05	0.000176374
Mb02g023350	2948.41	1.1049	0.253516	4.35829	1.31084e-05	0.000179109
Mb05g008660	2851.88	1.76715	0.405608	4.35679	1.31983e-05	0.00018023
Mb02g015810	861.221	2.92944	0.672406	4.35665	1.3207e-05	0.00018024
Mb09g014900	9881.28	-2.42219	0.556051	-4.35606	1.32425e-05	0.000180617
Mb12g013960	4898.03	1.29527	0.297439	4.35474	1.33227e-05	0.000181602
Mb04g015790	775.554	1.02536	0.235478	4.35436	1.33454e-05	0.000181802
Mb05g020210	156.35	-4.09988	0.94219	-4.35143	1.3525e-05	0.000183809
Mb01g032950	846.873	4.12413	0.947746	4.35151	1.35203e-05	0.000183809
Mb09g017110	189.22	-3.95362	0.908845	-4.35016	1.36041e-05	0.000184774
Mb01g028450	168079	-1.57032	0.361018	-4.3497	1.36327e-05	0.000184831
Mb03g028540	7035.65	1.15919	0.266491	4.34982	1.36251e-05	0.000184831
Mb08g003010	22546.7	-1.28266	0.294884	-4.34972	1.36311e-05	0.000184831
Mb01g002430	414.474	1.30797	0.300763	4.34883	1.36864e-05	0.00018545
Mb03g004650	2158.81	-1.05669	0.2431	-4.34674	1.38178e-05	0.000187119
Mb09g016730	12899.8	1.00367	0.230909	4.34659	1.3827e-05	0.000187133
Mb09g018950	27130.3	1.11774	0.25726	4.34478	1.39416e-05	0.00018846
Mb02g021960	2769.21	-2.2355	0.514634	-4.34386	1.39999e-05	0.000189136
Mb02g011890	12631	-1.53331	0.353016	-4.34345	1.40264e-05	0.000189381
Mb04g017390	261.746	2.98	0.686113	4.34331	1.40353e-05	0.00018939
Mb08g011220	4026.94	-1.11469	0.256746	-4.34159	1.41457e-05	0.000190766
Mb05g014250	6051.01	-2.0716	0.47726	-4.34061	1.42088e-05	0.00019139
Mb12g013730	498.103	-2.3448	0.540307	-4.33976	1.4264e-05	0.00019202
Mb12g002070	9508.98	1.21485	0.280029	4.33829	1.43595e-05	0.000193192
Mb03g015130	209.396	1.40515	0.323943	4.33763	1.44026e-05	0.000193658
Mb03g030640	1157.99	1.13006	0.260546	4.33727	1.44264e-05	0.000193864
Mb13g014950	3375.56	1.85166	0.426946	4.33699	1.44445e-05	0.000193992
Mb04g020110	1060.37	-1.13948	0.262923	-4.33392	1.4648e-05	0.000196573
Mb01g001730	1712.61	1.31387	0.303206	4.33327	1.46912e-05	0.000196957
Mb12g016520	732.304	1.09975	0.253834	4.33255	1.47395e-05	0.000197488
Mb05g027200	2744.17	1.22212	0.282177	4.33102	1.48421e-05	0.000198747
Mb05g016380	3967.13	-1.14313	0.264034	-4.32948	1.49462e-05	0.000200023
Mb03g010660	2245.94	1.01121	0.233586	4.32907	1.49742e-05	0.00020028
Mb08g021320	1104.08	-1.30269	0.301275	-4.32394	1.53268e-05	0.000204876
Mb01g007220	3389.43	-1.73789	0.401988	-4.32325	1.53749e-05	0.000205399
Mb09g000840	75.3236	-3.33605	0.771695	-4.32302	1.53907e-05	0.000205488
Mb10g013380	187.224	2.4663	0.57059	4.32237	1.54363e-05	0.000205857
Mb05g021620	6574.68	1.04794	0.242463	4.32205	1.54588e-05	0.000206036
Mb01g021270	26142.8	1.88525	0.436233	4.32166	1.54863e-05	0.000206281
Mb02g007380	1026.3	-1.7895	0.41425	-4.31986	1.56132e-05	0.000207729
Mb05g014600	3204.94	-1.28354	0.297226	-4.31841	1.57156e-05	0.00020897
Mb04g008590	4745.14	-1.19914	0.2777	-4.31811	1.57372e-05	0.000209013
Mb09g021750	2189.67	1.38992	0.321902	4.31784	1.57563e-05	0.000209145
Mb04g018850	381.221	1.41336	0.327663	4.31346	1.60719e-05	0.000212839
Mb11g011400	2388.06	1.69946	0.39414	4.31183	1.6191e-05	0.000214166
Mb08g003110	9152.83	1.02546	0.237958	4.30941	1.63692e-05	0.000216148
Mb09g013030	51277.9	-1.37122	0.318288	-4.3081	1.64665e-05	0.000217306
Mb03g018780	550.893	-1.24759	0.289855	-4.30419	1.67599e-05	0.000220794
Mb07g015680	1817.02	-1.28881	0.299485	-4.3034	1.68196e-05	0.000221326
Mb10g009230	3233.8	1.2769	0.296718	4.3034	1.68195e-05	0.000221326
Mb13g014860	9140.53	-1.95116	0.453464	-4.30278	1.68667e-05	0.000221817
Mb05g005750	642.207	2.28526	0.531385	4.30058	1.70354e-05	0.000223649
Mb03g016070	319.512	-1.60231	0.372775	-4.29834	1.7208e-05	0.000225785
Mb04g015970	229.236	-2.44142	0.568422	-4.29509	1.74622e-05	0.000228725
Mb01g007820	4369.93	-1.42966	0.332897	-4.2946	1.75011e-05	0.000229102
Mb01g016680	1002.15	-1.35426	0.315462	-4.29294	1.76325e-05	0.00023069
Mb02g022800	3683.7	1.97383	0.459857	4.29228	1.76851e-05	0.000231245
Mb04g017670	14849.6	1.15215	0.268453	4.29182	1.77215e-05	0.000231589
Mb12g011740	2117.22	1.6907	0.394149	4.28949	1.79085e-05	0.000233898
Mb05g021760	2025.8	-1.20901	0.28202	-4.28695	1.8114e-05	0.000236447
Mb01g025030	171.615	-3.53173	0.823909	-4.28656	1.81463e-05	0.000236733
Mb01g001920	178.188	3.90571	0.911792	4.28355	1.83932e-05	0.000239816
Mb05g018450	789.652	-1.17442	0.274242	-4.28242	1.84873e-05	0.000240905
Mb03g027370	14482.9	1.25347	0.292803	4.28092	1.86124e-05	0.000242397
Mb02g005000	59.0442	-3.39643	0.793867	-4.27834	1.88292e-05	0.000244941
Mb05g001820	172.377	1.77716	0.415557	4.27657	1.89799e-05	0.000246339
Mb08g006040	18663.2	-1.02312	0.239253	-4.27631	1.90018e-05	0.000246483
Mb02g002520	1107.13	1.40726	0.329129	4.27572	1.90523e-05	0.000246997
Mb06g009230	135.731	-2.33907	0.547236	-4.27434	1.91706e-05	0.00024839
Mb05g007170	794.729	2.2466	0.525827	4.27251	1.93289e-05	0.000250298
Mb08g021600	1126.99	-1.26612	0.296381	-4.27193	1.93792e-05	0.000250807
Mb12g004180	4113.39	1.19874	0.280709	4.27042	1.9511e-05	0.000252327
Mb11g014600	614.229	-1.60176	0.375094	-4.27029	1.95217e-05	0.000252327
Mb07g008790	34429.1	-1.11726	0.261641	-4.2702	1.95299e-05	0.000252327
Mb08g004280	11981.4	-1.1628	0.272504	-4.26709	1.98035e-05	0.000255718
Mb09g016100	159.956	2.04995	0.480433	4.26688	1.98225e-05	0.000255818
Mb03g019950	1159.76	1.07885	0.252903	4.26586	1.9913e-05	0.00025681
Mb01g033640	1294.85	1.35995	0.318805	4.26576	1.99219e-05	0.00025681
Mb06g008730	4480.64	-1.19653	0.280523	-4.26536	1.9958e-05	0.00025713
Mb09g021640	156.13	-2.3363	0.547949	-4.26372	2.01051e-05	0.000258878
Mb01g025060	671.449	-1.16405	0.273155	-4.2615	2.03061e-05	0.000261319
Mb06g002550	2019.45	1.39599	0.327623	4.26098	2.03531e-05	0.000261628
Mb03g012190	90.6521	3.5489	0.833026	4.26025	2.04199e-05	0.00026234
Mb12g012030	387.732	2.1492	0.504935	4.25639	2.07756e-05	0.000266759
Mb11g016850	611.761	1.35316	0.318089	4.25403	2.09959e-05	0.000269132
Mb08g007380	372.31	-2.06586	0.485715	-4.25324	2.107e-05	0.00026993
Mb02g023430	492.348	-1.88375	0.443192	-4.25041	2.13384e-05	0.000273215
Mb07g025800	246.425	2.29792	0.540673	4.25012	2.13659e-05	0.000273414
Mb09g020400	4388.99	-1.52845	0.359729	-4.24888	2.14838e-05	0.000274768
Mb01g027640	4591.71	1.36891	0.322213	4.24846	2.15246e-05	0.000275136
Mb07g000600	13478.1	-1.09195	0.25718	-4.24587	2.17749e-05	0.00027818
Mb01g018970	2857.18	1.5704	0.37014	4.24271	2.20837e-05	0.000281966
Mb08g012570	8440.28	-1.91823	0.452211	-4.2419	2.2164e-05	0.000282833
Mb08g022760	1656.01	1.21686	0.286942	4.24079	2.22738e-05	0.000283932
Mb12g007630	7993.4	1.57022	0.370463	4.23853	2.24991e-05	0.000286467
Mb03g018970	3424.35	-1.55478	0.366989	-4.23657	2.26962e-05	0.000288815
Mb07g012720	8765.54	1.22847	0.29003	4.23567	2.27874e-05	0.000289814
Mb08g011000	6768.4	1.09662	0.258988	4.23422	2.29341e-05	0.000291518
Mb10g011180	168.343	1.62269	0.383315	4.2333	2.3029e-05	0.000292561
Mb04g016190	775.205	1.39878	0.330456	4.23288	2.30718e-05	0.000292941
Mb01g017040	4985.25	-1.2169	0.287552	-4.23193	2.31696e-05	0.000294019
Mb05g007850	3036.39	-1.12447	0.265861	-4.22953	2.34181e-05	0.000296842
Mb11g007690	1464.06	1.28552	0.304142	4.2267	2.37141e-05	0.000300397
Mb05g009880	2637.36	-1.01138	0.23939	-4.22483	2.39119e-05	0.000302429
Mb05g008530	385.102	2.92778	0.692976	4.22493	2.39014e-05	0.000302429
Mb05g002450	2811.18	-2.13292	0.504922	-4.22426	2.39726e-05	0.000302984
Mb02g023820	48.4182	4.5745	1.08293	4.22417	2.39824e-05	0.000302984
Mb04g018610	651.183	-3.73545	0.884588	-4.22281	2.41272e-05	0.000304645
Mb09g017300	1774.18	2.92678	0.693695	4.21912	2.45256e-05	0.000309332
Mb09g023830	274.35	1.96918	0.466843	4.21807	2.46399e-05	0.00031043
Mb12g005000	46353.5	-1.06482	0.25249	-4.21728	2.47263e-05	0.000311347
Mb05g014690	1664.71	1.03353	0.245107	4.21665	2.47961e-05	0.000311881
Mb09g024650	4075.58	-3.35411	0.795784	-4.21485	2.49944e-05	0.000314028
Mb04g007880	1356.44	-2.25872	0.53622	-4.2123	2.52783e-05	0.00031742
Mb01g003260	1290.23	1.60267	0.380521	4.21178	2.53364e-05	0.000317974
Mb09g023130	2486.53	-1.67419	0.397522	-4.21157	2.536e-05	0.000318095
Mb10g012260	195.249	-2.45759	0.584068	-4.20772	2.57959e-05	0.000323207
Mb10g012210	4990.42	-1.3326	0.31679	-4.20656	2.59284e-05	0.000324689
Mb03g029430	3124.08	2.20577	0.524405	4.20623	2.5967e-05	0.000324994
Mb02g006600	856.17	-1.27303	0.302687	-4.20576	2.60211e-05	0.000325314
Mb05g000550	1533.53	2.27275	0.540382	4.20582	2.60134e-05	0.000325314
Mb01g032420	1989.06	2.07634	0.494223	4.20122	2.65479e-05	0.000330992
Mb01g004330	800.579	-1.6105	0.383335	-4.20129	2.65404e-05	0.000330992
Mb08g022460	513.32	-3.27008	0.778871	-4.19849	2.68701e-05	0.000334825
Mb00g002270	91.7872	-3.45567	0.823211	-4.19779	2.69527e-05	0.000335672
Mb03g025600	3762.32	1.15168	0.274429	4.19664	2.70907e-05	0.000337205
Mb08g021820	1249.47	1.02144	0.243442	4.19585	2.7185e-05	0.000338195
Mb09g003830	714.76	-2.5865	0.616708	-4.19404	2.74027e-05	0.000340532
Mb12g017370	1913.32	1.67296	0.398882	4.19412	2.73929e-05	0.000340532
Mb02g012310	286.433	-1.77411	0.423042	-4.1937	2.74439e-05	0.000340858
Mb01g016220	4147.19	1.23394	0.294813	4.18549	2.84557e-05	0.000352848
Mb11g000380	1479.53	1.41361	0.33786	4.18401	2.8641e-05	0.000354759
Mb12g017250	380.812	-1.51841	0.362995	-4.183	2.87692e-05	0.000355961
Mb02g004380	21.4348	-8.12162	1.94168	-4.18277	2.87978e-05	0.00035612
Mb12g010730	107755	-1.24712	0.298303	-4.18071	2.90605e-05	0.000358829
Mb06g008910	1124.15	-1.35548	0.324224	-4.18068	2.9064e-05	0.000358829
Mb03g008750	88173.1	-1.36516	0.326857	-4.17663	2.95855e-05	0.000365069
Mb08g004180	348.674	-1.34234	0.32144	-4.17602	2.96652e-05	0.000365855
Mb00g001300	1915.44	1.61195	0.386233	4.17352	2.99932e-05	0.000369594
Mb01g007950	30099.6	-1.08452	0.259861	-4.17346	3.00009e-05	0.000369594
Mb06g014870	1051.01	1.07304	0.257234	4.17148	3.02631e-05	0.000372371
Mb13g012720	954.158	-1.86635	0.447538	-4.17027	3.04244e-05	0.000374003
Mb06g019830	6507.18	-2.08739	0.500938	-4.16697	3.0868e-05	0.000379048
Mb10g017720	488.771	1.49791	0.359463	4.16708	3.08525e-05	0.000379048
Mb01g018870	1104.78	1.02024	0.244892	4.1661	3.0986e-05	0.000380292
Mb08g015110	3458.35	1.09045	0.261781	4.1655	3.10669e-05	0.00038108
Mb01g011820	580.015	1.16396	0.279452	4.16517	3.11121e-05	0.000381428
Mb09g013820	3521.86	-1.12634	0.270554	-4.16308	3.13984e-05	0.000384525
Mb01g001910	2158.28	1.24322	0.298898	4.15936	3.19144e-05	0.000390215
Mb01g011370	12673.1	1.01503	0.244144	4.15753	3.21711e-05	0.000393143
Mb01g013280	1007.61	-2.54715	0.612749	-4.15692	3.22572e-05	0.000393984
Mb13g015170	24923.4	-1.7267	0.415394	-4.15678	3.22761e-05	0.000394004
Mb07g019300	1155.95	1.45571	0.350214	4.15663	3.22978e-05	0.000394057
Mb08g018970	4442.91	-1.50953	0.363262	-4.15548	3.24609e-05	0.000395835
Mb02g011350	44.5801	-3.86323	0.930253	-4.15288	3.28313e-05	0.000399924
Mb08g007470	6078.02	-1.02738	0.247507	-4.1509	3.3117e-05	0.000402973
Mb03g025210	2348.61	-1.25847	0.303229	-4.15023	3.32142e-05	0.00040394
Mb03g013370	9311.85	1.01526	0.244715	4.14876	3.34284e-05	0.000406329
Mb05g009640	648.094	-1.01389	0.244487	-4.14703	3.36813e-05	0.000409185
Mb03g024730	18.0103	7.38183	1.78076	4.14532	3.39333e-05	0.000411588
Mb06g002160	1664.61	2.14041	0.516446	4.1445	3.40563e-05	0.00041286
Mb11g003410	3661.36	1.42457	0.343896	4.14245	3.43622e-05	0.000416347
Mb07g004680	739.336	-2.22413	0.537163	-4.14051	3.46542e-05	0.000419439
Mb11g014570	2141.41	-1.03083	0.249057	-4.13894	3.48908e-05	0.000421877
Mb08g004320	4489.83	1.14476	0.276583	4.13893	3.48926e-05	0.000421877
Mb07g024780	708.924	1.30803	0.316046	4.13875	3.49205e-05	0.00042199
Mb05g013970	2267.36	-2.00082	0.483472	-4.13843	3.49685e-05	0.000422346
Mb05g011690	1753.97	-1.99282	0.481609	-4.13783	3.506e-05	0.000423227
Mb04g019130	1241.06	1.76298	0.426381	4.13475	3.55334e-05	0.000428487
Mb03g030270	2932.26	3.23354	0.782121	4.13432	3.56006e-05	0.000429071
Mb03g003000	1978.36	-1.00899	0.244068	-4.13406	3.56413e-05	0.000429334
Mb13g007670	1682.72	-1.5482	0.374731	-4.13149	3.60422e-05	0.000433935
Mb06g009050	3945.99	2.1465	0.519791	4.12955	3.63477e-05	0.00043715
Mb13g010200	7777.69	-2.54232	0.615828	-4.12829	3.65474e-05	0.000439321
Mb05g016230	74.7066	2.42037	0.58634	4.12792	3.66052e-05	0.000439776
Mb04g012710	624.765	1.98451	0.480766	4.12781	3.66239e-05	0.000439776
Mb04g002780	196.189	-2.52519	0.612255	-4.12442	3.7167e-05	0.000445828
Mb04g008310	6796.3	-1.01708	0.246728	-4.12226	3.75181e-05	0.000449803
Mb09g018750	11243.8	1.55447	0.377385	4.11905	3.80433e-05	0.00045586
Mb07g016450	116.538	2.52954	0.614271	4.11796	3.82248e-05	0.000457793
Mb04g019520	1260.24	1.11582	0.271024	4.11703	3.83779e-05	0.000459386
Mb10g003060	11546.8	1.7506	0.425273	4.11641	3.84816e-05	0.000460144
Mb01g006260	2988.26	-1.22233	0.296932	-4.11653	3.8462e-05	0.000460144
Mb09g021160	623.267	-1.36132	0.330996	-4.11281	3.90876e-05	0.000467145
Mb04g017140	495.682	1.7153	0.417162	4.11183	3.92533e-05	0.000468879
Mb07g009450	2280.51	-1.58312	0.385028	-4.1117	3.92756e-05	0.0004689
Mb09g022140	1965.83	1.0299	0.250646	4.10898	3.97411e-05	0.000473713
Mb12g004580	249.816	-2.45074	0.596795	-4.1065	4.01695e-05	0.000478569
Mb03g029940	190.428	4.90544	1.19515	4.10444	4.05293e-05	0.000482273
Mb08g015130	52.3299	-3.14806	0.767003	-4.10437	4.05421e-05	0.000482273
Mb02g000910	3387.68	-1.56038	0.380176	-4.10436	4.05439e-05	0.000482273
Mb01g006280	9926.59	-1.17883	0.287285	-4.10336	4.07184e-05	0.000484097
Mb07g009240	2941.71	-1.61326	0.393264	-4.10223	4.09185e-05	0.000486221
Mb10g018310	365.242	1.32708	0.324179	4.09367	4.24601e-05	0.000502967
Mb08g006250	1100.66	2.61788	0.639514	4.09354	4.24844e-05	0.000502993
Mb08g023400	1746.82	-1.07309	0.262308	-4.09097	4.29568e-05	0.000508322
Mb09g023840	706.327	-1.25129	0.305968	-4.0896	4.32116e-05	0.000511072
Mb09g023490	88.0801	1.95654	0.478726	4.08698	4.37018e-05	0.000516602
Mb07g007430	1355.63	-1.67718	0.410423	-4.08646	4.38006e-05	0.000517501
Mb07g009490	632.433	-1.25114	0.306259	-4.08522	4.40351e-05	0.000519733
Mb03g013020	393.222	-1.65884	0.40616	-4.0842	4.42284e-05	0.000521744
Mb13g015610	46.136	-2.50927	0.61499	-4.08019	4.49996e-05	0.000530292
Mb07g021170	4286.2	1.38835	0.340413	4.07844	4.53396e-05	0.000534023
Mb12g013390	1434.5	1.00062	0.245372	4.07797	4.54306e-05	0.000534819
Mb11g014700	548.366	1.90977	0.468413	4.07712	4.55976e-05	0.000536507
Mb03g024310	1930.92	-1.10841	0.271925	-4.07615	4.57865e-05	0.000538452
Mb08g009620	4217.13	1.74869	0.429093	4.07533	4.59495e-05	0.00054009
Mb10g017100	913.849	-1.00261	0.246176	-4.07276	4.64597e-05	0.000545806
Mb03g021380	833.011	-1.49472	0.367397	-4.0684	4.73374e-05	0.000555544
Mb01g026490	887.535	1.22269	0.300654	4.06676	4.76709e-05	0.000559171
Mb12g012010	2461.33	-1.34117	0.329901	-4.06538	4.79552e-05	0.000562216
Mb09g012410	11414.2	1.5142	0.372537	4.06456	4.81237e-05	0.000563901
Mb06g002190	149.192	-2.20712	0.543153	-4.06353	4.83353e-05	0.00056609
Mb07g022970	4027.47	-1.05081	0.258651	-4.06266	4.85173e-05	0.000567929
Mb02g002580	17591.2	1.05042	0.258619	4.06166	4.87254e-05	0.000570072
Mb08g007330	378.441	-2.02474	0.499743	-4.05157	5.08743e-05	0.000594298
Mb05g019190	6425.77	1.03892	0.256445	4.05124	5.09469e-05	0.000594842
Mb05g007700	1425.82	-1.26707	0.313088	-4.04703	5.18726e-05	0.00060534
Mb07g020140	31141.3	1.1698	0.289106	4.04628	5.20385e-05	0.000606965
Mb11g010860	227.139	-1.58678	0.392576	-4.04198	5.30025e-05	0.000617576
Mb11g010780	2129.25	1.59268	0.394055	4.04176	5.30508e-05	0.000617823
Mb13g009020	1464.37	1.17839	0.291627	4.04074	5.32833e-05	0.000620215
Mb03g029510	7872.41	-1.16273	0.287909	-4.03853	5.3787e-05	0.000625438
Mb09g014180	3509.77	-1.18465	0.293374	-4.03803	5.39029e-05	0.000626466
Mb05g003110	31315	1.21049	0.300082	4.03388	5.48635e-05	0.000637306
Mb03g007160	286.738	-2.52891	0.62694	-4.03374	5.48966e-05	0.000637366
Mb05g011200	106.682	4.38518	1.08737	4.03283	5.51087e-05	0.000639503
Mb03g013010	1206.99	1.12025	0.277802	4.03255	5.51754e-05	0.000639625
Mb12g001800	4010.52	-1.06575	0.264282	-4.03264	5.5154e-05	0.000639625
Mb09g021330	4549.44	1.02755	0.254832	4.03227	5.5241e-05	0.000640059
Mb11g015110	8702.99	-1.63166	0.404972	-4.02906	5.60011e-05	0.000648208
Mb07g011630	1416.06	1.0189	0.252945	4.02816	5.6216e-05	0.000650365
Mb10g001580	15.2728	7.14309	1.77359	4.02748	5.63774e-05	0.000651902
Mb07g009760	1902.55	1.11044	0.275744	4.02707	5.64753e-05	0.000652702
Mb10g002490	754.744	1.41184	0.350845	4.02412	5.71885e-05	0.00066061
Mb09g021980	3038.25	1.15037	0.285967	4.02272	5.7529e-05	0.000663534
Mb03g032520	1964.92	1.34951	0.335471	4.02272	5.7529e-05	0.000663534
Mb01g022110	10792.8	-1.34481	0.334285	-4.02294	5.74764e-05	0.000663534
Mb12g015900	65.0685	-2.60523	0.647671	-4.02246	5.7593e-05	0.000663937
Mb12g016340	6299.1	1.31767	0.327608	4.0221	5.76807e-05	0.000664611
Mb09g020410	888.719	-1.69542	0.42178	-4.01968	5.82761e-05	0.000671132
Mb09g011120	1539.56	-1.31147	0.326336	-4.01878	5.85e-05	0.00067337
Mb07g015950	4639.21	-1.20474	0.299849	-4.01784	5.87348e-05	0.000675732
Mb03g010510	5615.88	-1.29174	0.321559	-4.01713	5.89123e-05	0.000677432
Mb02g022700	149.151	-2.4525	0.61083	-4.01504	5.94361e-05	0.000682766
Mb04g003510	1776.53	3.30723	0.82376	4.01479	5.94982e-05	0.000683135
Mb09g015400	574.432	-1.75962	0.438324	-4.01443	5.95888e-05	0.000683831
Mb04g021770	1612.15	1.73911	0.433383	4.01286	5.99862e-05	0.000687353
Mb07g012470	274.537	1.19809	0.298649	4.01169	6.02854e-05	0.000690434
Mb10g008270	513.768	-1.24421	0.310372	-4.00877	6.10365e-05	0.000698335
Mb03g002550	565.788	1.16127	0.289676	4.00885	6.1014e-05	0.000698335
Mb10g004520	1123.97	1.33111	0.332548	4.00277	6.26057e-05	0.000714853
Mb07g008560	39555.7	-1.04229	0.260462	-4.00169	6.28921e-05	0.000717763
Mb08g000420	2013.95	1.79475	0.44858	4.00096	6.30865e-05	0.000719622
Mb09g017920	3096.74	1.47178	0.368019	3.9992	6.35576e-05	0.000724633
Mb02g022160	4742.43	1.30781	0.327196	3.99702	6.41443e-05	0.000730956
Mb07g014400	2676.47	1.00132	0.250655	3.99483	6.47414e-05	0.000736655
Mb02g023420	273305	-1.85853	0.465225	-3.99491	6.47195e-05	0.000736655
Mb07g023100	462.144	2.48366	0.621877	3.99381	6.50205e-05	0.000739093
Mb03g016450	6950.47	-1.33724	0.334993	-3.99186	6.55577e-05	0.000744828
Mb05g011840	167.204	-2.81289	0.70494	-3.99026	6.60002e-05	0.000749482
Mb08g016230	709.872	-1.64156	0.411497	-3.98925	6.62819e-05	0.000752306
Mb01g024900	1713.55	2.05603	0.515763	3.98639	6.70876e-05	0.000760315
Mb00g003070	2975.61	-1.6372	0.410759	-3.98579	6.72551e-05	0.000761711
Mb03g033450	795.83	-1.69588	0.425513	-3.98549	6.73401e-05	0.00076204
Mb07g011500	559.225	2.36053	0.592562	3.9836	6.78798e-05	0.000767766
Mb06g005970	839.983	-1.38831	0.34865	-3.98196	6.83491e-05	0.000771925
Mb06g018400	345.611	-1.84364	0.46309	-3.98117	6.85765e-05	0.000773726
Mb12g011800	18076.9	-1.97878	0.497317	-3.97891	6.92323e-05	0.000780739
Mb05g010000	24797.2	1.15252	0.289724	3.978	6.9498e-05	0.000783348
Mb03g016210	221.847	-1.90688	0.479826	-3.9741	7.06445e-05	0.000795634
Mb05g027140	614.512	1.73161	0.435728	3.97406	7.06579e-05	0.000795634
Mb09g021040	1462.86	1.24804	0.314091	3.97351	7.08209e-05	0.000797049
Mb07g010960	18619.2	1.13156	0.284785	3.9734	7.08534e-05	0.000797049
Mb12g018010	26365	1.78048	0.448184	3.97264	7.10802e-05	0.000799205
Mb05g017530	5765.64	1.25943	0.317046	3.9724	7.11526e-05	0.000799625
Mb02g016270	1157.37	-1.84945	0.465663	-3.97164	7.13784e-05	0.000801767
Mb06g005110	1006.33	-1.26287	0.318023	-3.971	7.15715e-05	0.00080354
Mb01g029440	433.621	-2.58481	0.651027	-3.97037	7.17624e-05	0.000805286
Mb03g003150	9642.88	1.28611	0.324032	3.96909	7.21488e-05	0.000809224
Mb03g027720	390.903	-1.84437	0.464786	-3.96821	7.24155e-05	0.000811816
Mb01g027290	3444.64	1.12707	0.284103	3.9671	7.27526e-05	0.000814794
Mb13g015110	539.64	1.53298	0.38644	3.96694	7.28026e-05	0.000814953
Mb10g015800	4679.39	1.55892	0.393055	3.96616	7.30392e-05	0.0008172
Mb09g022890	8653.63	-2.01255	0.507948	-3.96212	7.42883e-05	0.000830768
Mb12g013850	837.894	1.45921	0.368515	3.9597	7.50448e-05	0.000837994
Mb13g004790	4545.99	1.52121	0.384338	3.95801	7.55782e-05	0.000842711
Mb12g003200	486.709	-1.93068	0.487919	-3.95697	7.59059e-05	0.000845951
Mb13g007950	689.59	-1.03343	0.261305	-3.95489	7.65695e-05	0.000852513
Mb01g005200	2983.16	-1.02566	0.25936	-3.95457	7.66715e-05	0.000853233
Mb00g001820	2452.92	1.11351	0.281749	3.95214	7.74551e-05	0.000861532
Mb01g016320	17792.9	2.43667	0.61672	3.95103	7.78171e-05	0.000864714
Mb08g017760	31891.6	-1.86323	0.471618	-3.95073	7.79148e-05	0.000864885
Mb02g001030	2441.14	-1.06213	0.268851	-3.95063	7.79463e-05	0.000864885
Mb10g000340	56.9504	-1.98264	0.502442	-3.94601	7.94658e-05	0.000880887
Mb07g012480	9524.25	-1.23942	0.314188	-3.94484	7.98544e-05	0.000884335
Mb03g030250	744.063	1.12238	0.284649	3.94303	8.04572e-05	0.000890578
Mb01g000420	2308.73	1.25623	0.318674	3.94206	8.07847e-05	0.000893335
Mb01g025860	793.969	-1.39848	0.35479	-3.94172	8.08997e-05	0.000894173
Mb07g021590	7031.64	-1.49325	0.378955	-3.94043	8.13355e-05	0.000898554
Mb12g015750	5860.53	1.33541	0.338959	3.93974	8.1569e-05	0.000900697
Mb13g000080	495.958	-1.6259	0.412814	-3.93856	8.19709e-05	0.000904259
Mb12g015460	638.767	-2.82631	0.717587	-3.93863	8.19493e-05	0.000904259
Mb05g015200	144.572	-2.46359	0.625987	-3.93552	8.30153e-05	0.000912688
Mb03g032850	2937.36	1.4414	0.36625	3.93557	8.30003e-05	0.000912688
Mb05g021300	92882.8	-1.18112	0.300301	-3.93312	8.38497e-05	0.000921417
Mb05g020980	1245.07	1.22881	0.312484	3.93239	8.41048e-05	0.000923775
Mb04g015770	1369.95	1.46338	0.372317	3.93046	8.47836e-05	0.000930782
Mb04g012510	1283.72	1.1093	0.282315	3.9293	8.51926e-05	0.000934822
Mb05g022620	1198.92	-1.10793	0.282107	-3.92736	8.58851e-05	0.000940157
Mb08g019550	334.787	-1.0342	0.263372	-3.92676	8.60965e-05	0.000942019
Mb02g019030	4042.11	1.39161	0.354615	3.92427	8.6993e-05	0.000950915
Mb01g020180	710.553	-2.12384	0.541406	-3.92283	8.75144e-05	0.000956156
Mb09g017910	164.834	4.12018	1.05046	3.92228	8.77138e-05	0.000957875
Mb07g013110	3702.14	1.62933	0.415596	3.92046	8.83788e-05	0.000964304
Mb03g019690	2477.22	2.06521	0.526779	3.92044	8.83871e-05	0.000964304
Mb08g004800	497.941	2.5861	0.659708	3.92007	8.85247e-05	0.000965343
Mb10g018330	794.474	2.02575	0.517219	3.91662	8.97997e-05	0.00097831
Mb05g004330	1228.96	-1.98607	0.507401	-3.91421	9.07012e-05	0.000986717
Mb03g033020	19499	1.9972	0.510303	3.91376	9.08707e-05	0.000988088
Mb01g032310	2960.23	-1.56252	0.399451	-3.91167	9.16587e-05	0.000995707
Mb08g020740	17540.5	1.72467	0.440961	3.91117	9.18488e-05	0.000997297
Mb10g012220	1485.13	-1.14415	0.292545	-3.91103	9.19029e-05	0.000997409
Mb09g004930	20.0002	7.53225	1.92629	3.91023	9.2207e-05	0.00100023
Mb03g018180	893.352	-1.88215	0.481653	-3.9077	9.31808e-05	0.00100984
Mb06g016810	1299.38	-1.24804	0.319371	-3.9078	9.31418e-05	0.00100984
Mb03g005380	179.226	-1.27007	0.325042	-3.90739	9.32967e-05	0.00101061
Mb02g018260	510.252	1.48881	0.38104	3.90721	9.33663e-05	0.00101088
Mb06g014470	3230.39	1.27143	0.325546	3.90552	9.40227e-05	0.00101751
Mb10g010320	13.8736	-7.49426	1.9192	-3.9049	9.42656e-05	0.00101917
Mb04g020080	586.282	-2.68109	0.686586	-3.90496	9.42403e-05	0.00101917
Mb11g010320	2547.22	-1.14783	0.293976	-3.90451	9.44148e-05	0.0010203
Mb07g001870	13232.9	-2.18605	0.56046	-3.90045	9.60151e-05	0.00103661
Mb10g015660	2288.58	-1.02677	0.263282	-3.89988	9.62393e-05	0.00103854
Mb08g016370	5764.37	1.29984	0.333402	3.89873	9.66973e-05	0.00104249
Mb12g013550	464.703	-1.48844	0.381846	-3.89803	9.69803e-05	0.00104474
Mb04g000990	105.122	-3.43044	0.880057	-3.89798	9.69996e-05	0.00104474
Mb05g023660	14.7163	-7.5787	1.94592	-3.89466	9.83359e-05	0.00105816
Mb01g019130	55.556	2.18866	0.562019	3.89428	9.84915e-05	0.00105883
Mb05g017920	418.362	-1.16242	0.298634	-3.89246	9.92308e-05	0.00106527
Mb03g003940	943.636	-1.80606	0.464053	-3.89193	9.94491e-05	0.00106711
Mb09g008430	717.306	-1.7485	0.449315	-3.89148	9.96362e-05	0.00106862
Mb03g014950	1027.07	1.7071	0.43892	3.88933	0.000100522	0.0010771
Mb10g012010	7503.81	-1.3251	0.340737	-3.88894	0.000100684	0.00107833
Mb01g025330	1331.24	1.44812	0.372432	3.88829	0.000100951	0.00108018
Mb01g019960	268.165	2.91253	0.749741	3.88472	0.000102448	0.00109413
Mb07g016680	825.134	1.58681	0.408815	3.88149	0.000103819	0.00110722
Mb01g027490	940.16	-1.14624	0.295374	-3.88063	0.000104187	0.00111011
Mb07g020000	1711.67	1.29011	0.332644	3.87836	0.000105164	0.00112
Mb08g011240	334.23	-2.91328	0.751375	-3.87727	0.000105637	0.00112398
Mb07g016850	801.304	1.49944	0.386891	3.87563	0.000106351	0.0011304
Mb08g008990	2283.4	1.36425	0.352014	3.87554	0.000106389	0.0011304
Mb07g016790	9767.08	1.18026	0.304528	3.8757	0.000106318	0.0011304
Mb04g011880	2638.8	1.46892	0.379276	3.87295	0.000107524	0.00114033
Mb13g015480	6259.74	1.2655	0.326774	3.87269	0.000107641	0.00114051
Mb10g002310	7502.41	-1.4316	0.369783	-3.87147	0.000108183	0.00114572
Mb03g017140	1873.78	1.59786	0.412805	3.87074	0.000108504	0.00114859
Mb13g002450	1363.62	1.03966	0.268691	3.86935	0.000109124	0.00115355
Mb07g019270	339.467	1.17408	0.303446	3.86917	0.000109206	0.00115388
Mb08g019930	1291.48	1.67517	0.433124	3.86765	0.00010989	0.00115949
Mb03g000990	1411.67	1.07896	0.279067	3.86632	0.00011049	0.00116528
Mb01g011850	426.418	-1.50785	0.390226	-3.86403	0.000111529	0.00117461
Mb06g019190	354.34	-2.07428	0.53684	-3.86388	0.000111602	0.00117484
Mb09g009740	594.034	1.67013	0.432355	3.86286	0.000112069	0.00117921
Mb01g003170	1489.87	-1.28166	0.332117	-3.85907	0.000113819	0.00119596
Mb03g024000	82.4662	-4.00988	1.03961	-3.85712	0.00011473	0.00120277
Mb13g012810	246.615	1.78163	0.462066	3.85579	0.000115359	0.0012088
Mb07g023900	4587.06	1.70586	0.442531	3.85479	0.000115831	0.00121319
Mb03g018370	10721.1	-1.35917	0.352655	-3.8541	0.000116157	0.00121549
Mb08g001070	1247.74	1.00525	0.260867	3.85349	0.000116445	0.00121794
Mb06g001160	2139.58	-1.11233	0.288698	-3.85293	0.000116713	0.00122018
Mb04g001470	897.186	-1.59591	0.414409	-3.85106	0.000117609	0.00122898
Mb06g005830	300.067	1.87605	0.487188	3.85078	0.000117743	0.00122982
Mb01g022240	12545.3	1.25448	0.3259	3.84927	0.000118468	0.00123683
Mb07g008230	207.446	1.69466	0.440423	3.8478	0.000119182	0.00124372
Mb09g014880	222.818	-1.41915	0.368857	-3.84742	0.000119369	0.0012451
Mb03g024580	479.275	-1.56385	0.406674	-3.84545	0.00012033	0.00125446
Mb01g001100	68.089	-1.94741	0.506469	-3.84507	0.000120518	0.00125536
Mb10g002920	709.54	-1.37764	0.358298	-3.84495	0.000120578	0.00125541
Mb01g011380	389.819	-2.73151	0.710607	-3.84391	0.000121089	0.00126016
Mb07g011010	37.8091	-3.20269	0.833668	-3.84168	0.000122193	0.00127106
Mb09g007710	3214.57	1.44951	0.377641	3.83832	0.000123877	0.00128799
Mb01g015940	1202.55	1.00298	0.261413	3.83676	0.000124668	0.00129563
Mb06g001480	31956	-1.00605	0.262289	-3.83565	0.000125234	0.00130091
Mb09g023610	58.8194	-3.71599	0.969148	-3.83429	0.000125929	0.00130754
Mb03g032870	5959.91	2.14172	0.558764	3.83296	0.000126612	0.00131342
Mb05g007810	1001.76	1.21268	0.316392	3.83285	0.000126668	0.00131342
Mb10g014160	513.998	1.38337	0.361053	3.83149	0.000127369	0.00132009
Mb12g008460	81.118	-2.89215	0.755029	-3.83051	0.000127876	0.00132474
Mb04g006870	757.687	-1.3143	0.343218	-3.82934	0.000128487	0.00133046
Mb11g013800	2092.14	-1.08758	0.284042	-3.82895	0.00012869	0.00133196
Mb12g015210	619.588	-1.62377	0.424097	-3.82877	0.000128785	0.00133234
Mb12g006250	199.058	-2.02603	0.529414	-3.82693	0.000129752	0.00133991
Mb09g024580	2812.61	1.00659	0.263024	3.82698	0.000129723	0.00133991
Mb10g003000	174.326	2.18704	0.571549	3.82652	0.000129969	0.00134154
Mb09g017770	256.509	-1.24598	0.325633	-3.82633	0.000130068	0.00134196
Mb04g010090	6662.39	-1.20974	0.316207	-3.82579	0.000130352	0.00134367
Mb04g010490	1402.46	1.55943	0.407888	3.82319	0.000131734	0.00135669
Mb07g007360	493.946	1.52595	0.399194	3.82258	0.000132065	0.00135948
Mb08g022520	7420.67	1.66809	0.43646	3.82187	0.000132444	0.00136277
Mb13g007820	1961.03	-1.21327	0.317485	-3.8215	0.000132642	0.00136419
Mb10g016930	2420.34	-1.05511	0.276114	-3.8213	0.000132752	0.00136471
Mb02g002500	3033.69	1.18774	0.310855	3.82088	0.000132977	0.00136579
Mb08g011140	931.262	1.25335	0.328023	3.82092	0.000132953	0.00136579
Mb06g018990	3186.5	1.19848	0.313775	3.81957	0.000133685	0.00137182
Mb09g008570	287.766	1.72029	0.450385	3.8196	0.000133666	0.00137182
Mb13g006180	4994.08	1.44444	0.378526	3.81596	0.000135655	0.00139015
Mb01g023560	12353.3	-1.13884	0.298522	-3.81491	0.000136231	0.00139543
Mb13g010000	1996.7	-1.11423	0.292304	-3.8119	0.000137901	0.00141064
Mb10g018250	848.68	1.11814	0.293484	3.80988	0.000139032	0.00142157
Mb03g008770	5312.44	-1.19121	0.312682	-3.80966	0.000139157	0.00142221
Mb01g025320	423.414	1.03534	0.271879	3.80808	0.000140051	0.00142942
Mb06g016090	45.2452	2.20892	0.580053	3.80814	0.000140016	0.00142942
Mb12g016380	2180.54	-1.38559	0.364074	-3.8058	0.000141344	0.00144197
Mb11g010920	757.547	1.08358	0.284738	3.80551	0.00014151	0.00144302
Mb03g003780	2886.82	1.08048	0.284162	3.80234	0.000143334	0.00146031
Mb12g019960	157.234	2.26001	0.594439	3.80193	0.000143575	0.00146212
Mb05g019110	1367.34	1.56658	0.412101	3.80144	0.00014386	0.00146371
Mb11g001160	14017.5	-1.01668	0.267695	-3.79791	0.000145921	0.00148402
Mb03g029710	1199.8	-1.31148	0.345421	-3.79675	0.000146603	0.00149029
Mb10g016570	8609.25	-1.09436	0.288282	-3.79614	0.000146967	0.00149253
Mb10g018910	1993.12	1.27419	0.335663	3.79605	0.00014702	0.00149253
Mb04g018860	4848.54	1.51869	0.400423	3.79271	0.000149011	0.00151072
Mb09g018620	153.731	-3.18299	0.839371	-3.79211	0.000149374	0.00151306
Mb12g011950	1721.6	1.06545	0.281016	3.79141	0.000149794	0.00151664
Mb01g030450	4862.12	2.30483	0.607978	3.79097	0.000150059	0.00151865
Mb02g022180	183.132	1.55405	0.410062	3.7898	0.000150771	0.00152518
Mb06g011140	7084.75	1.15779	0.305636	3.78814	0.000151777	0.00153467
Mb03g009300	50.376	2.36669	0.624865	3.78752	0.000152161	0.00153719
Mb01g002730	79.0002	-1.87473	0.495301	-3.78504	0.000153684	0.00155051
Mb08g004350	93.7993	2.24883	0.594221	3.78451	0.000154014	0.00155315
Mb01g023550	3248.01	-1.18633	0.313495	-3.78422	0.000154189	0.00155424
Mb01g003370	7596.22	1.61938	0.428138	3.78238	0.000155337	0.00156512
Mb05g007800	397.914	-2.78514	0.736385	-3.78218	0.00015546	0.00156566
Mb09g013440	1496.05	1.04537	0.276501	3.7807	0.000156391	0.00157434
Mb03g014070	5090.96	1.32894	0.351599	3.77971	0.000157013	0.00157921
Mb09g010760	1163.11	-1.0945	0.289639	-3.77885	0.000157556	0.00158397
Mb02g007730	228.358	2.25546	0.597091	3.77742	0.000158462	0.00159097
Mb13g010040	338.827	1.56807	0.415284	3.77588	0.000159441	0.00159869
Mb02g011940	245.466	-2.39665	0.634755	-3.7757	0.000159559	0.00159917
[truncated: 1,337 more rows]

## Sheet: Annotations
Gene ID	Description
Mb09g007380	Disease resistance protein
Mb03g019990	ZINC FINGER protein
Mb01g009070
Mb05g010120	ethylene-responsive transcription factor
Mb09g012340	belongs to the protein kinase superfamily
Mb12g015950	Phospholipase A1-Ibeta2
Mb13g010690	Catalyzes xyloglucan endohydrolysis (XEH) and or endotransglycosylation (XET). Cleaves and religates xyloglucan polymers, an essential constituent of the primary cell wall, and thereby participates in cell wall construction of growing tissues
Mb05g019680	YLS9-like
Mb04g013810	LURP-one-related 12-like
Mb02g007130	Belongs to the glutamyl-tRNA reductase family
Mb13g012840	nuclease HARBI1
Mb11g018650	BON1-associated protein 2-like
Mb01g018720	Transcription factor
Mb11g018660	BON1-associated protein 2-like
Mb05g014100	Belongs to the glycosyltransferase 8 family
Mb10g013470	Protein of unknown function (DUF1645)
Mb03g020010	Zinc finger protein
Mb10g007760	Domain of unknown function (DUF4228)
Mb06g006620	Transcription factor
Mb01g004990	NDR1-like
Mb03g009030	Fk506-binding protein
Mb11g003000	Methyltransferase FkbM domain
Mb13g010700	Catalyzes xyloglucan endohydrolysis (XEH) and or endotransglycosylation (XET). Cleaves and religates xyloglucan polymers, an essential constituent of the primary cell wall, and thereby participates in cell wall construction of growing tissues
Mb04g013830	LURP-one-related 12-like
Mb03g008690	UPF0496 protein
Mb08g005930	ethylene-responsive transcription factor
Mb10g008740	-
Mb13g010680	Catalyzes xyloglucan endohydrolysis (XEH) and or endotransglycosylation (XET). Cleaves and religates xyloglucan polymers, an essential constituent of the primary cell wall, and thereby participates in cell wall construction of growing tissues
Mb02g015600	disease resistance
Mb07g011890	RING-type E3 ubiquitin transferase
Mb07g019280	-
Mb07g021900	-
Mb05g018260	Protein of unknown function (DUF563)
Mb07g013560	Nematode resistance protein-like
Mb13g001250	rapid alkalinization
Mb10g004960	Protein of unknown function (DUF1442)
Mb09g006170	Late embryogenesis abundant protein
Mb03g022940	RING-type E3 ubiquitin transferase
Mb01g019480	Indole-3-acetic acid-amido synthetase
Mb06g018270	DVL family
Mb01g019590	phosphatase 2c
Mb06g008390	Calcium-binding protein PBP1-like
Mb10g004980	Protein of unknown function (DUF1442)
Mb12g015830	ethylene-responsive transcription factor
Mb10g005000	Protein of unknown function (DUF1442)
Mb01g004420	glutaredoxin-C9-like
Mb13g000670	serine threonine-protein kinase
Mb01g006150	ethylene-responsive transcription factor
Mb06g018160	Encoded by
Mb12g010940	transcription factor
Mb01g033330	UPF0496 protein
Mb03g031450	NPR1 interacting
Mb02g021150	ZINC FINGER protein
Mb03g025510	VQ motif
Mb01g031720	ethylene-responsive transcription factor
Mb02g021850	Transcription factor
Mb03g022810	YLS9-like
Mb09g024970	zinc finger CCCH domain-containing protein
Mb05g019670	YLS9-like
Mb03g009010	Fk506-binding protein
Mb09g024980	Zinc finger CCCH domain-containing protein
Mb01g005140	Belongs to the GRAS family
Mb10g012200	Domain of unknown function (DUF569)
Mb06g001260	E3 ubiquitin-protein ligase
Mb02g014690	TMV resistance protein N-like
Mb05g003120	Ethylene-responsive nuclear protein ethylene-regulated nuclear protein (ERT2)
Mb12g020080	Mitogen-activated protein kinase kinase kinase
Mb05g018970	L-type lectin-domain containing receptor kinase
Mb13g006040	protection from non-homologous end joining at telomere
Mb09g002280	-
Mb07g001190	3-ketoacyl-CoA synthase
Mb07g007080	phosphatase 2c
Mb09g018470	Plant protein of unknown function (DUF868)
Mb00g000870	Zinc finger CCCH domain-containing protein
Mb07g014270	-
Mb13g001170	-
Mb07g017130	ZINC FINGER protein
Mb01g009510	Zinc finger A20 and AN1 domain-containing stress-associated protein
Mb09g017900	RNA binding
Mb05g018070	Protein EARLY RESPONSIVE TO DEHYDRATION
Mb07g022260	Phosphate-induced protein 1 conserved region
Mb05g024710	Cotton fibre expressed protein
Mb04g019150	zinc-finger of the FCS-type, C2-C2
Mb13g001100	RING-H2 finger protein
Mb02g018900	Belongs to the GRAS family
Mb03g017530	EID1-like F-box protein 3
Mb07g009430	Serine acetyltransferase, N-terminal
Mb05g016110	Protein kinase C conserved region 2 (CalB)
Mb12g017400	NEP1-interacting protein
Mb05g015580	NAC domain-containing protein
Mb11g014330	Disease resistance protein (TIR-NBS-LRR class)
Mb09g018000	ethylene-responsive transcription factor
Mb10g012630	Belongs to the peptidase M10A family
Mb07g001300	LysM domain
Mb05g013730	Glutaredoxin
Mb08g013020	Calmodulin-like protein
Mb11g011160	WRKY transcription factor
Mb02g001310	-
Mb08g010000	WRKY Transcription Factor
Mb08g022980	Thioredoxin-like 1-2, chloroplastic
Mb01g018840	RING-type E3 ubiquitin transferase
Mb06g008530	B-Box-type zinc finger
Mb06g004270	CCR4-associated factor 1 homolog
Mb01g008840	Class I heat shock
Mb01g002820	F-box protein At2g27310-like
Mb13g010710	Catalyzes xyloglucan endohydrolysis (XEH) and or endotransglycosylation (XET). Cleaves and religates xyloglucan polymers, an essential constituent of the primary cell wall, and thereby participates in cell wall construction of growing tissues
Mb01g002850	CCR4-associated factor 1 homolog
Mb10g001920	f-box protein
Mb07g022270	Phosphate-induced protein 1 conserved region
Mb09g008240	Belongs to the peptidase A1 family
Mb09g009970	ethylene-responsive transcription factor
Mb13g014970	3-ketoacyl-CoA synthase
Mb05g014220	Gibberellin regulated protein
Mb09g021650	ethylene-responsive transcription factor
Mb08g017070	Protein SENSITIVE TO PROTON RHIZOTOXICITY
Mb09g014420	Non-specific serine threonine protein kinase
Mb01g033930	Leucine-rich repeat receptor-like tyrosine-protein kinase
Mb02g024040	BOI-related E3 ubiquitin-protein ligase
Mb09g012810	Belongs to the 'GDSL' lipolytic enzyme family
Mb06g000600	Calmodulin-like protein
Mb05g010390	Glutaredoxin
Mb03g009020	Fk506-binding protein
Mb02g018980	Auxin-induced in root cultures protein
Mb01g010430	acyl-CoA--sterol O-acyltransferase 1-like
Mb08g005910	Divergent CCT motif
Mb11g016250	Domain associated at C-terminal with AAA
Mb11g002320	Receptor-like protein 12
Mb13g012330	Short calmodulin-binding motif containing conserved Ile and Gln residues.
Mb11g018710	BON1-associated protein 2-like
Mb11g013630	Dof zinc finger protein
Mb04g020880	WRKY transcription factor
Mb05g009410	Polyphenol oxidase
Mb12g013170	WRKY transcription factor
Mb09g020610	transcription factor
Mb09g013580	RING-type E3 ubiquitin transferase
Mb07g002560	Protodermal factor
Mb06g009490	ethylene-responsive transcription factor
Mb13g004550	calcium-binding protein
Mb07g013380	Sugar phosphate phosphate translocator
Mb01g001240	Belongs to the protein kinase superfamily
Mb08g021860	-
Mb03g009300	Belongs to the FPP GGPP synthase family
Mb09g011470	Chaperone protein DNAj
Mb06g002100	mitogen-activated protein kinase
Mb10g005660	Dehydration-responsive element-binding protein
Mb08g011250	UDP-glucuronate 4-epimerase
Mb13g009210	-
Mb05g014600	Beta-1,4-mannosyl-glycoprotein 4-beta-N-acetylglucosaminyltransferase-like
Mb05g012460	Divergent CCT motif
Mb01g001180	exocyst complex component
Mb11g016860	WRKY transcription factor
Mb13g010190	Belongs to the tetraspanin (TM4SF) family
Mb13g012850	nuclease HARBI1
Mb06g004930	L-ascorbate oxidase homolog
Mb12g017970	GDP-mannose 4,6 dehydratase
Mb12g014510	Dehydration-responsive element-binding protein
Mb05g023220	Aux IAA proteins are short-lived transcriptional factors that function as repressors of early auxin response genes at low auxin concentrations
Mb01g016030	Belongs to the expansin family
Mb09g016990	ZINC FINGER protein
Mb10g003880	ethylene-responsive transcription factor
Mb13g002100	-
Mb09g013990	Mitochondrial calcium uniporter
Mb05g024730	Lipase (class 3)
Mb05g020410	Dehydration-responsive element-binding protein
Mb12g021430	Transcription factor
Mb07g003280	Belongs to the multi antimicrobial extrusion (MATE) (TC 2.A.66.1) family
Mb01g016100	L-ascorbate oxidase homolog
Mb13g008060	-
Mb08g007250	Belongs to the 'GDSL' lipolytic enzyme family
Mb07g019290	G-type lectin S-receptor-like serine threonine-protein kinase
Mb07g016240	transcription factor
Mb01g007400	9-cis-epoxycarotenoid dioxygenase
Mb02g019030	Belongs to the cystatin family. Phytocystatin subfamily
Mb04g019590	NAC domain-containing protein
Mb07g022490	TPR repeat-containing thioredoxin
Mb06g016230	carboxylesterase 15
Mb01g001990	Protein of unknown function (DUF1635)
Mb07g014470	-
Mb03g004700	-
Mb12g017790	Armadillo beta-catenin repeat family protein
Mb03g017310	LRR receptor-like serine threonine-protein kinase
Mb11g003400	RING-type E3 ubiquitin transferase
Mb09g014700	Domain of unknown function (DUF4228)
Mb08g017430	Belongs to the multicopper oxidase family
Mb09g001380	Receptor protein kinase-like protein
Mb03g012290	GEM-like protein
Mb02g015250	RING-type E3 ubiquitin transferase
Mb05g011280	RING-type E3 ubiquitin transferase
Mb07g018930	Plant protein of unknown function (DUF868)
Mb03g021040	Auxin responsive protein
Mb03g019390	Cysteine-rich repeat secretory protein
Mb11g013560	Belongs to the SNF7 family
Mb03g027390	GEM-like protein
Mb01g008830	Belongs to the peroxidase family. Classical plant (class III) peroxidase subfamily
Mb07g017360	Uncharacterised conserved protein UCP031279 (InterPro IPR016972)
Mb03g027790	isoform X1
Mb01g019710	ZINC FINGER protein
Mb13g003170	NAC domain-containing protein
Mb13g014680	calcium-transporting ATPase 13, plasma
Mb05g020290	Zinc finger A20 and AN1 domain-containing stress-associated protein
Mb08g007210	EF-hand domain pair
Mb13g012400	receptor-like protein kinase
Mb07g007520	exocyst complex component
Mb06g007610	Belongs to the GRAS family
Mb08g019160	Auxin responsive protein
Mb01g004320	phosphatase 2C
Mb02g019690	f-box protein
Mb02g007730	Histone H2A
Mb03g025350	basic region leucin zipper
Mb11g015240	Belongs to the 'GDSL' lipolytic enzyme family
Mb13g010890	Core component of nucleosome. Nucleosomes wrap and compact DNA into chromatin, limiting DNA accessibility to the cellular machineries which require DNA as a template. Histones thereby play a central role in transcription regulation, DNA repair, DNA replication and chromosomal stability. DNA accessibility is regulated via a complex set of post-translational modifications of histones, also called h…
Mb07g016970	Myb-like DNA-binding domain
Mb10g013770	Cysteine-rich receptor-like protein kinase
Mb08g010980	chaperone protein
Mb11g003020	WRKY transcription factor
Mb02g018740	-
Mb07g014350	-
Mb01g017610	3-ketoacyl-coa synthase
Mb08g019650	-
Mb11g002310	disease resistance protein
Mb07g018380	Transcription factor
Mb13g005010	Leucine-rich repeat receptor-like serine threonine tyrosine-protein kinase
Mb12g013580	LURP-one-related
Mb07g017190	F-box kelch-repeat protein
Mb08g007870	COBRA-like protein
Mb01g028410	drought-induced protein
Mb05g024820	Ocs element-binding factor
Mb08g013090	Calmodulin-like protein
Mb10g006530	1-aminocyclopropane-1-carboxylate
Mb06g018280	Control of topological states of DNA by transient breakage and subsequent rejoining of DNA strands. Topoisomerase II makes double-strand breaks
Mb05g017400	VQ motif
Mb13g009190	-
Mb12g001850	calcium-binding protein
Mb07g021770	Belongs to the mitochondrial carrier (TC 2.A.29) family
Mb02g011440	VQ motif-containing protein
Mb05g020100	Glutaredoxin
Mb05g019590	RING-type E3 ubiquitin transferase
Mb05g015200	F-box kelch-repeat protein
Mb01g001190	3-ketoacyl-CoA synthase
Mb10g003870	ethylene-responsive transcription factor
Mb12g012170	Belongs to the cytochrome P450 family
Mb01g024550	ethylene-responsive transcription factor
Mb10g005200	LRR receptor-like serine threonine-protein kinase
Mb07g016150	Mediates both low-affinity uptake and efflux of sugar across the membrane
Mb05g022130	Belongs to the short-chain dehydrogenases reductases (SDR) family
Mb03g031760	Calmodulin-binding protein
Mb10g003850	ethylene-responsive transcription factor
Mb06g007350	Belongs to the peroxidase family. Classical plant (class III) peroxidase subfamily
Mb05g003510	Protein CHUP1, chloroplastic-like
Mb09g016040	transcription factor
Mb07g014050	transcription factor
Mb03g011190	3-ketoacyl-CoA synthase
Mb06g002550	Senescence regulator
Mb02g023370	Transcriptional activator that specifically binds 5'- GATA-3' or 5'-GAT-3' motifs within gene promoters
Mb12g019450	Domain of unknown function (DUF4228)
Mb01g010340	Protein BPS1, chloroplastic-like
Mb06g018990	At1g04910-like
Mb12g020410	f-box protein
Mb10g004610	Monocopper oxidase-like protein
Mb07g025800	Belongs to the protein kinase superfamily
Mb02g003190	Belongs to the oxygen-dependent FAD-linked oxidoreductase family
Mb05g003330	Belongs to the oxygen-dependent FAD-linked oxidoreductase family
Mb04g019280	RING-H2 finger protein
Mb10g019100	Nudix hydrolase
Mb05g025160	phosphatase 2c
Mb12g010290	Belongs to the mitochondrial carrier (TC 2.A.29) family
Mb03g022530	WD repeat-containing protein
Mb01g033940	Leucine-rich repeat receptor-like tyrosine-protein kinase
Mb01g005730	NAC domain-containing protein
Mb07g008900	Belongs to the TRAFAC class myosin-kinesin ATPase superfamily. Kinesin family
Mb12g017630	Tetratricopeptide repeat
Mb09g018530	-
Mb13g007580	Encoded by
Mb02g019220	Early nodulin-like protein
Mb11g017600	receptor-like protein kinase At5g24010
Mb03g009060	FK506-binding protein
Mb09g012330	phosphatase 2c
Mb07g020510	-
Mb05g013560	vacuolar amino acid transporter
Mb10g015110	Belongs to the glycosyltransferase 2 family
Mb01g003760	Encoded by
Mb09g025060	regulation of endocannabinoid signaling pathway
Mb05g014210	Senescence-associated carboxylesterase 101-like
Mb04g008230	Belongs to the sterol desaturase family
Mb07g013240	-
Mb05g027880	-
Mb08g023690	COBRA-like
Mb06g005410	Encoded by
Mb08g010440	Transcription factor transcription regulator
Mb13g001110	-
Mb01g020000	Serine carboxypeptidase
Mb09g021430	RNA-binding protein
Mb02g023040	Domain of unknown function (DUF4408)
Mb12g010040	Belongs to the multi antimicrobial extrusion (MATE) (TC 2.A.66.1) family
Mb08g002390	Proline-rich nuclear receptor coactivator motif
Mb04g019050	Belongs to the 'GDSL' lipolytic enzyme family
Mb12g012200	Glycine-rich protein A3-like
Mb05g016230	Belongs to the syntaxin family
Mb05g020120	-
Mb08g010940	Protein GLUTAMINE DUMPER
Mb01g004210	L-type lectin-domain containing receptor kinase
Mb05g002170	Soybean trypsin inhibitor (Kunitz) family of protease inhibitors
Mb05g006160	Belongs to the 'GDSL' lipolytic enzyme family
Mb06g012370	Belongs to the glycosyltransferase 2 family
Mb08g021260	PB1 domain
Mb08g009280	Short calmodulin-binding motif containing conserved Ile and Gln residues.
Mb03g003650	-
Mb01g010490	Cytokinin dehydrogenase
Mb11g004010	Cytochrome p450
Mb01g029340	belongs to the protein kinase superfamily
Mb08g008770	Wall-associated receptor kinase
Mb03g010100	Belongs to the cytochrome P450 family
Mb03g021100	Axoneme-associated protein mst101(2)-like
Mb07g002310	Bifunctional inhibitor lipid-transfer protein seed storage 2S albumin superfamily protein
Mb04g017860	Hydroxyproline-rich glycoprotein family protein
Mb03g024580	Belongs to the argonaute family
Mb10g014120	Double-stranded RNA-binding protein
Mb05g021160	auxin-induced protein
Mb03g029940	Endoglucanase
Mb12g020480	transcription factor
Mb10g003840	ethylene-responsive transcription factor
Mb08g005500	protein At4g14450, chloroplastic-like
Mb07g023380	NAC domain-containing protein
Mb01g001650	Double-stranded RNA-binding protein
Mb02g022240	Belongs to the iron ascorbate-dependent oxidoreductase family
Mb01g031760	ethylene-responsive transcription factor
Mb03g026690	-
Mb02g015690	auxin-induced protein
Mb02g015890	Auxin-induced protein
Mb05g016470	-
Mb03g020730	Belongs to the protein kinase superfamily
Mb02g023950	Senescence-associated protein
Mb08g010900	cla,cla1,def,dxps2,dxs
Mb11g007600	Receptor protein kinase
Mb03g015780	RNA binding
Mb03g030610	phosphatase 2c
Mb13g008610	Clathrin assembly protein
Mb08g016990	Phospho-2-dehydro-3-deoxyheptonate aldolase
Mb01g027470	Proline-rich nuclear receptor coactivator motif
Mb06g017140	Sigma factor binding protein
Mb01g016960	Belongs to the Orn Lys Arg decarboxylase class-II family. SpeA subfamily
Mb04g004800	Serine threonine-protein kinase
Mb06g009170	May be involved in modulation of pathogen defense and leaf cell death
Mb07g004270	-
Mb06g000940	Belongs to the protein kinase superfamily
Mb12g010400	At4g38062-like
Mb09g024060	NAC domain-containing protein
Mb01g000980	-
Mb01g008980	Vacuolar protein sorting-associated protein 62
Mb02g015630	auxin-induced protein
Mb10g019290	Protein PLANT CADMIUM RESISTANCE 2-like
Mb02g015750	auxin-induced protein
Mb07g017580	Homeobox protein knotted-1-like
Mb03g002770	Transcriptional activator that specifically binds 5'- GATA-3' or 5'-GAT-3' motifs within gene promoters
Mb05g010480	histone H3
Mb02g021470	Transcription factor
Mb12g021420	Transcription factor
Mb09g016090	Protein of unknown function (DUF1645)
Mb10g014730	transcription factor
Mb05g001620	Domain of unknown function
Mb02g011280	Plant lipoxygenase may be involved in a number of diverse aspects of plant physiology including growth and development, pest resistance, and senescence or responses to wounding
Mb06g008870	Receptor-like protein kinase THESEUS
Mb06g009130	CBS domain-containing protein
Mb06g004880	B-cell receptor-associated protein 31-like
Mb11g008820	Lipase (class 3)
Mb07g012000	Belongs to the peptidase A1 family
Mb05g001790	Domain of unknown function
Mb10g010580	-
Mb07g013230	lipid-transfer protein
Mb12g013290	ethylene-responsive transcription factor
Mb03g005110	receptor-like protein kinase
Mb04g017820	Plant lipoxygenase may be involved in a number of diverse aspects of plant physiology including growth and development, pest resistance, and senescence or responses to wounding
Mb03g009240	UDP-Glycosyltransferase
Mb13g004330	Non-specific phospholipase
Mb01g022890	Belongs to the glycosyl hydrolase 17 family
Mb03g013180	Nudix hydrolase
Mb10g001960	transcription factor
Mb11g003650	WRKY transcription factor
Mb03g025290	Belongs to the cyclin family
Mb01g014920	Belongs to the peptidase M10A family
Mb07g017500	xyloglucan glycosyltransferase
Mb05g024660	Belongs to the glycosyltransferase 2 family
Mb03g030740	BEST Arabidopsis thaliana protein match is
Mb05g017940	calcium-binding protein
Mb10g002400	Belongs to the cyclin family
Mb02g021240	phosphatase 2c
Mb07g020210	-
Mb05g010130	MACPF domain-containing protein
Mb04g001040	Leucine rich repeat N-terminal domain
Mb09g011460	Chaperone protein DNAj
Mb06g012700	ethylene-responsive transcription factor
Mb05g001760	Domain of unknown function
Mb06g003180	histone H2B
Mb09g003960	BURP domain
Mb11g010940	receptor-like protein kinase
Mb09g018980	Plant protein of unknown function
Mb03g013570	Glutaredoxin
Mb05g026880	Bifunctional 3-dehydroquinate dehydratase shikimate dehydrogenase
Mb02g023570	Indole-3-acetic acid-induced protein ARG7-like
Mb08g011040	-
Mb10g002420	BTB POZ and TAZ domain-containing protein
Mb02g020140	Acts in the modification of cell walls via demethylesterification of cell wall pectin
Mb07g017910	Short calmodulin-binding motif containing conserved Ile and Gln residues.
Mb05g026490	Belongs to the TRAFAC class myosin-kinesin ATPase superfamily. Kinesin family
Mb13g013430	Transcription factor
Mb09g021140	Belongs to the cyclin family
Mb11g014300	RESISTANCE protein
Mb01g031770	Dehydration-responsive element-binding protein
Mb05g007190	Chaperone protein dnaJ 20, chloroplastic-like
Mb09g017590	protein disulfide oxidoreductase activity
Mb11g011850	-
Mb03g001020	Serine threonine-protein kinase
Mb02g000280	Belongs to the disease resistance NB-LRR family
Mb07g003840	Belongs to the cyclin family
Mb08g012400	-
Mb12g021090	Cysteine-rich and transmembrane domain-containing protein
Mb05g010570	Pathogenesis-related genes transcriptional activator PTI5-like
Mb13g000970	calcium-binding protein CML27
Mb03g013130	NF-X1-type zinc finger protein
Mb04g010460	LRR receptor-like kinase family protein
Mb04g020150	Auxin responsive protein
Mb09g008880	Protodermal factor
Mb05g004170	E3 ubiquitin-protein ligase
Mb03g015690	DNA (cytosine-5)-methyltransferase
Mb09g018800	G-type lectin S-receptor-like serine threonine-protein kinase
Mb12g020870	N-acetyltransferase HLS1
Mb13g000280	RING-H2 finger protein
Mb05g002130	BOI-related E3 ubiquitin-protein ligase
Mb13g007440	COBRA-like
Mb08g023280	Plant calmodulin-binding domain
Mb12g001260	receptor-like protein kinase
Mb09g018090	F-box only protein
Mb04g012330	-
Mb09g006500	disease resistance
Mb02g005210	riboflavin biosynthesis protein
Mb05g019400	-
Mb12g005200	-
Mb02g023530	transcription factor
Mb10g008960	protein kinase activity
Mb07g017100	Syntaxin 6, N-terminal
Mb11g014240	TMV resistance protein N-like
Mb07g020880	Glycosyltransferase
Mb06g001650	transcription factor
Mb03g032230	Respiratory burst
Mb04g004960	MazG nucleotide pyrophosphohydrolase domain
Mb09g016900	Gibberellin regulated protein
Mb10g013780	Cysteine-rich receptor-like protein kinase
Mb08g012520	-
Mb06g012690	ethylene-responsive transcription factor
Mb06g006580	Cell cycle regulated microtubule associated protein
Mb05g025030	glycerol-3-phosphate acyltransferase
Mb04g000990	Lectin-domain containing receptor kinase
Mb03g020020	Belongs to the TRAFAC class myosin-kinesin ATPase superfamily. Kinesin family
Mb07g022630	Heavy metal-associated isoprenylated plant protein
Mb03g014060	Belongs to the TRAFAC class myosin-kinesin ATPase superfamily. Kinesin family
Mb01g034280	May be involved in modulation of pathogen defense and leaf cell death
Mb01g002550	Zinc finger A20 and AN1 domain-containing stress-associated protein
Mb03g000320	calcium-binding protein
Mb12g020810	Belongs to the peroxidase family. Classical plant (class III) peroxidase subfamily
Mb10g010600	Belongs to the UDP-glycosyltransferase family
Mb12g020450	Microtubule-associated protein RP EB family member
Mb06g001330	Belongs to the GRAS family
Mb09g022810	-
Mb03g024010	negative regulation of ubiquitin-protein transferase activity
Mb07g025650	4-coumarate--CoA ligase-like
Mb12g017360	protein At4g08330, chloroplastic-like
Mb07g022540	Pollen-specific protein
Mb03g026150	Belongs to the peroxidase family. Classical plant (class III) peroxidase subfamily
Mb05g005360	B3 domain-containing transcription factor VRN1-like
Mb06g007930	alpha,alpha-trehalose-phosphate synthase UDP-forming
Mb03g021980	-
Mb08g020280	f-box protein
Mb01g032790	membrane-associated kinase regulator
Mb12g013700	1-aminocyclopropane-1-carboxylate
Mb12g020160	Acetyltransferase
Mb05g001540	Domain of unknown function
Mb10g013600	Polygalacturonase
Mb07g023080	Peptidase family M20/M25/M40
Mb12g020950	This magnesium-dependent enzyme catalyzes the hydrolysis of ATP coupled with the transport of calcium
Mb11g014490	Plant lipoxygenase may be involved in a number of diverse aspects of plant physiology including growth and development, pest resistance, and senescence or responses to wounding
Mb12g013210	High mobility group B protein
Mb03g009250	UDP-Glycosyltransferase
Mb13g008720	Rap1-interacting factor 1 N terminal
Mb08g022550	-
Mb13g002650	VQ motif
Mb12g020910	Belongs to the glycosyl hydrolase 17 family
Mb10g019270	Protein PLANT CADMIUM RESISTANCE 2-like
Mb04g013150	ankyrin repeat-containing protein
Mb09g014720	Exocyst subunit exo70 family protein
Mb03g020780	Senescence regulator
Mb06g016340	Belongs to the sulfotransferase 1 family
Mb11g010900	Chaperone protein dnaJ 8
Mb02g021740	Thioredoxin M3
Mb03g024730	Cytokinin dehydrogenase
Mb07g017070	3-oxo-Delta(4,5)-steroid 5-beta-reductase-like
Mb06g006230	Belongs to the major facilitator superfamily. Sugar transporter (TC 2.A.1.1) family
Mb08g008260	RING-H2 finger protein
Mb02g005090	Belongs to the peptidase S10 family
Mb05g019560	Belongs to the syntaxin family
Mb10g005670	Dehydration-responsive element-binding protein
Mb09g016930	3-oxo-Delta(4,5)-steroid 5-beta-reductase-like
Mb01g007920	BOI-related E3 ubiquitin-protein ligase 3
Mb01g003710	Encoded by
Mb01g025550	ABC transporter B family member
Mb12g009900	L-tryptophan--pyruvate aminotransferase 1-like
Mb12g015040	-
Mb12g011690	UDP-Glycosyltransferase
Mb01g013350	resistance protein
Mb03g006570	Histidine
Mb06g017710	Belongs to the UDP-glycosyltransferase family
Mb02g015680	auxin-induced protein
Mb11g009210	Belongs to the UDP-glycosyltransferase family
Mb05g008800	f-box protein
Mb06g011680	transposition, RNA-mediated
Mb04g020230	-
Mb02g015710	Auxin-induced protein
Mb01g016830	Auxin-induced protein
Mb05g003040	Tetratricopeptide repeat
Mb10g019020	-
Mb13g010530	Protein GLUTAMINE DUMPER
Mb10g003770	taxadien-5-alpha-ol O-acetyltransferase activity
Mb08g017750	-
Mb06g000810	Histone H3
Mb10g014090	WRKY transcription factor
Mb07g015880	GDSL esterase lipase
Mb01g032480	Heat shock protein
Mb07g002900	Belongs to the peptidase A1 family
Mb03g019910	Histone H2A
Mb03g015000	-
Mb12g013730	Protein BYPASS1-related
Mb03g010630	Inactive rhomboid protein
Mb11g012380	-
Mb10g014100	Double-stranded RNA-binding protein
Mb01g006230	Homeobox-leucine zipper protein
Mb02g013300	phospholipase
Mb07g016450	CYPRO4-like
Mb06g021190	Belongs to the peptidase A1 family
Mb03g009270	Belongs to the FPP GGPP synthase family
Mb01g011590	Sigma factor binding protein
Mb12g015480	Belongs to the peptidase A1 family
Mb03g023600	Activator of 90 kDa heat shock protein
Mb01g020970	f-box protein
Mb03g016150	Myb-related protein
Mb11g003720	receptor-like protein kinase
Mb09g022200	Transcription factor
Mb04g019490	ATPase 10, plasma
Mb02g019920	Abnormal spindle-like microcephaly-associated protein homolog
Mb05g002210	Soybean trypsin inhibitor (Kunitz) family of protease inhibitors
Mb03g014530	Lateral organ boundaries (LOB) domain
Mb10g011980	Protein NRT1 PTR FAMILY 4.6-like
Mb01g027910	Belongs to the short-chain dehydrogenases reductases (SDR) family
Mb04g020310	SANT SWI3, ADA2, N-CoR and TFIIIB'' DNA-binding domains
Mb07g025600	L-ascorbate oxidase homolog
Mb05g011490	Belongs to the 'GDSL' lipolytic enzyme family
Mb07g022290	RNA-binding protein
Mb07g018190	Transcription factor
Mb07g025090	Galactose oxidase-like
Mb06g007360	Belongs to the peroxidase family. Classical plant (class III) peroxidase subfamily
Mb05g012060	The light-harvesting complex (LHC) functions as a light receptor, it captures and delivers excitation energy to photosystems with which it is closely associated
Mb08g019020	Fatty acid amide
Mb09g015150	Belongs to the cytochrome P450 family
Mb05g012070	The light-harvesting complex (LHC) functions as a light receptor, it captures and delivers excitation energy to photosystems with which it is closely associated
Mb10g008350	ZINC FINGER protein
Mb01g011040	isoform X1
Mb06g008700	The light-harvesting complex (LHC) functions as a light receptor, it captures and delivers excitation energy to photosystems with which it is closely associated
Mb09g000210	The light-harvesting complex (LHC) functions as a light receptor, it captures and delivers excitation energy to photosystems with which it is closely associated
Mb08g022970	The light-harvesting complex (LHC) functions as a light receptor, it captures and delivers excitation energy to photosystems with which it is closely associated
Mb04g019770	Protein LHY-like isoform X1
Mb01g016240	Flavin containing amine oxidoreductase
Mb05g007210	The light-harvesting complex (LHC) functions as a light receptor, it captures and delivers excitation energy to photosystems with which it is closely associated
Mb06g017540	isoform X1
Mb04g019940	Two-component response regulator-like
Mb02g020910	zinc metallopeptidase EGY3, chloroplastic
Mb01g011670	Cytochrome p450
Mb01g003130	S-type anion channel
Mb01g022140	Rhomboid family
Mb04g001510	The light-harvesting complex (LHC) functions as a light receptor, it captures and delivers excitation energy to photosystems with which it is closely associated
Mb06g006350	-
Mb05g016170	WD repeat-containing protein
Mb07g020080	plastid-lipid-associated protein 8
Mb12g020040	Converts zeaxanthin into antheraxanthin and subsequently violaxanthin
Mb09g015170	Belongs to the cytochrome P450 family
Mb03g027090	Potassium transporter
Mb11g015710	Protein LHY-like isoform X1
Mb13g007630	ZINC FINGER protein
Mb07g003180	oxidoreductase At1g06690, chloroplastic-like
Mb09g007930	transcription factor
Mb02g020220	Involved in biosynthesis of the thiamine precursor thiazole. Catalyzes the conversion of NAD and glycine to adenosine diphosphate 5-(2-hydroxyethyl)-4-methylthiazole-2-carboxylic acid (ADT), an adenylated thiazole intermediate. The reaction includes an iron-dependent sulfide transfer from a conserved cysteine residue of the protein to a thiazole intermediate. The enzyme can only undergo a single …
Mb07g023230	Chlorophyllide a oxygenase
Mb02g000780	(-)-germacrene D synthase-like
Mb08g008070	phosphatase 2c
Mb02g019700	-
Mb05g009650	CBS domain-containing protein
Mb06g012720	PDDEXK-like family of unknown function
Mb03g004900	Belongs to the heat shock protein 70 family
Mb01g017520	This protein plays a role in synthesis of starch. It catalyzes the synthesis of the activated glycosyl donor, ADP- glucose from Glc-1-P and ATP
Mb10g010590	-
Mb06g014400	DNA photolyase
Mb12g020930	BTB POZ and TAZ domain-containing protein
Mb10g008860	Zinc finger protein CONSTANS-like
Mb04g012790	Belongs to the MIP aquaporin (TC 1.A.8) family
Mb11g000810	oxidation-reduction process
Mb07g002230	The light-harvesting complex (LHC) functions as a light receptor, it captures and delivers excitation energy to photosystems with which it is closely associated
Mb03g024160	tail specific protease
Mb01g030750	Carboxylesterase
Mb05g015260	Peptidase family M48
Mb04g008280	Belongs to the UDP-glycosyltransferase family
Mb09g013720	SANT SWI3, ADA2, N-CoR and TFIIIB'' DNA-binding domains
Mb11g011700	post-illumination chlorophyll fluorescence increase
Mb07g015100	Belongs to the iron ascorbate-dependent oxidoreductase family
Mb05g013300	Uncharacterized ACR, COG1678
Mb03g030330	Calvin cycle protein
Mb09g018060	Protein of unknown function (DUF1350)
Mb06g016520	-
Mb11g013240	lysM domain receptor-like kinase
Mb05g007330	isoform X1
Mb03g021860	Heat Stress Transcription Factor
Mb05g017430	4-alpha-glucanotransferase
Mb09g015910	Cytochrome p450
Mb12g013100	Transcription factor
Mb08g017820	Iron-sulfur assembly protein IscA
Mb07g015490	Rhodanese-like domain-containing protein 14
Mb12g012350	Belongs to the glycosyltransferase 1 family. Bacterial plant glycogen synthase subfamily
Mb11g017300	Uncharacterized conserved protein (DUF2358)
Mb01g022780	Lipid phosphate phosphatase
Mb11g000790	oxidation-reduction process
Mb09g025370	leaf senescence
Mb03g024980	Haloacid dehalogenase-like hydrolase domain-containing protein
Mb08g019090	Polyketide cyclase / dehydrase and lipid transport
Mb02g004620	isoform X1
Mb13g001690	lanC-like protein GCL1
Mb08g019040	CBS domain-containing protein
Mb04g010320	auxin-induced protein
Mb09g010590	zinc finger CCCH domain-containing protein
Mb03g012620	transcription, DNA-templated
Mb07g021010	phosphotransfer protein
Mb13g008430	superfamily. Protein
Mb13g014430	Belongs to the iron ascorbate-dependent oxidoreductase family
Mb08g022950	Cyclic dof factor
Mb12g016550	Type I inositol 1,4,5-trisphosphate 5-phosphatase
Mb05g027180	Trihelix transcription factor
Mb04g019810	Belongs to the class I-like SAM-binding methyltransferase superfamily. Cation-independent O- methyltransferase family
Mb09g007370	CRT-like, chloroquine-resistance transporter-like
Mb08g010910	ZINC FINGER protein
Mb07g012210	HMG-Y-related protein
Mb02g006400	glutamine amidotransferase
Mb09g015140	Belongs to the cytochrome P450 family
Mb12g013830	Histidine phosphatase superfamily (branch 1)
Mb10g012530	ATP-dependent RNA helicase
Mb10g004900	Belongs to the glutathione peroxidase family
Mb08g023100	Two-component response regulator-like
Mb09g019320	The B regulatory subunit might modulate substrate selectivity and catalytic activity, and also might direct the localization of the catalytic enzyme to a particular subcellular compartment
Mb12g014660	PGR5-like protein 1A
Mb04g009540	Transcription factor
Mb07g024590	Leucine carboxyl methyltransferase
Mb03g002920	The light-harvesting complex (LHC) functions as a light receptor, it captures and delivers excitation energy to photosystems with which it is closely associated
Mb04g008260	Belongs to the UDP-glycosyltransferase family
Mb02g005300	Belongs to the iron ascorbate-dependent oxidoreductase family
Mb06g010520	salt tolerance-like protein
Mb11g016870	Belongs to the UDP-glycosyltransferase family
Mb05g020760	Belongs to the UDP-glycosyltransferase family
Mb11g001010	Dynein light chain
Mb13g009440	Belongs to the calycin superfamily. Lipocalin family
Mb01g029360	Protein of unknown function (DUF760)
Mb01g017690	Belongs to the iron ascorbate-dependent oxidoreductase family
Mb05g014070	Type I inositol 1,4,5-trisphosphate 5-phosphatase CVP2-like
Mb01g018350	Belongs to the iron ascorbate-dependent oxidoreductase family
Mb02g011540	Dof zinc finger protein
Mb07g023700	ACT domain
Mb01g013750	Removes the phosphate from trehalose 6-phosphate to produce free trehalose
Mb03g027280	Transcription factor
Mb06g001930	belongs to the protein kinase superfamily
Mb10g016050	GTP cyclohydrolase
Mb06g016450	-
Mb10g019350	Acts in the modification of cell walls via demethylesterification of cell wall pectin
Mb08g023410	Chaperone protein
Mb03g023670	WRC
Mb06g021060	DNA-binding protein
Mb09g008260	-
Mb08g022940	-
Mb12g020710	Protein of unknown function (DUF1230)
Mb01g005820	Protochlorophyllide reductase
Mb06g009860	Protein DJ-1 homolog
Mb08g004910	phosphate transporter
Mb04g015600	Dynein light chain
Mb08g010210	Belongs to the peptidase S8 family
Mb04g013990	DCC family protein At1g52590
Mb02g014720	CBL-interacting protein kinase
Mb11g017580	UDP-rhamnose rhamnosyltransferase 1
Mb03g028860	Phosphoenolpyruvate phosphate translocator 2
Mb02g001860	psbP domain-containing protein 3
Mb02g019740	5'-adenylylsulfate reductase
Mb06g008890	PAP-specific phosphatase HAL2-like
Mb07g025520	High mobility group B protein
Mb04g013610	Serine aminopeptidase, S33
Mb00g002650	zinc metalloprotease EGY2, chloroplastic
Mb01g009170	EF hand family protein
Mb06g001780	exocyst complex component
Mb11g016960	Protein SUPPRESSOR OF PHYA-105
Mb01g029600	transcription, DNA-templated
Mb11g015770	Two-component response regulator-like
Mb02g017400	The light-harvesting complex (LHC) functions as a light receptor, it captures and delivers excitation energy to photosystems with which it is closely associated
Mb13g008590	LURP-one-related
Mb03g007380	GIGANTEA-like
Mb10g008010	Belongs to the multi antimicrobial extrusion (MATE) (TC 2.A.66.1) family
Mb06g011940	S-norcoclaurine synthase-like
Mb07g002880	Belongs to the enoyl-CoA hydratase isomerase family
Mb07g003700	f-box protein
Mb01g022710	Aluminum-activated malate transporter
Mb13g014540	Early light-induced protein
Mb11g013130	Protein of unknown function (DUF1677)
Mb06g001360	PGR5-like protein
Mb04g013530	Calcineurin subunit
Mb05g006480	Benzyl alcohol
Mb01g015960	flavin-containing monooxygenase
Mb09g001200	Zinc finger protein CONSTANS-like
Mb09g010570	-
Mb02g018670	Belongs to the multi antimicrobial extrusion (MATE) (TC 2.A.66.1) family
Mb04g020740	Plant protein 1589 of unknown function (A_thal_3526)
Mb01g013130	resistance protein
Mb13g000490	Polygalacturonase
Mb01g004620	GDSL/SGNH-like Acyl-Esterase family found in Pmr5 and Cas1p
Mb07g018920	deSI-like protein
Mb12g018140	salt tolerance-like protein
Mb04g021690	chloroplast organization
Mb01g020190	Cysteine-rich receptor-like protein kinase
Mb08g022360	Pentatricopeptide repeat-containing protein
Mb01g031990	Heavy-metal-associated domain
Mb03g017390	-
Mb01g026440	Alpha/beta hydrolase family
Mb11g016720	Plant protein 1589 of unknown function (A_thal_3526)
Mb05g020130	Bifunctional monodehydroascorbate reductase and carbonic anhydrase
Mb09g008000	Oxygen-evolving enhancer protein 2
Mb01g028400	The light-harvesting complex (LHC) functions as a light receptor, it captures and delivers excitation energy to photosystems with which it is closely associated
Mb09g025010	Carboxy-terminal domain RNA polymerase II polypeptide A small phosphatase
Mb01g027860	ALBINO3-like protein 1
Mb08g000330	Protochlorophyllide-dependent translocon component 52
Mb06g010540	Integral membrane protein DUF92
Mb04g001380	Rhodanese Homology Domain
Mb03g014870	Protein of unknown function, DUF538
Mb01g003660	Zinc finger protein
Mb13g012830	Glyoxalase/Bleomycin resistance protein/Dioxygenase superfamily
Mb11g009120	Belongs to the UDP-glycosyltransferase family
Mb05g008700	Armadillo/beta-catenin-like repeats
Mb03g012870	oxidoreductase activity
Mb07g015140	Two-component response regulator-like
Mb10g013100	Anticodon-binding domain
Mb13g013260	-
Mb03g005520	Benzyl alcohol
Mb07g020960	Cotton fibre expressed protein
Mb11g017250	RING-H2 finger protein
Mb12g016700	MND1-interacting protein
Mb03g031170	germin-like protein
Mb13g000090	Acetyltransferase (GNAT) domain
Mb07g020840	Belongs to the MIP aquaporin (TC 1.A.8) family
Mb11g001300	pfkB family carbohydrate kinase
Mb09g007210	Cytochrome p450
Mb04g013880	superfamily. Protein
Mb05g022930	Belongs to the iron ascorbate-dependent oxidoreductase family
Mb06g007970	4Fe-4S single cluster domain of Ferredoxin I
Mb09g009830	Cotton fibre expressed protein
Mb07g007940	Zinc transporter
Mb03g024440	Magnesium-chelatase subunit ChlH
Mb05g016940	Cyclic dof factor
Mb13g002080	E3 ubiquitin-protein ligase
Mb08g010630	p450 reductase
Mb03g028250	Zinc finger protein CONSTANS-like
Mb07g007230	BTB POZ domain-containing protein
Mb06g002070	transcription factor
Mb13g000990	Tubulin is the major constituent of microtubules. It binds two moles of GTP, one at an exchangeable site on the beta chain and one at a non-exchangeable site on the alpha chain
Mb09g018150	Zinc finger protein CONSTANS-like
Mb05g022410	ABC transporter C family member
Mb11g009190	Belongs to the UDP-glycosyltransferase family
Mb04g018560	Cytochrome p450
Mb07g010300	Transmembrane amino acid transporter protein
Mb04g002680	Belongs to the mitochondrial carrier (TC 2.A.29) family
Mb04g008830	Belongs to the sterol desaturase family
Mb09g023930	START domain
Mb07g015110	Belongs to the iron ascorbate-dependent oxidoreductase family
Mb04g008500	Mechanosensitive ion channel protein
Mb09g011480	galactinol--sucrose galactosyltransferase
Mb04g008270	Belongs to the UDP-glycosyltransferase family
Mb07g013890	-
Mb13g005880	Aldehyde dehydrogenase family
Mb01g027540	1-deoxy-D-xylulose-5-phosphate synthase
Mb06g001040	Belongs to the multi antimicrobial extrusion (MATE) (TC 2.A.66.1) family
Mb09g015160	Belongs to the cytochrome P450 family
Mb03g000570	Domain of unknown function (DUF4336)
Mb07g016160	RNA polymerase sigma factor sigE, chloroplastic
Mb01g005130	leucine-rich repeat receptor-like serine threonine-protein kinase
Mb08g006930	Belongs to the iron ascorbate-dependent oxidoreductase family
Mb10g012510	Microtubule-associated protein
Mb08g004260	Golgin subfamily A member 6-like protein
Mb06g018130	Belongs to the universal ribosomal protein uL1 family
Mb08g000290	Alpha/beta hydrolase family
Mb03g029450	RING-type E3 ubiquitin transferase
Mb02g007310	-
Mb01g012160	Protein ZINC INDUCED
Mb06g014730	21 kDa protein-like
Mb08g016470	Pectate lyase
Mb04g018400	Cinnamyl alcohol dehydrogenase
Mb03g031560	transcription factor
Mb03g002750	VWA / Hh protein intein-like
Mb12g004380	Serine threonine-protein kinase STN7
Mb10g013800	Alpha-glucan water dikinase
Mb05g017320	Magnesium-protoporphyrin IX monomethyl ester oxidative cyclase
Mb10g002030	Belongs to the FPP GGPP synthase family
Mb08g004710	Protein PROTON GRADIENT REGULATION 5
Mb09g012020	Sodium-dependent phosphate transport protein
Mb03g023930	Belongs to the helicase family
Mb03g002040	Phosphorylase superfamily
Mb08g021130	Plant protein of unknown function (DUF868)
Mb11g003430	Serine threonine-protein kinase
Mb07g018520	Monogalactosyldiacylglycerol synthase
Mb07g009250	ABC transporter C family member
Mb11g000800	oxidation-reduction process
Mb01g024210	Core-2/I-Branching enzyme
Mb09g011950	ATP-dependent zinc metalloprotease FTSH
Mb04g006680	Catalyzes the formation of formate and 2-keto-4- methylthiobutyrate (KMTB) from 1,2-dihydroxy-3-keto-5- methylthiopentene (DHK-MTPene)
Mb12g005550	ATP-dependent zinc metalloprotease FTSH 2
Mb12g012440	methionine
Mb12g007170	Cyclic dof factor
Mb06g003600	Alkaline neutral invertase
Mb03g008600	Trihelix transcription factor
Mb08g002580	F-box kelch-repeat protein
Mb03g011570	The light-harvesting complex (LHC) functions as a light receptor, it captures and delivers excitation energy to photosystems with which it is closely associated
Mb09g014160	Pathogenesis-related genes transcriptional activator PTI6-like
Mb08g006460	Protein CHUP1, chloroplastic-like
Mb03g025110	Regulatory protein
Mb08g018270	WD repeat-containing protein
Mb12g014850	S-type anion channel
Mb09g010650	Cytochrome p450
Mb11g011560	Belongs to the iron ascorbate-dependent oxidoreductase family
Mb11g016930	Indole-3-acetic acid-amido synthetase
Mb07g023480	WD40-like Beta Propeller Repeat
Mb12g015720	3-isopropylmalate dehydratase small subunit
Mb13g006660	Transcription factor
Mb06g011990	metalloendopeptidase activity
Mb11g003390	CBL-interacting serine threonine-protein kinase
Mb05g010880	isoform X1
Mb01g027730	acyl-CoA-binding domain-containing protein
Mb08g003190	Belongs to the major facilitator superfamily. Sugar transporter (TC 2.A.1.1) family
Mb04g021060	Common plant regulatory factor
Mb11g016270	ATP synthase delta chain
Mb01g014650	Encodes a close homolog of the Cauliflower OR (Orange) protein. The function of OR is to induce the differentiation of proplastids or other noncolored plastids into chromoplasts for carotenoid accumulation. Both proteins contain a Cysteine-rich
Mb06g011250	-
Mb13g006880	Two-component response regulator-like
Mb07g025530	Ganglioside-induced differentiation-associated protein
Mb08g018600	ABC transporter G family member
Mb07g022510	Removes the phosphate from trehalose 6-phosphate to produce free trehalose
Mb03g000160	Belongs to the tetraspanin (TM4SF) family
Mb09g014270	Protein ROOT INITIATION DEFECTIVE 3
Mb04g011820	B-Box-type zinc finger
Mb01g028680	Cytochrome p450
Mb04g014220	-
Mb01g001130	Belongs to the MIP aquaporin (TC 1.A.8) family
Mb03g020330	Two-component response regulator-like
Mb09g008590	glucan endo-1,3-beta-glucosidase
Mb00g002100	Belongs to the cytochrome P450 family
Mb01g018670	4-hydroxy-3-methylbut-2-enyl diphosphate reductase
Mb07g024840	Phosphatidylinositol phosphatidylcholine transfer protein
Mb11g009130	Belongs to the UDP-glycosyltransferase family
Mb12g010490	Belongs to the UDP-glycosyltransferase family
Mb10g010830	-
Mb01g016160	DNL zinc finger
Mb12g012480	embryogenesis-associated protein
Mb03g015570	Lachrymatory-factor synthase-like
Mb06g003050	alpha-L-fucosidase
Mb12g020290	CBS domain-containing protein
Mb10g001100	Thioredoxin-like protein HCF164
Mb05g026440	f-box protein
Mb02g018830	Cytochrome p450
Mb09g022880	Putative S-adenosyl-L-methionine-dependent methyltransferase
Mb09g001500	ABC1 family
Mb02g023090	Ocs element-binding factor 1-like
Mb09g024490	-
Mb01g010200	Uncharacterized protein family, UPF0114
Mb13g006450	Nitrate transporter
Mb08g021180	-
Mb11g001280	pfkB family carbohydrate kinase
Mb03g014770	ATP-dependent Clp protease adapter protein
Mb13g011680	-
Mb04g021750	) efflux antiporter
Mb01g034190	-
Mb10g010660	Hemimethylated DNA-binding protein YccV like
Mb08g018180	Photosystem I reaction center subunit N
Mb12g011930	Belongs to the alternative oxidase family
Mb13g009110	phosphatase 2C
Mb08g000110	-
Mb08g006060	-
Mb09g000430	NAD(P)H-dependent 6'-deoxychalcone synthase-like
Mb06g010740	Belongs to the iron ascorbate-dependent oxidoreductase family
Mb06g001470	Belongs to the heat shock protein 70 family
Mb08g017790	GTP-BINDING protein
Mb05g018990	WRC
Mb06g016010	Cysteine-rich receptor-like protein kinase
Mb11g001810	Belongs to the MIP aquaporin (TC 1.A.8) family
Mb03g001570	sodium metabolite cotransporter BASS4
Mb04g019950	Pentatricopeptide repeat-containing protein At4g01400, mitochondrial-like
Mb10g001750	f-box protein
Mb08g021150	Protein DEHYDRATION-INDUCED 19 homolog 5-like
Mb05g011230	NAD(P)H-binding
Mb09g019390	Molybdate transporter
Mb04g001430	Belongs to the Ca(2 ) cation antiporter (CaCA) (TC 2.A.19) family
Mb05g004020	Early nodulin-like protein
Mb02g020240	Ubiquitin-like domain
Mb09g000440	NAD(P)H-dependent 6'-deoxychalcone synthase-like
Mb11g011140	Photosynthetic NDH subunit of subcomplex B 1, chloroplastic
Mb09g001170	Secoisolariciresinol dehydrogenase-like
Mb07g020620	Pentatricopeptide repeat-containing protein
Mb06g013670	Acetyltransferase (GNAT) family
Mb06g006010	Catalyzes the radical-mediated insertion of two sulfur atoms into the C-6 and C-8 positions of the octanoyl moiety bound to the lipoyl domains of lipoate-dependent enzymes, thereby converting the octanoylated domains into lipoylated derivatives
Mb07g022250	Belongs to the 14-3-3 family
Mb07g025310	-
Mb03g023640	Homeobox-leucine zipper protein
Mb03g033560	F-Box protein
Mb11g000820	Tropinone reductase homolog
Mb05g019900	-
Mb09g012270	Jacalin-like lectin domain
Mb03g000060	Auxin response factors (ARFs) are transcriptional factors that bind specifically to the DNA sequence 5'-TGTCTC-3' found in the auxin-responsive promoter elements (AuxREs)
Mb07g018690	Chorismate mutase
Mb04g004570	Cytochrome p450
Mb12g001100	MLP-like protein
Mb01g028580	protein kinase activity
Mb02g022440	Myosin heavy chain kinase
Mb01g011630	Belongs to the disease resistance NB-LRR family
Mb05g016450	Protein kinase domain
Mb04g005080	sodium metabolite cotransporter BASS3
Mb13g010850	Syntaxin 6, N-terminal
Mb02g024320	Auxin responsive protein
Mb03g020960	TCP family transcription factor
Mb09g012110	Belongs to the UPP synthase family
Mb06g006090	Protein of unknown function (DUF789)
Mb08g008390	UDP-glucuronic acid decarboxylase
Mb01g006970	Peptide methionine sulfoxide reductase
Mb02g003610	Belongs to the cyclin family
Mb03g002930	AarF domain-containing protein kinase
Mb11g013280	Protein CHUP1, chloroplastic-like
Mb07g015800	ATP-dependent Clp protease ATP-binding subunit clpX-like
Mb08g004210	7-hydroxymethyl chlorophyll a reductase
Mb08g001910	Belongs to the major facilitator superfamily. Sugar transporter (TC 2.A.1.1) family
Mb05g014480	Phosphoglucan phosphatase LSF1
Mb01g022420	Chloroplastic group IIB intron splicing facilitator
Mb06g003530	Phosphoglycerate mutase family
Mb02g020640	Cysteine-rich receptor-like protein kinase
Mb06g020010	Metal tolerance protein
Mb08g010140	beta-galactosidase activity
Mb01g019430	-
Mb02g003200	Belongs to the oxygen-dependent FAD-linked oxidoreductase family
Mb09g020620	Sucrose transport protein
Mb06g011460	gamma-glutamylcyclotransferase At3g02910
Mb06g007140	ubiE/COQ5 methyltransferase family
Mb01g030760	Carboxylesterase
Mb05g002420	Protein of unknown function (DUF632)
Mb09g024370	aarF domain-containing protein kinase At5g05200
Mb04g010840	Belongs to the D-isomer specific 2-hydroxyacid dehydrogenase family
Mb01g019060	Belongs to the UDP-glycosyltransferase family
Mb01g020840	5'-adenylylsulfate reductase
Mb03g011780	Binds to the 60S ribosomal subunit and prevents its association with the 40S ribosomal subunit to form the 80S initiation complex in the cytoplasm. May also be involved in ribosome biogenesis
Mb09g023360	ATP-dependent zinc metalloprotease FTSH 11
Mb08g000270	transcription repressor
Mb11g007490	ABC transporter C family member
Mb03g002070	phytol kinase 1
Mb10g015080	Esterifies acyl-group from acyl-ACP to the sn-1 position of glycerol-3-phosphate. The enzyme from chilling-resistant plants discriminates against non-fluid palmitic acid and selects oleic acid whereas the enzyme from sensitive plants accepts both fatty acids
Mb12g021130	RING-type E3 ubiquitin transferase
Mb08g000680	Belongs to the glycosyltransferase 1 family
Mb09g009920	-
Mb03g019750	Belongs to the heat shock protein 70 family
Mb02g005660	Magnesium-dependent phosphatase
Mb06g008090	transcription factor
Mb04g010230	Sodium transporter hkt1-like
Mb07g021310	Belongs to the multi antimicrobial extrusion (MATE) (TC 2.A.66.1) family
Mb03g002280	Pectate lyase
Mb10g019540	ADP-ribosylation factor GTPase-activating protein
Mb01g022940	Belongs to the heat shock protein 70 family
Mb07g023200	Photosystem II 22 kDa protein
Mb09g004340	BURP domain
Mb10g000250	salt tolerance-like protein
Mb03g016480	Belongs to the histidine acid phosphatase family
Mb08g012660	anion transporter 6
Mb02g000520	Late embryogenesis abundant protein
Mb07g007040	Belongs to the iron ascorbate-dependent oxidoreductase family
Mb04g002310	Belongs to the leguminous lectin family
Mb09g024190	cellular response to sulfur starvation
Mb13g015020	Non-specific serine threonine protein kinase
Mb11g001060	Protein NRT1 PTR FAMILY
Mb09g002140	Cucumisin-like
Mb09g021460	Leucine-rich repeats, typical (most populated) subfamily
Mb09g020560	Amino acid permease
Mb06g006600	zinc finger CCCH domain-containing protein
Mb04g021640	Domain of unknown function (DUF296)
Mb06g003760	BEST Arabidopsis thaliana protein match is alpha beta-Hydrolases superfamily protein (TAIR
Mb07g013000	Regulator of chromosome condensation (RCC1) repeat
Mb12g016540	Tetraspanin family
Mb03g011730	N-lysine methyltransferase
Mb01g010630	Ribonuclease H protein
Mb03g018310	Heat Stress Transcription Factor
Mb09g024260	Acetyltransferase (GNAT) family
Mb05g025120	Boron transporter
Mb05g012220	Protein of unknown function (DUF642)
Mb03g001890	Ethylene-responsive protein kinase Le-CTR1
Mb11g003820	Protein RETICULATA-related
Mb01g017650	BTB POZ domain-containing protein
Mb00g001560	Phosphoinositide phospholipase C
Mb12g015820	Nudix hydrolase
Mb12g008690	Domain of unknown function (DUF4228)
Mb07g015820	Calcineurin B-like protein
Mb01g032470	Transcription factor ASG4-like
Mb05g023510	zinc-finger of the FCS-type, C2-C2
Mb04g002300	Tubulin is the major constituent of microtubules. It binds two moles of GTP, one at an exchangeable site on the beta chain and one at a non-exchangeable site on the alpha chain
Mb05g019410	Fasciclin-like arabinogalactan protein
Mb01g027270	F-box kelch-repeat protein
Mb03g008620	Trihelix transcription factor
Mb09g008600	Peptidase of plants and bacteria
Mb01g031180	Domain of unknown function (DUF3475)
Mb12g011300	PAP_fibrillin
Mb09g017080	Pollen-specific protein
Mb05g023390	Heat Stress Transcription Factor
Mb02g024380	Endochitinase
Mb02g022710	Organ-specific protein
Mb03g015450	isoform X1
Mb04g012610	Plastocyanin-like domain
Mb01g013070	glycerol-3-phosphate transporter
Mb01g020210	Protein of unknown function (DUF1005)
Mb03g031550	-
Mb08g015150	ACT domain
Mb07g021330	Belongs to the glutamyl-tRNA reductase family
Mb01g030610	Belongs to the Bowman-Birk serine protease inhibitor family
Mb05g023970	monooxygenase
Mb03g026960	eukaryotic peptide chain release factor subunit
Mb05g015620	acyltransferase-like protein
Mb07g013820	Protein trichome birefringence-like 33
Mb07g024770	Adenosine kinase
Mb08g020940	Cytochrome p450
Mb05g000010	Belongs to the cytochrome P450 family
Mb04g001500	Protein PALE CRESS
Mb07g019690	-
Mb02g024210	Pentatricopeptide repeat-containing protein
Mb01g008360	Uncharacterized conserved protein (DUF2358)
Mb05g014320	Potassium transporter
Mb06g009360	VQ motif
Mb11g001540	-
Mb11g012210	Belongs to the NPH3 family
Mb01g031580	Putative S-adenosyl-L-methionine-dependent methyltransferase
Mb12g006720	belongs to the protein kinase superfamily
Mb02g022660	Belongs to the major facilitator superfamily. Sugar transporter (TC 2.A.1.1) family
Mb08g022020	Gibberellin regulated protein
Mb04g003330	-
Mb07g010290	Amino acid permease
Mb05g013520	Cyclic dof factor
Mb06g001670	Belongs to the MIP aquaporin (TC 1.A.8) family
Mb13g009580	Belongs to the aldehyde dehydrogenase family
Mb09g016050	Protein of unknown function, DUF617
Mb12g020050	Remorin, C-terminal region
Mb01g003180	2-alkenal reductase (NADP( )-dependent)-like
Mb03g019280	-
Mb07g015930	Zinc finger protein CONSTANS-like
Mb03g015770	-
Mb01g014040	transposition, RNA-mediated
Mb13g005870	RING-type E3 ubiquitin transferase
Mb05g021780	phosphatase 2C
Mb13g007370	transcription factor
Mb13g000360	CBL-interacting serine threonine-protein kinase
Mb09g012520	Cytokinin-activating enzyme working in the direct activation pathway. Phosphoribohydrolase that converts inactive cytokinin nucleotides to the biologically active free-base forms
Mb03g026430	metal ion binding
Mb07g013640	Belongs to the protein kinase superfamily. Ser Thr protein kinase family
Mb07g011730	Belongs to the group II decarboxylase family
Mb02g002900	Allantoate
Mb13g005600	Boron transporter
Mb01g030820	Belongs to the peroxidase family. Classical plant (class III) peroxidase subfamily
Mb01g031790	post-GPI attachment to proteins factor
Mb12g012780	Glutaredoxin
Mb01g019310	Belongs to the AB hydrolase superfamily. Lipase family
Mb10g012070	AMP deaminase
Mb08g016050	Belongs to the UDP-glycosyltransferase family
Mb02g001710	Protein of unknown function (DUF707)
Mb13g009960	Pentatricopeptide repeat-containing protein
Mb03g021030	Auxin responsive protein
Mb04g011440	Complex I intermediate-associated protein 30 (CIA30)
Mb10g018560	Catalyzes xyloglucan endohydrolysis (XEH) and or endotransglycosylation (XET). Cleaves and religates xyloglucan polymers, an essential constituent of the primary cell wall, and thereby participates in cell wall construction of growing tissues
Mb07g003190	oxidoreductase At1g06690, chloroplastic-like
Mb05g026680	transcription factor
Mb08g022390	Plasma membrane
Mb13g009290	Belongs to the adenylate kinase family
Mb12g017280	Ganglioside-induced differentiation-associated protein
Mb09g011560	-
Mb06g010110	Tubby-like F-box protein
Mb10g004820	Belongs to the cytochrome P450 family
Mb05g025890	isoform X1
Mb02g023730	Transcription factor
Mb13g006770	Geranylgeranyl diphosphate reductase
Mb09g003820	BURP domain
Mb04g019860	Belongs to the class I-like SAM-binding methyltransferase superfamily. Cation-independent O- methyltransferase family
Mb06g004770	Belongs to the glycosyltransferase 2 family
Mb12g000660	Chaperone protein
Mb05g023450	Sulfate transporter 3.1-like
Mb05g009790	Phosphoglycerate mutase family
Mb12g017890	-
Mb10g018850	MACPF domain-containing protein
Mb08g021590	F-box protein SKIP16-like
Mb08g018530	-
Mb01g021590	SNARE-complex protein Syntaxin-18 N-terminus
Mb07g003380	Component of the peroxisomal and mitochondrial division machineries. Plays a role in promoting the fission of mitochondria and peroxisomes
Mb03g028950	Universal stress protein A-like protein
Mb09g013090	Pentatricopeptide repeat-containing protein At5g42310
Mb13g013940	Protein of unknown function (DUF1677)
Mb05g027800	Thioredoxin
Mb12g010100	PB1 domain
Mb12g019220	BES1 BZR1 homolog protein
Mb03g016670	Protein of unknown function (DUF760)
Mb04g020710	cyclic nucleotide-gated ion channel
Mb07g002000	Zinc finger protein CONSTANS-like
Mb00g000720	Hydroxyacyl-thioester dehydratase type 2
Mb05g004140	Plastid-lipid-associated protein
Mb05g015040	Ribulose-1,5 bisphosphate carboxylase oxygenase large subunit N-methyltransferase
Mb13g001900	Removes the phosphate from trehalose 6-phosphate to produce free trehalose
Mb10g016160	Encoded by
Mb01g016630	PPIases accelerate the folding of proteins. It catalyzes the cis-trans isomerization of proline imidic peptide bonds in oligopeptides
Mb13g007530	Dof zinc finger protein
Mb07g011130	Cysteine-rich receptor-like protein kinase
Mb08g019730	-
Mb09g017340	Protein EARLY FLOWERING
Mb12g018690	Alpha/beta hydrolase family
Mb01g004040	ethylene-responsive transcription factor
Mb00g002850	Photosystem II (PSII) is a light-driven water plastoquinone oxidoreductase that uses light energy to abstract electrons from H(2)O, generating O(2) and a proton gradient subsequently used for ATP formation. It consists of a core antenna complex that captures photons, and an electron transfer chain that converts photonic excitation into a charge separation. The D1 D2 (PsbA PsbA) reaction center he…
Mb07g012860	phosphoribosylformylglycinamidine synthase
Mb07g018510	DnaJ Hsp40 cysteine-rich domain superfamily protein
Mb05g023720	Adenylate isopentenyltransferase 3
Mb05g012580	ZINC FINGER protein
Mb07g010120	heat shock
Mb12g001590	Photosystem I reaction center subunit psaK
Mb04g016570	Inorganic pyrophosphatase
Mb07g021810	Belongs to the GPI family
Mb06g005580	Zinc finger protein
Mb09g021670	Encoded by
Mb10g003190	CAAX protease self-immunity
Mb09g023500	E3 ubiquitin-protein ligase that mediates ubiquitination and subsequent proteasomal degradation of target proteins. E3 ubiquitin ligases accept ubiquitin from an E2 ubiquitin- conjugating enzyme in the form of a thioester and then directly transfers the ubiquitin to targeted substrates
Mb07g015760	Belongs to the glycosyltransferase 1 family. Bacterial plant glycogen synthase subfamily
Mb12g003170	Fruit protein
Mb12g015300	Oxysterol-binding protein-related protein
Mb05g025390	-
Mb07g017810	GATA transcription factor
Mb03g020350	AhpC/TSA antioxidant enzyme
Mb01g020140	-
Mb13g002250	-
Mb09g021870	Serine hydroxymethyltransferase
Mb11g005450	GTP cyclohydrolase
Mb10g007510	Belongs to the multicopper oxidase family
Mb07g017330	-
Mb05g003130	Belongs to the sterol desaturase family
Mb05g021680	SANT SWI3, ADA2, N-CoR and TFIIIB'' DNA-binding domains
Mb07g007930	Pathogenesis-related genes transcriptional activator PTI6-like
Mb08g001140	Catalyzes xyloglucan endohydrolysis (XEH) and or endotransglycosylation (XET). Cleaves and religates xyloglucan polymers, an essential constituent of the primary cell wall, and thereby participates in cell wall construction of growing tissues
Mb12g009200	Potassium transporter
Mb07g024180	cytochrome P450
Mb10g018290	UDP-glucoronosyl and UDP-glucosyl transferase
Mb07g014280	-
Mb11g000760	Tropinone reductase homolog
Mb09g009700	Protein translation factor SUI1 homolog
Mb09g022740	calcium-binding protein
Mb08g003100	alpha/beta hydrolase fold
Mb06g004780	Belongs to the glycosyltransferase 2 family
Mb01g033000	LRR receptor-like serine threonine-protein kinase
Mb08g000140	Neprosin
Mb09g012670	PPIases accelerate the folding of proteins. It catalyzes the cis-trans isomerization of proline imidic peptide bonds in oligopeptides
Mb01g000400	lysine-specific demethylase
Mb05g014930	-
Mb03g010270	Plant non-specific lipid-transfer proteins transfer phospholipids as well as galactolipids across membranes. May play a role in wax or cutin deposition in the cell walls of expanding epidermal cells and certain secretory tissues
Mb05g022080	Histone H2B
Mb05g024760	DnaJ heat shock amino-terminal domain protein
Mb13g017980	G-type lectin S-receptor-like serine threonine-protein kinase
Mb11g016810	Protein ROOT PRIMORDIUM DEFECTIVE
Mb01g033090	Pleckstrin homology domain
Mb03g027490	NAC transcription factor
Mb07g024530	At1g01500-like
Mb11g003490	RING-H2 finger protein
Mb08g000500	DEAD-box ATP-dependent RNA helicase
Mb03g000590	EID1-like F-box protein
Mb11g006420	UDP-glycosyltransferase
Mb05g015470	Pollen proteins Ole e I like
Mb07g022690	glycerol-3-phosphate acyltransferase
Mb06g001220	Belongs to the major facilitator superfamily. Sugar transporter (TC 2.A.1.1) family
Mb03g027200	Protein of unknown function (DUF3754)
Mb01g022750	Nonspecific lipid-transfer protein
Mb07g023320	disulfide-isomerase-like
Mb03g015300	peroxiredoxin activity
Mb05g021820	Protein ALUMINUM SENSITIVE
Mb08g015970	Protein of unknown function (DUF3537)
Mb01g026320	Aldehyde dehydrogenase family
Mb12g011770	Belongs to the protein kinase superfamily
Mb10g009880	-
Mb07g012800	glycerol-3-phosphate acyltransferase
Mb08g022210	transcription factor
Mb02g003390	Belongs to the 3-hydroxyisobutyrate dehydrogenase family
Mb01g009880	Belongs to the small heat shock protein (HSP20) family
Mb06g016210	Belongs to the ABC transporter superfamily. ABCG family. PDR (TC 3.A.1.205) subfamily
Mb01g000320	isoform X1
Mb02g014360	TMV resistance protein N-like
Mb03g020740	V-type proton ATPase subunit
Mb13g009170	E3 ubiquitin-protein ligase
Mb13g016690	Chaperone protein DNAj
Mb09g011610	RbcX protein
Mb08g021680	Catalyzes the phosphorylation of pantothenate the first step in CoA biosynthesis. May play a role in the physiological regulation of the intracellular CoA concentration
Mb10g016120	carotenoid cleavage dioxygenase 4
Mb01g002700	Protein FANTASTIC FOUR
Mb09g020630	Belongs to the multi antimicrobial extrusion (MATE) (TC 2.A.66.1) family
Mb09g021220	Belongs to the multi antimicrobial extrusion (MATE) (TC 2.A.66.1) family
Mb10g002300	Casein kinase II subunit
Mb01g034320	Histone H2B
Mb00g003000	Binds 16S rRNA, required for the assembly of 30S particles
Mb04g001690	Lactosylceramide 4-alpha-galactosyltransferase-like
Mb03g020520	Interactor of constitutive active ROPs
Mb10g003780	Zeaxanthin epoxidase
Mb03g020540	Alpha/beta hydrolase family
Mb02g003620	Photosystem I reaction center subunit III
Mb05g022070	-
Mb07g003320	DEAD-box ATP-dependent RNA helicase
Mb09g002210	Cucumisin-like
Mb01g027160	mitogen-activated protein kinase
Mb05g017460	Peptidyl-prolyl
Mb01g033550	GIGANTEA-like
Mb11g011770	Cucumber peeling cupredoxin-like
Mb08g000240	Tubulin is the major constituent of microtubules. It binds two moles of GTP, one at an exchangeable site on the beta chain and one at a non-exchangeable site on the alpha chain
Mb12g013160	transcription factor
Mb08g003220	Protein TIME FOR
Mb06g000780	transcription factor
Mb01g025210	RNA binding
Mb01g031420	methyl-CpG-binding domain-containing protein 13
Mb04g000650	CBL-interacting serine threonine-protein kinase
Mb10g015440	Growth-regulating factor
Mb05g021710	Two-component response regulator-like
Mb11g011960	Glyoxalase/Bleomycin resistance protein/Dioxygenase superfamily
Mb08g009770	ATP sulfurylase 1
Mb11g012810	Homeobox-leucine zipper protein GLABRA
Mb08g015290	-
Mb02g014670	TMV resistance protein N-like
Mb11g000130	Tetratricopeptide repeat
Mb07g025270	Thaumatin-like protein
Mb08g014480	Uncharacterized conserved protein (DUF2358)
Mb01g012720	mTERF
Mb05g014270	WAT1-related protein At3g28050-like
Mb08g017250	VQ motif-containing protein
Mb03g009820	receptor-like protein kinase
Mb12g015080	Peptidyl-tRNA hydrolase ICT1
Mb05g020160	Heme-binding-like protein At3g10130
Mb08g010700	Syntaxin 6, N-terminal
Mb13g012050	Serine threonine-protein kinase
Mb13g009610	Non-specific serine threonine protein kinase
Mb08g022140	two-component response regulator
Mb02g018080	Potassium channel
Mb08g016060	Belongs to the UDP-glycosyltransferase family
Mb03g015140	chlorophyll(ide) b reductase NYC1
Mb12g018240	Belongs to the aldehyde dehydrogenase family
Mb07g014160	Uroporphyrinogen decarboxylase
Mb03g022760	-
Mb08g007070	F-box-like
Mb02g007040	Heat shock 70 kDa protein, mitochondrial
Mb07g018360	Protein of unknown function (DUF1677)
Mb05g021950	Pectate lyase
Mb09g020190	Catalyzes the conversion of hemimercaptal, formed from methylglyoxal and glutathione, to S-lactoylglutathione
Mb05g014820	BAG family molecular chaperone regulator
Mb11g012690	Belongs to the mitochondrial carrier (TC 2.A.29) family
Mb12g021080	Amino-acid acetyltransferase
Mb01g024510	Nuclear transport factor 2 (NTF2) family protein
Mb07g018100	Protein BIG GRAIN 1-like
Mb13g003890	ADP-ribosylation factor GTPase-activating protein
Mb11g009160	Belongs to the UDP-glycosyltransferase family
Mb05g009750	Pentatricopeptide repeat-containing protein
Mb08g014720	Uncharacterized integral membrane protein (DUF2301)
Mb10g005730	f-box protein
Mb02g003950	Sulfiredoxin, chloroplastic
Mb08g010430	-
Mb05g024090	Spermatogenesis-associated protein
Mb03g010550	CEN-like protein
Mb07g007290	Serine threonine-protein kinase
Mb10g015180	Phosphomevalonate
Mb11g018690	Belongs to the protein kinase superfamily
Mb05g027480	Belongs to the protein kinase superfamily
Mb02g010260	Belongs to the NPH3 family
Mb10g014370	1-deoxy-D-xylulose-5-phosphate synthase 2
Mb08g010640	Small nuclear ribonucleoprotein
Mb11g000530	Telomere repeat-binding protein
Mb06g013150	DnaJ homolog subfamily B member
Mb03g001760	Enhancer of polycomb-like protein
Mb08g011950	Belongs to the aldehyde dehydrogenase family
Mb10g002150	RWP-RK domain
Mb10g019670	Pathogenesis-related protein Bet v I family
Mb11g016970	Mitogen-activated protein kinase kinase kinase 7-like
Mb12g007230	amino acid transporter
Mb04g013280	Polysaccharide biosynthesis protein
Mb12g014960	Belongs to the multi antimicrobial extrusion (MATE) (TC 2.A.66.1) family
Mb09g018550	Homeobox protein knotted-1-like
Mb10g003180	WD repeat-containing protein
Mb05g006220	Potassium channel
Mb04g016000	Protein of unknown function (DUF1677)
Mb03g001090	Belongs to the cytochrome P450 family
Mb11g000560	Haloacid dehalogenase-like hydrolase
Mb03g009890	phosphoprotein phosphatase activity
Mb04g008740	ribose-phosphate pyrophosphokinase
Mb01g002990	Protein FAF-like, chloroplastic
Mb05g023290	PDDEXK-like family of unknown function
Mb13g007560	transcription factor
Mb07g003930	Belongs to the cystatin family. Phytocystatin subfamily
Mb03g030630	Short-chain dehydrogenase reductase
Mb10g012100	DnaJ homolog subfamily B member
Mb03g031790	GATA transcription factor
Mb08g005860	-
Mb07g024680	Belongs to the AAA ATPase family
Mb12g016620	Protein NRT1 PTR FAMILY
Mb04g004930	Cysteine-rich repeat secretory protein
Mb04g004220	4F5 protein family
Mb07g015910	Belongs to the iron ascorbate-dependent oxidoreductase family
Mb05g021090	4-coumarate--CoA ligase-like
Mb11g001850	BEST Arabidopsis thaliana protein match is proline-rich family protein (TAIR AT3G09000.1)
Mb10g018880	SEC14 cytosolic factor family protein phosphoglyceride transfer family protein
Mb12g018780	SANT SWI3, ADA2, N-CoR and TFIIIB'' DNA-binding domains
Mb03g032720	-
Mb13g005560	F-box protein SKIP16-like
Mb03g020590	Protamine P1 family protein
Mb01g016410	Belongs to the ubiquitin-conjugating enzyme family
Mb01g015440	-
Mb03g024510	Belongs to the glycosyl hydrolase 13 family
Mb12g020860	UPF0553 protein-like
Mb08g011400	AP2-like ethylene-responsive transcription factor
Mb13g001000	Phosphoethanolamine N-methyltransferase
Mb11g007080	-
Mb04g016630	beta-galactosidase
Mb04g013630	plant mutator transposase zinc finger
Mb05g020140	Glutathione S-transferase, N-terminal domain
Mb04g018370	NAD(P)H-binding
Mb03g004570	Belongs to the multi antimicrobial extrusion (MATE) (TC 2.A.66.1) family
Mb10g007500	Belongs to the multicopper oxidase family
Mb08g018080	DnaJ molecular chaperone homology domain
Mb08g004340	ammonium transporter
Mb03g028440	SGF29 tudor-like domain
Mb12g001690	Clathrin assembly protein
Mb01g009900	Belongs to the small heat shock protein (HSP20) family
Mb11g016180	cytochrome
Mb05g008180	K( ) efflux antiporter 3
Mb02g000110	-
Mb02g002320	Protease Do-like 5
Mb09g009650	-
Mb08g001770	plastid-lipid-associated protein 12
Mb10g007130	Protein of unknown function (DUF632)
Mb07g017650	Protein EARLY FLOWERING
Mb08g009140	Chlorophyllase-2
Mb01g031800	Calcium-dependent protein kinase
Mb06g012060	tRNA pseudouridine
Mb01g004410	Zinc finger protein
Mb10g014240	Mechanosensitive ion channel protein 2
Mb04g007910	Belongs to the class I-like SAM-binding methyltransferase superfamily. Cation-independent O- methyltransferase family
Mb02g005780	Carbon-nitrogen hydrolase
Mb06g020380	Belongs to the peptidase A1 family
Mb02g024150	phosphatase 2c
Mb07g020470	Basic leucine zipper
Mb13g001640	riboflavin biosynthesis protein
Mb00g003090	Cell wall-associated hydrolase
Mb08g022300	HIPL1 protein-like
Mb01g004020	Belongs to the class I-like SAM-binding methyltransferase superfamily. Cation-independent O- methyltransferase family
Mb06g006030	Indole-3-acetic acid-amido synthetase
Mb12g016710	LSD1 zinc finger
Mb03g023970	protein C4orf29 homolog
Mb09g025030	Phosphoinositide phospholipase C
Mb12g008310	Protein of unknown function (DUF1336)
Mb09g018540	BEST Arabidopsis thaliana protein match is
Mb03g019830	-
Mb10g011960	Protein TWIN LOV
Mb09g023020	Small RNA degrading nuclease
Mb05g016740	Inactive leucine-rich repeat receptor-like protein kinase
Mb07g003000	Transcription factor JUNGBRUNNEN 1-like
Mb06g011130	Belongs to the iron ascorbate-dependent oxidoreductase family
Mb12g014240	LRR receptor-like serine threonine-protein kinase
Mb01g002720	Late embryogenesis abundant protein
Mb03g009120	Pentatricopeptide repeat-containing protein
Mb06g003800	-
Mb03g019650	Photosystem I reaction center subunit IV
Mb07g014750	Belongs to the UDP-glycosyltransferase family
Mb01g013740	LRR receptor-like serine threonine-protein kinase
Mb08g017380	Sulfate transporter
Mb01g018290	Belongs to the iron ascorbate-dependent oxidoreductase family
Mb05g009910	PDDEXK-like family of unknown function
Mb08g018850	NAD-dependent protein deacylase. Catalyzes the NAD- dependent hydrolysis of acyl groups from lysine residues
Mb06g008510	50S ribosomal protein L19
Mb08g017550	-
Mb03g028820	Cysteine-rich receptor-like protein kinase
Mb01g003980	Protein of unknown function (DUF789)
Mb02g008340	G-type lectin S-receptor-like serine threonine-protein kinase
Mb10g010710	Protein of unknown function, DUF538
Mb05g005970	phosphatidylinositol 4-phosphate 5-kinase
Mb03g030940	Polyketide cyclase / dehydrase and lipid transport
Mb05g008690	BEST Arabidopsis thaliana protein match is glycine-rich protein (TAIR AT3G29075.1)
Mb10g015220	-
Mb07g001250	-
Mb01g002940	Aluminum-activated malate transporter
Mb05g014280	WAT1-related protein At3g28050-like
Mb12g014290	Stress responsive A/B Barrel Domain
Mb09g017950	Protein of unknown function (DUF1677)
Mb01g032410	RNA-binding protein
Mb03g019430	-
Mb09g024550	Belongs to the peroxidase family. Classical plant (class III) peroxidase subfamily
Mb09g011270	heat shock
Mb09g007620	Acts as a Mg(2 ) transporter. Can also transport other divalent cations such as Fe(2 ), Sr(2 ), Ba(2 ), Mn(2 ) and Co(2 ) but to a much less extent than Mg(2 )
Mb01g031920	receptor-like serine threonine-protein kinase
Mb05g007740	1,4-dihydroxy-2-naphthoate polyprenyltransferase
Mb12g007950	alpha-amylase 3
Mb07g024390	deSI-like protein
Mb09g024680	Protein EARLY RESPONSIVE TO DEHYDRATION 15-like
Mb13g000820	N-terminal C2 in EEIG1 and EHBP1 proteins
Mb13g007300	Glycine-rich RNA-binding protein
Mb07g025470	Thioredoxin-like protein CDSP32
Mb03g020450	Belongs to the peroxidase family
Mb13g003140	Amino acid permease
Mb07g025490	Belongs to the GST superfamily
Mb08g009740	serine threonine-protein kinase HT1-like
Mb01g028470	Mechanosensitive ion channel protein 10-like
Mb13g003760	DUF4210
Mb09g021850	DnaJ domain
Mb09g007630	Serine--glyoxylate
Mb02g008200	Minor allergen Alt a
Mb10g017980	Leucine Rich repeat
Mb07g014320	transcription factor
Mb01g006480	protein At3g15000, mitochondrial-like
Mb10g001410	Leucine-zipper of ternary complex factor MIP1
Mb13g010660	Catalyzes xyloglucan endohydrolysis (XEH) and or endotransglycosylation (XET). Cleaves and religates xyloglucan polymers, an essential constituent of the primary cell wall, and thereby participates in cell wall construction of growing tissues
Mb04g010340	-
Mb08g010720	mitochondrial chaperone
Mb00g002550	transcription factor
Mb13g000810	Belongs to the protein kinase superfamily
Mb05g014970	Catalyzes the rate-limiting step of the oxidative pentose-phosphate pathway, which represents a route for the dissimilation of carbohydrates besides glycolysis
Mb12g016530	Two-component response regulator-like
Mb10g002180	Sigma factor sigB regulation protein
Mb05g012080	Belongs to the protein kinase superfamily. Ser Thr protein kinase family
Mb13g006730	Gibberellin regulated protein
Mb08g003720	AarF domain-containing protein kinase
Mb03g019790	Core component of nucleosome. Nucleosomes wrap and compact DNA into chromatin, limiting DNA accessibility to the cellular machineries which require DNA as a template. Histones thereby play a central role in transcription regulation, DNA repair, DNA replication and chromosomal stability. DNA accessibility is regulated via a complex set of post-translational modifications of histones, also called h…
Mb10g017970	E3 ubiquitin-protein ligase
Mb08g006870	Probable protein Pop3
Mb13g013570	PsbB mRNA maturation factor Mbb1
Mb13g016780	Nucleolar pre-ribosomal-associated protein 1
Mb01g018780	-
Mb09g017580	Belongs to the mitochondrial carrier (TC 2.A.29) family
Mb07g011420	protein DJ-1 homolog D-like
Mb06g003400	UDP-D-apiose UDP-D-xylose synthase
Mb05g016070	CarD-like/TRCF domain
Mb02g018820	Cytochrome p450
Mb02g004990	Phosphate-induced protein 1 conserved region
Mb05g021980	udp-glucuronic acid decarboxylase
Mb01g021520	Endo-1,3(4)-beta-glucanase
Mb09g025040	Protein EARLY FLOWERING 4-like
Mb02g004460	phosphatase 2c
Mb01g021500	Endo-1,3(4)-beta-glucanase
Mb02g015190	STICHEL-like 3
Mb03g015830	acid phosphatase
Mb01g031840	transcription factor
Mb10g009910	Phosphatidylinositol 4-kinase
Mb09g002720	Cytochrome p450
Mb09g021170	Belongs to the protein kinase superfamily
Mb08g015230	-
Mb11g003770	acid phosphatase
Mb07g012850	Ribulose bisphosphate carboxylase oxygenase activase
Mb01g006610	Tubby-like F-box protein
Mb01g005110	zinc finger
Mb11g000140	Tetratricopeptide repeat
Mb09g024810	LOB domain-containing protein
Mb05g013310	Lamin-like protein
Mb13g002290	-
Mb02g000970	RING-type zinc-finger
Mb04g021330	belongs to the protein kinase superfamily
Mb01g011410	Belongs to the disease resistance NB-LRR family
Mb03g002090	SEC12-like protein
Mb04g020070	-
Mb06g017630	Xanthoxin
Mb06g000200	-
Mb04g019750	soluble inorganic
Mb07g025290	-
Mb07g013350	Proline transporter
Mb10g003700	Lil3 protein
Mb07g022040	Belongs to the multi antimicrobial extrusion (MATE) (TC 2.A.66.1) family
Mb02g005290	Belongs to the iron ascorbate-dependent oxidoreductase family
Mb03g016360	-
Mb07g023830	Introduction of a cis double bond between carbons of the acyl chain
Mb06g007410	Organic cation carnitine transporter
Mb01g002710	protein At2g27730, mitochondrial-like
Mb11g010200	Quinone oxidoreductase-like protein
Mb03g016000	asparagine--tRNA ligase, cytoplasmic 1-like
Mb10g013160	WAT1-related protein
Mb05g022140	Cation H( ) antiporter
Mb04g003560	-
Mb06g021020	Belongs to the class I-like SAM-binding methyltransferase superfamily. gTMT family
Mb04g008160	-
Mb01g029940	Belongs to the UDP-glycosyltransferase family
Mb02g010240	Protein STRUBBELIG-RECEPTOR FAMILY 3-like
Mb11g005890	Fimbrin-like protein
Mb05g004700	NAC domain-containing protein
Mb09g023770	Metal-nicotianamine transporter
Mb08g001480	transcription factor
Mb01g017850	Belongs to the major facilitator superfamily. Sugar transporter (TC 2.A.1.1) family
Mb09g016220	BRI1 kinase inhibitor 1-like
Mb12g015050	photo-lyase
Mb08g018190	RING-H2 finger protein
Mb03g027870	Nucleotide-diphospho-sugar transferase
Mb11g017090	Protein CURVATURE THYLAKOID 1A
Mb11g010030	-
Mb09g010800	Nuclear transcription factor Y subunit
Mb03g022300	-
Mb12g019570	Prolyl oligopeptidase, N-terminal beta-propeller domain
Mb01g032070	4-coumarate--CoA ligase-like
Mb13g014670	ATP sulfurylase 1
Mb07g017340	WD40 repeats
Mb10g001040	BTB POZ domain-containing protein
Mb10g015060	protein At1g32220, chloroplastic-like
Mb03g024840	Triacylglycerol lipase
Mb02g018960	U-box domain-containing protein
Mb01g021140	RbcX protein
Mb03g020460	LRR receptor-like serine threonine-protein kinase
Mb01g022650	-
Mb00g002500	One of the components of the core complex of photosystem II (PSII). It binds chlorophyll and helps catalyze the primary light-induced photochemical processes of PSII. PSII is a light- driven water plastoquinone oxidoreductase, using light energy to abstract electrons from H(2)O, generating O(2) and a proton gradient subsequently used for ATP formation
Mb08g001180	endonuclease activity
Mb06g009760	AAA domain (dynein-related subfamily)
Mb07g011930	Pentatricopeptide repeat-containing protein
Mb07g025660	Serine threonine-protein kinase
Mb12g010470	Receptor-like cytosolic serine threonine-protein kinase
Mb01g011680	Belongs to the class I-like SAM-binding methyltransferase superfamily. Protein arginine N- methyltransferase family
Mb05g010940	Belongs to the peptidase C1 family
Mb13g007790	Belongs to the TRAFAC class myosin-kinesin ATPase superfamily. Kinesin family
Mb06g009710	Belongs to the Ca(2 ) cation antiporter (CaCA) (TC 2.A.19) family
Mb12g015670	Auxin canalisation
Mb05g020050	Signal recognition particle 54 kDa
Mb13g002880	SWIM zinc finger family protein
Mb01g002640	MYB-CC type transfactor, LHEQLE motif
Mb08g020560	Nucleolar protein 56-like
Mb11g011270	Belongs to the MIP aquaporin (TC 1.A.8) family
Mb03g023940	TBCC domain-containing protein
Mb03g017340	methyl-CpG-binding domain-containing protein
Mb05g022360	Belongs to the zinc-containing alcohol dehydrogenase family. Class-III subfamily
Mb07g018300	RNA binding
Mb01g004960	Ubiquitin exists either covalently attached to another protein, or free (unanchored). When covalently bound, it is conjugated to target proteins via an isopeptide bond either as a monomer (monoubiquitin), a polymer linked via different Lys residues of the ubiquitin (polyubiquitin chains) or a linear polymer linked via the initiator Met of the ubiquitin (linear polyubiquitin chains). Polyubiquitin…
Mb09g000420	NAD(P)H-dependent 6'-deoxychalcone synthase-like
Mb12g002710	Belongs to the TRAFAC class myosin-kinesin ATPase superfamily. Myosin family
Mb11g000610	isoform X1
Mb03g023750	plastid-lipid-associated protein 13
Mb13g006820	-
Mb11g012220	Molybdate transporter
Mb09g014500	Belongs to the peroxidase family. Classical plant (class III) peroxidase subfamily
Mb12g012080	-
Mb13g000730	UDP-N-acetyl-D-glucosamine:N-acetylmuramoyl-L-alanyl-D-glutamyl-meso-2,6-diaminopimelyl-D-alanyl-D-alanine-diphosphoundecaprenol 4-beta-N-acetylglucosaminlytransferase activity
Mb03g025040	cystathionine beta-lyase
Mb08g020610	Belongs to the glyceraldehyde-3-phosphate dehydrogenase family
Mb03g032860	Serine threonine-protein kinase
Mb08g017410	2-alkenal reductase (NADP( )-dependent)-like
Mb01g018090	Carboxylesterase
Mb10g003550	zinc-finger of the FCS-type, C2-C2
Mb00g000280	LRR receptor-like serine threonine-protein kinase
Mb01g033570	Belongs to the MIP aquaporin (TC 1.A.8) family
Mb07g008810	Sodium hydrogen exchanger
Mb11g005650	RING-type E3 ubiquitin transferase
Mb08g003250	Photosystem I reaction center subunit II
Mb07g013020	protein At2g39795, mitochondrial-like
Mb06g020860	Photosystem II 10 kDa polypeptide
Mb13g002280	Shikimate kinase
Mb11g013010	Belongs to the MIP aquaporin (TC 1.A.8) family
Mb09g012770	Belongs to the 'GDSL' lipolytic enzyme family
Mb02g014650	TMV resistance protein N-like
Mb09g006360	synthase
Mb11g000780	Tropinone reductase homolog
Mb12g020430	Belongs to the small GTPase superfamily. Arf family
Mb13g009940	Zein-binding
Mb03g031210	tissue development
Mb12g017750	Thaumatin-like protein
Mb08g002620	glutamine synthetase
Mb05g019790	transcription repressor
Mb07g023690	proline-rich receptor-like protein kinase
Mb07g014220	membrane protein At1g06890-like
Mb02g023840	Chaperone protein dnaJ 11
Mb02g022910	Transcription factor
Mb12g016120	Belongs to the expansin family
Mb03g014510	-
Mb00g001540	PPIases accelerate the folding of proteins. It catalyzes the cis-trans isomerization of proline imidic peptide bonds in oligopeptides
Mb02g011930	heat shock protein 70
Mb09g010250	Essential component of the PAM complex, a complex required for the translocation of transit peptide-containing proteins from the inner membrane into the mitochondrial matrix in an ATP-dependent manner
Mb09g018720	14 kDa proline-rich protein DC2.15-like
Mb13g007240	Belongs to the mitochondrial carrier (TC 2.A.29) family
Mb07g012960	phosphatase 2c
Mb05g012830	Cytochrome p450
Mb00g003010	One of the components of the core complex of photosystem II (PSII). It binds chlorophyll and helps catalyze the primary light-induced photochemical processes of PSII. PSII is a light- driven water plastoquinone oxidoreductase, using light energy to abstract electrons from H(2)O, generating O(2) and a proton gradient subsequently used for ATP formation
Mb02g004650	-
Mb02g000740	11S globulin seed storage protein
Mb11g011760	LURP-one-related 12-like
Mb01g004460	Belongs to the class I-like SAM-binding methyltransferase superfamily. Cation-independent O- methyltransferase family
Mb01g025600	Dolichyl-diphosphooligosaccharide--protein glycosyltransferase subunit
Mb13g004500	snRNA import into nucleus
Mb03g029100	RNA exonuclease
Mb11g003710	Serine threonine-protein kinase STN8
Mb04g019990	Belongs to the glycosyltransferase 1 family. Bacterial plant glycogen synthase subfamily
Mb06g014370	f-box protein
Mb10g001820	Belongs to the UDP-glycosyltransferase family
Mb13g016240	Belongs to the GST superfamily
Mb03g027270	Aspartokinase
Mb06g004180	photosystem I subunit O
Mb08g012590	Calcium uptake protein 1
Mb13g009400	domain-containing protein
Mb04g009360	zinc finger
Mb09g003890	BURP domain
Mb09g021100	isoform X1
Mb04g012840	Belongs to the short-chain dehydrogenases reductases (SDR) family
Mb03g025570	50S ribosomal protein 5
Mb03g016970	Protein TRANSPORT INHIBITOR RESPONSE
Mb08g017580	Transcription factor
Mb09g017160	Uncharacterised conserved protein UCP031279 (InterPro IPR016972)
Mb03g016220	Glutaredoxin
Mb07g022460	methyltransferase At1g78140, chloroplastic-like
Mb04g015180	-
Mb13g004910	Pectate lyase
Mb13g002140	Belongs to the class-III pyridoxal-phosphate-dependent aminotransferase family
Mb05g006430	transcription factor
Mb09g002890	synthase
Mb01g007200	Belongs to the cytochrome P450 family
Mb03g015590	Cotton fibre expressed protein
Mb02g011740	Belongs to the short-chain dehydrogenases reductases (SDR) family
Mb01g031710	TraB domain-containing protein
Mb11g017870	Belongs to the SKP1 family
Mb01g020020	Amidase
Mb00g001700	Belongs to the class-III pyridoxal-phosphate-dependent aminotransferase family
Mb01g025590	Cotton fibre expressed protein
Mb09g024900	RING-H2 finger protein
Mb09g021550	-
Mb09g023660	Dof zinc finger protein DOF4.6-like
Mb11g016950	Belongs to the mitochondrial carrier (TC 2.A.29) family
Mb06g007640	zinc finger (C2H2 type) family protein
Mb09g016520	ABSCISIC ACID-INSENSITIVE 5-like protein
Mb06g002520	receptor-like protein kinase
Mb08g010300	Core-2/I-Branching enzyme
Mb06g001250	-
Mb07g002410	Belongs to the small heat shock protein (HSP20) family
Mb10g002590	Pentatricopeptide repeat-containing protein At5g67570
Mb04g002270	At1g04910-like
Mb01g030580	Belongs to the Bowman-Birk serine protease inhibitor family
Mb09g011110	Phosphatidylinositol phosphatidylcholine transfer protein
Mb11g013220	histidine-containing phosphotransfer protein
Mb07g010530	-
Mb09g015920	Cytochrome p450
Mb03g000870	f-box protein
Mb07g016530	isoform X1
Mb03g017030	monooxygenase
Mb08g017260	Inactive TPR repeat-containing thioredoxin
Mb07g009930	isoprenylcysteine alpha-carbonyl methylesterase
Mb08g016270	Vinorine synthase-like
Mb10g001400	CDPK-related kinase
Mb13g005190	Pentatricopeptide repeat-containing protein At3g48250
Mb02g003830	Protein PHLOEM PROTEIN 2-LIKE
Mb10g007400	RING-type E3 ubiquitin transferase
Mb04g012150	DNA damage response protein
Mb03g022630	Lysosomal Pro-X
Mb01g006390	transcription factor
Mb12g008610	Transcription factor
Mb09g023350	Mediates both low-affinity uptake and efflux of sugar across the membrane
Mb01g003320	-
Mb04g001880	Protein of unknown function, DUF538
Mb01g010840	-
Mb04g004710	RING-type E3 ubiquitin transferase
Mb13g012890	phosphatase 2C
Mb00g002490	Photosynthetic reaction centre protein
Mb03g006310	Uncharacterised ACR, YagE family COG1723
Mb09g018740	Adenine phosphoribosyltransferase
Mb00g002910	RuBisCO catalyzes two reactions the carboxylation of D- ribulose 1,5-bisphosphate, the primary event in carbon dioxide fixation, as well as the oxidative fragmentation of the pentose substrate in the photorespiration process. Both reactions occur simultaneously and in competition at the same active site
Mb03g024890	Microtubule-associated protein 70-2-like
Mb01g001770	VWA domain containing CoxE-like protein
Mb06g019550	Neprosin
Mb02g005320	Belongs to the iron ascorbate-dependent oxidoreductase family
Mb07g003330	U11 U12 small nuclear ribonucleoprotein 35 kDa
Mb08g003590	Belongs to the plant LTP family
Mb07g002130	This protein plays a role in synthesis of starch. It catalyzes the synthesis of the activated glycosyl donor, ADP- glucose from Glc-1-P and ATP
Mb05g013020	Ninja-family protein AFP3-like
Mb05g011110	Rho termination factor, N-terminal domain
Mb12g019970	Calmodulin-like protein
Mb09g010170	Protein of unknown function (DUF3537)
Mb09g010430	Belongs to the pirin family
Mb08g001540	WUSCHEL-related homeobox
Mb07g020940	Probably inactive leucine-rich repeat receptor-like protein kinase
Mb13g013970	Non-specific lipid-transfer protein-like protein
Mb08g018480	GDP-mannose transporter
Mb02g002870	cationic amino acid transporter
Mb06g020000	Uncharacterized conserved protein (DUF2358)
Mb13g012120	Heat Stress Transcription Factor
Mb02g016250	RimM N-terminal domain
Mb09g024880	Taxadien-5-alpha-ol
Mb08g015360	Histidine kinase
Mb04g014630	F-box kelch-repeat protein
Mb03g018060	serine threonine-protein kinase
Mb05g025000	transcription factor
Mb06g005070	Belongs to the multi antimicrobial extrusion (MATE) (TC 2.A.66.1) family
Mb07g012410	ADP-ribosylation factor GTPase-activating protein
Mb01g000780	phosphatase 2C
Mb02g019860	Senescence regulator
Mb09g018040	-
Mb13g010270	Glycosyltransferase family 20
Mb06g019700	Belongs to the peptidase A1 family
Mb11g000460	transcription factor
Mb08g020040	Mediates both low-affinity uptake and efflux of sugar across the membrane
Mb01g010530	-
Mb04g001220	-
Mb03g023620	Thioredoxin-like 3-1
Mb09g021400	f-box protein
Mb04g000400	Domain of unknown function (DUF4220)
Mb07g025040	Salt tolerance-like protein
Mb04g001160	Belongs to the TPP enzyme family
Mb10g008240	Protein of unknown function (DUF1218)
Mb13g004530	SNF1-related protein kinase regulatory subunit
Mb06g000870	Component of the DNA topoisomerase VI involved in chromatin organization and progression of endoreduplication cycles. Relaxes both positive and negative superturns and exhibits a strong decatenase activity. The B subunit binds ATP
Mb11g012920	Thioesterase superfamily
Mb13g016600	Adenosylhomocysteinase
Mb03g015640	phosphatase 2c
Mb11g013690	ABC transporter C family member
Mb05g018540	Exostosin family
Mb12g014560	SPX domain-containing membrane protein
Mb10g007990	Belongs to the multi antimicrobial extrusion (MATE) (TC 2.A.66.1) family
Mb09g016570	BOI-related E3 ubiquitin-protein ligase
Mb06g008610	Ubiquitin carboxyl-terminal hydrolase
Mb05g026120	phosphatase 2C
Mb10g013400	Non-catalytic subunit
Mb06g009300	spa1-related
Mb09g018260	Belongs to the glutathione peroxidase family
Mb07g019750	TIFY 8-like
Mb06g006000	Protein STRUBBELIG-RECEPTOR FAMILY 3-like
Mb01g008960	Plant non-specific lipid-transfer proteins transfer phospholipids as well as galactolipids across membranes. May play a role in wax or cutin deposition in the cell walls of expanding epidermal cells and certain secretory tissues
Mb04g013890	-
Mb10g018180	Nuclear speckle splicing regulatory protein 1-like
Mb05g021310	Cyclic nucleotide-monophosphate binding domain
Mb05g011770	Belongs to the cytochrome P450 family
Mb07g005810	RbcX protein
Mb06g003500	Converts the prephenate produced from the shikimate- chorismate pathway into phenylalanine
Mb12g012460	embryogenesis-associated protein
Mb07g020560	BURP domain
Mb02g001850	Methionine
Mb01g019320	Methylthioribose kinase-like
Mb08g009930	-
Mb09g012640	Tubulin is the major constituent of microtubules. It binds two moles of GTP, one at an exchangeable site on the beta chain and one at a non-exchangeable site on the alpha chain
Mb10g001280	LOB domain-containing protein
Mb03g003700	Protein-tyrosine-phosphatase PTP1-like
Mb07g012930	Thylakoid lumenal 15 kDa
Mb01g017200	B-box zinc finger protein 20-like
Mb01g016470	Myb-related protein 308-like
Mb08g020110	Heavy-metal-associated domain
Mb11g017830	-
Mb05g024600	Belongs to the glycosyl hydrolase 28 family
Mb05g013450	Cystathionine gamma-synthase
Mb07g002580	Cysteine-rich receptor-like protein kinase
Mb12g016660	Pentatricopeptide repeat-containing protein
Mb05g011220	-
Mb06g012180	ankyrin repeat-containing protein
Mb07g010470	Belongs to the NPH3 family
Mb01g004720	ATP synthase protein
Mb03g013460	calcium-binding protein CML27
Mb06g016300	Ribonuclease H protein
Mb08g021030	Cytochrome p450
Mb08g000800	Rhodanese Cell cycle control phosphatase superfamily protein
Mb08g003750	AarF domain-containing protein kinase
Mb09g022400	protein At4g08330, chloroplastic-like
Mb07g008430	Belongs to the peroxidase family. Classical plant (class III) peroxidase subfamily
Mb07g007630	Nodulin-like
Mb07g023300	Belongs to the ALAD family
Mb06g000640	Tetrapyrrole-binding protein
Mb01g013320	Structural maintenance of chromosomes
Mb05g025140	Glycogen synthase kinase-3 homolog
Mb06g002410	Root cap
Mb13g013780	Haloacid dehalogenase-like hydrolase
Mb01g018020	Presequence protease 1, chloroplastic mitochondrial-like
Mb06g011260	Alcohol dehydrogenase-like
Mb02g020320	Belongs to the iron ascorbate-dependent oxidoreductase family
Mb03g020160	ankyrin repeat-containing protein
Mb01g032430	Belongs to the UDP-glycosyltransferase family
Mb08g022790	methyltransferase PMT2
Mb03g010860	This enzyme condenses acetyl-CoA with acetoacetyl-CoA to form HMG-CoA, which is the substrate for HMG-CoA reductase
Mb07g000690	Cytosolic domain of 10TM putative phosphate transporter
Mb01g010820	disease resistance
Mb11g015410	zinc-finger of the FCS-type, C2-C2
Mb11g012940	-
Mb09g023480	Dipeptidyl peptidase
Mb05g003730	Belongs to the oxygen-dependent FAD-linked oxidoreductase family
Mb03g027690	ABC transporter I family member
Mb08g019110	Diacylglycerol kinase
Mb07g016030	receptor-like protein kinase
Mb08g022430	Protein of unknown function (DUF1118)
Mb02g014320	TMV resistance protein N-like
Mb03g030470	glycerol-3-phosphate acyltransferase
Mb12g009750	F-box kelch-repeat protein
Mb07g008160	Wound-induced protein
Mb01g020820	Glutamate-gated receptor that probably acts as non- selective cation channel
Mb05g026690	branched-chain-amino-acid aminotransferase-like protein
Mb04g008090	zinc-finger of the FCS-type, C2-C2
Mb12g008040	Protein NRT1 PTR FAMILY 4.6-like
Mb09g023580	Alpha/beta hydrolase family
Mb01g002040	ZINC FINGER protein
Mb03g015190	Pentatricopeptide repeat-containing protein
Mb11g002260	proliferation-associated protein
Mb11g012800	Photosystem I reaction center subunit
Mb02g024290	Serine threonine-protein kinase
Mb13g005090	E3 ubiquitin-protein ligase RGLG2-like
Mb05g023550	Plant protein of unknown function (DUF868)
Mb03g008720	Phosducin-like protein 3
Mb01g015570	TVP38 TMEM64 family membrane protein
Mb01g015010	SCY1-like protein
Mb10g010340	prohibitin homologues
Mb05g001000	Potassium transporter
Mb10g006070	N-terminal C2 in EEIG1 and EHBP1 proteins
Mb05g027090	Protein of unknown function (DUF1517)
Mb06g005550	G-type lectin S-receptor-like serine threonine-protein kinase
Mb03g011510	At2g17340-like
Mb11g000850	Regulator of chromosome condensation (RCC1) repeat
Mb07g023000	-
Mb09g023070	psbP domain-containing protein 4
Mb08g007750	beta-D-xylosidase
Mb10g002870	Protein PHLOEM PROTEIN 2-LIKE
Mb09g004170	-
Mb01g028130	Remorin, C-terminal region
Mb12g017740	Thaumatin-like protein
Mb08g004940	PAP_fibrillin
Mb07g022610	low affinity sulfate transporter
Mb04g013640	Protein FAR1-RELATED SEQUENCE
Mb09g019480	Selenium binding
Mb05g015290	yrdC domain-containing protein
Mb08g020550	Inactive leucine-rich repeat receptor-like protein kinase
Mb01g004810	phospholipase
Mb10g016500	UPF0548 protein
Mb10g000720	CRAL-TRIO domain-containing protein C23B6.04c-like
Mb02g021950	Cyclin-dependent kinase inhibitor
Mb06g013520	DEAD-box ATP-dependent RNA helicase
Mb07g020390	AIG2-like protein
Mb10g011430	Protein of unknown function (DUF1666)
Mb01g004380	transcription
Mb03g020790	transposition, RNA-mediated
Mb03g001290	cationic amino acid transporter
Mb06g001440	RING-type E3 ubiquitin transferase
Mb04g014780	Transcriptional repressor, ovate
Mb05g004280	Ribose-5-phosphate isomerase
Mb06g006460	PDDEXK-like family of unknown function
Mb01g026610	Protein phosphatase 2C 70-like
Mb05g022040	Type I inositol 1,4,5-trisphosphate 5-phosphatase
Mb08g005170	Cotton fibre expressed protein
Mb13g006740	-
Mb03g029250	aldehyde dehydrogenase (NAD) activity
Mb03g020580	-
Mb11g010510	F-box kelch-repeat protein
Mb03g024260	G-type lectin S-receptor-like serine threonine-protein kinase
Mb09g003920	BURP domain
Mb08g019880	Belongs to the ClpA ClpB family
Mb13g007010	transcription factor
Mb03g004520	Serine threonine-protein kinase
Mb13g008830	Purple acid phosphatase
Mb03g027990	BEST Arabidopsis thaliana protein match is
Mb04g016860	ZINC FINGER protein
Mb11g014710	Cupin domain
Mb06g020260	Belongs to the peptidase A1 family
Mb03g024450	DTW domain-containing protein
Mb05g027780	Photosystem I reaction center subunit XI
Mb02g002490	mTERF
Mb03g029380	RNase H
Mb01g018280	Belongs to the iron ascorbate-dependent oxidoreductase family
Mb08g023660	Cytochrome p450
Mb04g019910	transcription factor
Mb03g017360	BSD domain-containing protein
Mb13g005100	Cytochrome p450
Mb01g007300	Interactor of constitutive active ROPs
Mb09g007220	Cytochrome p450
Mb03g021440	Belongs to the UDP-glycosyltransferase family
Mb09g022040	zinc finger
Mb12g016610	Belongs to the pyruvate kinase family
Mb13g005900	Alpha,alpha-trehalose-phosphate synthase (UDP-forming)
Mb08g005190	lactate/malate dehydrogenase, alpha/beta C-terminal domain
Mb10g000430	Salicylate
Mb13g006080	two-component response regulator
Mb06g006700	transcription
Mb10g006860	oligopeptide transporter
Mb10g018640	Belongs to the protein kinase superfamily. Ser Thr protein kinase family
Mb01g010280	Belongs to the CTL (choline transporter-like) family
Mb07g011490	zinc finger CCCH domain-containing protein
Mb03g019960	WAT1-related protein
Mb10g003800	Phospholipase A1-Ibeta2
Mb05g007860	Belongs to the NPH3 family
Mb08g009640	Acetyltransferase (GNAT) domain
Mb01g019290	Belongs to the UDP-glycosyltransferase family
Mb06g020460	sulfurtransferase
Mb10g007810	Belongs to the multi antimicrobial extrusion (MATE) (TC 2.A.66.1) family
Mb07g016520	Belongs to the cytochrome P450 family
Mb06g005940	Formiminotransferase domain
Mb07g004290	Non-specific serine threonine protein kinase
Mb00g002870	NAD(P)H-quinone oxidoreductase subunit 2
Mb07g023890	Carboxylesterase
Mb12g017710	May be involved in modulation of pathogen defense and leaf cell death
Mb05g016760	zinc metalloprotease EGY1, chloroplastic
Mb09g012570	tRNA (adenine(58)-N(1))-methyltransferase non-catalytic subunit
Mb08g006380	Chromatin structure-remodeling complex protein
Mb04g019960	kDa ribonucleoprotein
Mb07g003200	transcription factor
Mb05g015120	Belongs to the adenylate kinase family
Mb08g004330	C-terminal processing peptidase
Mb01g005690	ubiE/COQ5 methyltransferase family
Mb09g018230	Spindle and kinetochore-associated protein 2
Mb09g019300	2Fe-2S iron-sulfur cluster binding domain
Mb05g001360	Autophagy-related protein
Mb01g004470	Belongs to the class I-like SAM-binding methyltransferase superfamily. Cation-independent O- methyltransferase family
Mb08g006700	Belongs to the ATG8 family
Mb11g011340	BEST Arabidopsis thaliana protein match is
Mb03g032000	epoxide hydrolase
Mb08g019870	Transcription factor ICE1-like
Mb05g011970	One of the components of the core complex of photosystem II (PSII). It binds chlorophyll and helps catalyze the primary light-induced photochemical processes of PSII. PSII is a light- driven water plastoquinone oxidoreductase, using light energy to abstract electrons from H(2)O, generating O(2) and a proton gradient subsequently used for ATP formation
Mb10g015000	-
Mb05g002020	Protein of unknown function (DUF1997)
Mb09g013540	Potassium channel
Mb06g003970	Protein FANTASTIC FOUR
Mb09g016440	calcium ion binding
Mb08g002920	Belongs to the peptidase A1 family
Mb02g019400	Heat shock protein 70 (HSP70)-interacting protein
Mb04g020940	Belongs to the mitochondrial carrier (TC 2.A.29) family
Mb06g004290	Protein of unknown function (DUF1279)
Mb13g014160	serine threonine-protein kinase HT1-like
Mb00g000550	Belongs to the cytochrome P450 family
Mb07g012040	Tetratricopeptide repeat
Mb01g025630	Glycosyltransferase
Mb01g027880	photosystem II core complex proteins psbY
Mb05g006380	Belongs to the UDP-glycosyltransferase family
Mb12g012520	Plastocyanin-like domain
Mb03g022110	uridine nucleosidase 1-like
Mb08g022450	-
Mb01g006400	Belongs to the Ca(2 ) cation antiporter (CaCA) (TC 2.A.19) family
Mb01g022760	radialis-like
Mb07g021640	Chromosome-associated kinesin
Mb13g012080	Catalyzes xyloglucan endohydrolysis (XEH) and or endotransglycosylation (XET). Cleaves and religates xyloglucan polymers, an essential constituent of the primary cell wall, and thereby participates in cell wall construction of growing tissues
Mb06g021080	RNA polymerase sigma factor
Mb03g016420	Required for endonucleolytic cleavage during polyadenylation-dependent pre-mRNA 3'-end formation
Mb09g024600	sodium-coupled neutral amino acid transporter
Mb05g004010	Fumarylacetoacetase N-terminal
Mb03g010010	TCP family transcription factor
Mb10g011740	SANT SWI3, ADA2, N-CoR and TFIIIB'' DNA-binding domains
Mb05g017580	mediator of RNA polymerase II transcription subunit
Mb07g014310	Rare lipoprotein A (RlpA)-like double-psi beta-barrel
Mb09g007850	LRR receptor-like serine threonine-protein kinase
Mb08g007190	Transcription factor
Mb04g004640	transcription factor
Mb08g012850	Chlorophyllase-1-like
Mb06g003880	-
Mb01g009200	Cyclic pyranopterin monophosphate synthase
Mb09g009450	Transmembrane proteins 14C
Mb01g003590	Belongs to the NPH3 family
Mb13g010560	ZINC FINGER protein
Mb05g024690	DegT/DnrJ/EryC1/StrS aminotransferase family
Mb06g007690	Thioredoxin
Mb12g010580	Aldehyde dehydrogenase family
Mb13g013950	Belongs to the small heat shock protein (HSP20) family
Mb09g015760	Leishmanolysin-like
Mb10g001080	oxygen-evolving enhancer protein
Mb13g010210	transcription factor
Mb01g001170	Heavy-metal-associated domain
Mb12g010090	Sodium-phosphate symporter which plays a fundamental housekeeping role in phosphate transport
Mb05g025960	DUF761-associated sequence motif
Mb08g000860	Glycine-rich RNA-binding protein
Mb13g002890	SWIM zinc finger family protein
Mb13g010580	Belongs to the small GTPase superfamily. Arf family
Mb03g005810	GDP-fucose protein O-fucosyltransferase
Mb03g032530	transcription factor
Mb02g014350	TMV resistance protein N-like
Mb12g014040	Belongs to the MIP aquaporin (TC 1.A.8) family
Mb08g001820	Protein NRT1 PTR FAMILY 7.1-like
Mb09g005700	trigalactosyldiacylglycerol 2
Mb07g001770	SNF1-related protein kinase regulatory subunit
Mb03g022890	Digalactosyldiacylglycerol synthase 1
Mb12g013560	Late embryogenesis abundant protein
Mb03g005230	Pentatricopeptide repeat-containing protein At3g02490
Mb11g017460	C-terminal binding protein
Mb03g015100	monooxygenase
Mb01g016490	Amino acid permease
Mb01g002160	Lysosomal Pro-X
Mb04g014090	Protein UNUSUAL FLORAL
Mb10g008700	Universal stress protein A-like
Mb04g003970	Receptor protein kinase
Mb06g005570	G-type lectin S-receptor-like serine threonine-protein kinase
Mb01g000310	-
Mb12g017210	acyl-activating enzyme
Mb12g016330	Beta-amylase
Mb07g011830	transcription
Mb01g018320	Belongs to the iron ascorbate-dependent oxidoreductase family
Mb01g016500	subtilisin-like protease
Mb05g008650	Receptor-like serine threonine-protein kinase SD1-8
Mb08g003000	DEAD-box ATP-dependent RNA helicase 58
Mb07g020610	Belongs to the peroxisomal membrane protein PXMP2 4 family
Mb09g019890	Group 2 truncated hemoglobin
Mb02g004480	Belongs to the peroxidase family. Classical plant (class III) peroxidase subfamily
Mb11g008070	Belongs to the iron ascorbate-dependent oxidoreductase family
Mb08g021140	Serine threonine-protein kinase
Mb01g018750	Belongs to the cytochrome P450 family
Mb02g004640	Pentatricopeptide repeat-containing protein
Mb09g023310	Belongs to the mitochondrial carrier (TC 2.A.29) family
Mb05g007760	Dicarboxylate transporter 2.1, chloroplastic-like
Mb13g010420	Glutamate receptor
Mb02g005310	Belongs to the iron ascorbate-dependent oxidoreductase family
Mb05g023160	Photosystem II reaction centre W protein (PsbW)
Mb08g017680	Stress enhanced protein 2
Mb07g017410	Ocs element-binding factor 1-like
Mb01g031740	TraB domain-containing protein
[truncated: 1,632 more rows]
