# Supplementary material for: Haplotype-resolved genome of Mimosa bimucronata revealed insights into leaf movement and nitrogen fixation
Source: BMC Genomics. 2024 Apr 3;25:334. doi: 10.1186/s12864-024-10264-8 (PMC10993578; doi:10.1186/s12864-024-10264-8)
Supplement: Supplementary file 5 — Supplementary Material 5. [file 12864_2024_10264_MOESM5_ESM.xlsx]

## Sheet: Sheet1
Supplementary Table 30 Hub genes in coexpression in NCL
Name	Arabidopsis homolog	Type	Gene symbol	Description
Mb00g000720	AT5G60335.1	pathwaygene		Hydroxyacyl-thioester dehydratase type 2
Mb00g001520	AT2G40080.1	pathwaygene		Protein EARLY FLOWERING 4-like
Mb01g000310	AT2G43540.1	pathwaygene		-
Mb01g000400	AT3G20810.1	pathwaygene		lysine-specific demethylase
Mb01g000420	AT1G51140.1	TF	MbbHLH122	transcription factor
Mb01g001390	AT5G60410.1	pathwaygene		E3 SUMO-protein ligase
Mb01g001920	AT2G28085.1	Plant hormone signal transduction	MbARF6B	auxin-responsive protein
Mb01g002040	AT2G28200.1	pathwaygene		ZINC FINGER protein
Mb01g004440	AT3G54680.1	pathwaygene		-
Mb01g005130	AT5G54590.2	pathwaygene		leucine-rich repeat receptor-like serine threonine-protein kinase
Mb01g006690	AT1G53400.1	pathwaygene		Ubiquitin domain-containing protein
Mb01g007590	AT1G17210.1	pathwaygene		C3HC zinc finger-like
Mb01g009180	AT3G60080.1	pathwaygene		E3 ubiquitin-protein ligase
Mb01g009540	AT3G07560.1	pathwaygene		Peroxisomal membrane protein
Mb01g010140	AT3G53170.1	pathwaygene		Pentatricopeptide repeat-containing protein
Mb01g011370	AT3G54440.1	pathwaygene		Belongs to the glycosyl hydrolase 2 family
Mb01g015010	AT1G22870.1	pathwaygene		SCY1-like protein
Mb01g015940	AT3G10660.1	pathwaygene		calcium-dependent cysteine-type endopeptidase activity
Mb01g015960	AT1G19250.1	pathwaygene	MbFMO	flavin-containing monooxygenase
Mb01g016220	AT5G23590.2	pathwaygene		dnaJ homolog subfamily C member
Mb01g016390	AT2G16770.1	TF	MbbZIP19	bZIP transcription factor family protein
Mb01g016470	AT4G38620.1	TF	MbMyb308-like	Myb-related protein 308-like
Mb01g017650	AT1G63850.1	pathwaygene		BTB POZ domain-containing protein
Mb01g018870	AT4G21610.1	pathwaygene		LOL2-like
Mb01g018980	AT4G34100.2	pathwaygene		E3 ubiquitin-protein ligase
Mb01g019310	AT2G15230.1	pathwaygene		Belongs to the AB hydrolase superfamily. Lipase family
Mb01g021140	AT4G04330.1	pathwaygene	MbRBCX1	RbcX protein
Mb01g021590	AT1G51740.1	pathwaygene		SNARE-complex protein Syntaxin-18 N-terminus
Mb01g022240	AT5G16110.1	pathwaygene		-
Mb01g023910	AT5G60340.1	pathwaygene		Broad-specificity nucleoside monophosphate (NMP) kinase that catalyzes the reversible transfer of the terminal phosphate group between nucleoside triphosphates and monophosphates. Has also ATPase activity
Mb01g026160	AT3G24520.1	TF	MbHSFC1	Heat Stress Transcription Factor
Mb01g026560	AT5G49400.1	pathwaygene		Zinc finger CCHC domain-containing protein
Mb01g026610	AT5G19280.1	pathwaygene		Protein phosphatase 2C 70-like
Mb01g027270	AT3G23880.1	pathwaygene		F-box kelch-repeat protein
Mb01g027730	AT5G18590.2	pathwaygene		acyl-CoA-binding domain-containing protein
Mb01g028890	AT3G06760.1	pathwaygene		Stress-induced protein Di19, C-terminal
Mb01g028900	AT3G05700.1	pathwaygene		protein DEHYDRATION-INDUCED 19 homolog
Mb01g029870	AT3G17650.1	pathwaygene		metal-nicotianamine transporter
Mb01g029940	AT4G01070.1	pathwaygene	MbUGT	Belongs to the UDP-glycosyltransferase family
Mb01g030450	AT1G03610.1	pathwaygene		Protein of unknown function (DUF789)
Mb01g031790	AT1G16560.3	pathwaygene		post-GPI attachment to proteins factor
Mb01g032370	AT4G25690.2	pathwaygene		-
Mb01g032410	AT5G52545.1	pathwaygene		RNA-binding protein
Mb01g033640	AT4G09720.1	pathwaygene		Ras-related protein
Mb02g000460	AT1G18740.1	pathwaygene		Protein BYPASS1-related
Mb02g000970	AT4G33940.1	pathwaygene		RING-type zinc-finger
Mb02g001230	AT3G06240.1	pathwaygene
Mb02g001360	AT1G09840.6	pathwaygene		belongs to the protein kinase superfamily
Mb02g002230	AT4G17170.1	pathwaygene		Ras-related protein
Mb02g002900	AT4G20070.1	pathwaygene		Allantoate
Mb02g003610	AT5G45190.1	pathwaygene		Belongs to the cyclin family
Mb02g003640	AT1G65032.1	pathwaygene		protein polyubiquitination
Mb02g005660	AT2G14110.1	pathwaygene		Magnesium-dependent phosphatase
Mb02g006400	AT2G23970.1	pathwaygene		glutamine amidotransferase
Mb02g008170	AT1G62350.1	pathwaygene		Pentatricopeptide repeat-containing protein
Mb02g018790	/	pathwaygene	Mb02g018790
Mb02g021750	AT4G34030.1	Valine, leucine and isoleucine degradation	MbMCCC2	carboxylase beta chain
Mb02g022160	AT4G33950.1	Plant hormone signal transduction	MbSRK2E	Belongs to the protein kinase superfamily
Mb02g024150	AT4G38520.2	pathwaygene		phosphatase 2c
Mb02g024310	AT1G16210.1	pathwaygene		Coiled-coil domain-containing protein
Mb03g000060	AT1G19220.1	Plant hormone signal transduction	MbARF19-like	Auxin response factors (ARFs) are transcriptional factors that bind specifically to the DNA sequence 5'-TGTCTC-3' found in the auxin-responsive promoter elements (AuxREs)
Mb03g000160	AT2G19580.1	pathwaygene		Belongs to the tetraspanin (TM4SF) family
Mb03g001890	AT5G03730.2	Plant hormone signal transduction	MbCTR1	Ethylene-responsive protein kinase Le-CTR1
Mb03g001970	AT3G10030.1	pathwaygene		Amino acid kinase family
Mb03g002580	/	pathwaygene
Mb03g002640	AT3G10360.1	pathwaygene		Pumilio homolog
Mb03g003150	AT2G35800.1	pathwaygene	MbMCF	Belongs to the mitochondrial carrier (TC 2.A.29) family
Mb03g003700	AT1G71860.3	pathwaygene		Protein-tyrosine-phosphatase PTP1-like
Mb03g004220	AT3G02280.1	pathwaygene		Component of the cytosolic iron-sulfur (Fe-S) protein assembly (CIA) machinery. Required for the maturation of extramitochondrial Fe-S proteins. Part of an electron transfer chain functioning in an early step of cytosolic Fe-S biogenesis. Transfers electrons from NADPH to the Fe-S cluster of the anamorsin DRE2 homolog
Mb03g004610	AT1G66740.1	pathwaygene		Histone chaperone
Mb03g008600	AT1G76880.1	TF	MbGT-2	Trihelix transcription factor
Mb03g008620	AT1G76890.2	TF	MbGT-2-like	Trihelix transcription factor
Mb03g009890	AT5G43380.1	pathwaygene		phosphoprotein phosphatase activity
Mb03g013010	AT5G08340.1	pathwaygene		FAD synthetase
Mb03g014070	AT1G15030.1	pathwaygene		Protein of unknown function (DUF789)
Mb03g014510	AT5G16110.1	pathwaygene	Mb03g014510	-
Mb03g015770	AT3G10020.1	pathwaygene		-
Mb03g016970	AT3G62980.1	Plant hormone signal transduction	MbTIR1	Protein TRANSPORT INHIBITOR RESPONSE
Mb03g017340	AT3G63030.1	pathwaygene		methyl-CpG-binding domain-containing protein
Mb03g017610	AT1G03250.1	pathwaygene		R3H-associated N-terminal domain
Mb03g020240	AT3G58090.1	pathwaygene		Dirigent protein 17-like
Mb03g020540	AT5G02970.1	pathwaygene		Alpha/beta hydrolase family
Mb03g020680	AT5G03150.1	pathwaygene		ZINC FINGER protein
Mb03g020740	AT3G01390.2	pathwaygene		V-type proton ATPase subunit
Mb03g023650	AT3G58030.4	pathwaygene		RING-type zinc-finger
Mb03g023670	AT2G42040.1	pathwaygene		WRC
Mb03g024190	AT3G57650.1	pathwaygene		1-acyl-sn-glycerol-3-phosphate acyltransferase
Mb03g024840	AT5G04040.1	pathwaygene		Triacylglycerol lipase
Mb03g025490	AT2G41020.1	pathwaygene		WW domain
Mb03g026020	AT1G08710.1	pathwaygene		f-box protein
Mb03g026420	AT5G55000.2	pathwaygene		FH protein interacting protein
Mb03g027210	AT5G13950.2	pathwaygene		-
Mb03g027350	AT5G23670.2	pathwaygene		Long chain base biosynthesis protein
Mb03g027370	AT3G26810.1	pathwaygene		Protein AUXIN SIGNALING F-BOX
Mb03g028250	AT5G14370.1	pathwaygene		Zinc finger protein CONSTANS-like
Mb03g028540	AT5G47750.1	pathwaygene		Protein kinase PVPK-1-like
Mb03g028670	AT5G14530.1	pathwaygene		WD repeat-containing protein
Mb03g028820	AT5G40380.1	pathwaygene		Cysteine-rich receptor-like protein kinase
Mb03g030260	AT3G62550.1	pathwaygene		Universal stress protein
Mb03g030720	AT3G62190.1	pathwaygene		DnaJ molecular chaperone homology domain
Mb03g032520	AT3G05210.1	pathwaygene		DNA excision repair protein
Mb03g033020	AT3G04730.1	Plant hormone signal transduction	MbIAA6	Aux IAA proteins are short-lived transcriptional factors that function as repressors of early auxin response genes at low auxin concentrations
Mb03g033560	AT2G02360.1	pathwaygene		F-Box protein
Mb04g002130	AT5G01160.1	pathwaygene		E3 ubiquitin-protein ligase
Mb04g004710	AT3G07360.1	pathwaygene		RING-type E3 ubiquitin transferase
Mb04g004910	AT5G45500.2	pathwaygene		-
Mb04g007530	AT2G44730.1	TF	MbASIL2	Transcription factor
Mb04g008560	AT5G65940.1	Valine, leucine and isoleucine degradation	MbHIBCH	Belongs to the enoyl-CoA hydratase isomerase family
Mb04g009160	AT4G20030.1	pathwaygene		RNA-binding
Mb04g009360	/	pathwaygene	Mb04g009360	zinc finger
Mb04g010030	AT1G11020.1	pathwaygene		The RING-variant domain is a C4HC3 zinc-finger like motif found in a number of cellular and viral proteins. Some of these proteins have been shown both in vivo and in vitro to have ubiquitin E3 ligase activity.
Mb04g010840	AT2G45630.2	pathwaygene		Belongs to the D-isomer specific 2-hydroxyacid dehydrogenase family
Mb04g011880	AT1G55300.1	pathwaygene		Transcription initiation factor TFIID subunit
Mb04g012150	AT1G55915.1	pathwaygene		DNA damage response protein
Mb04g013280	AT2G33590.1	pathwaygene		Polysaccharide biosynthesis protein
Mb04g013530	AT3G18430.2	pathwaygene	MbCBL	Calcineurin subunit
Mb04g015600	AT1G52240.2	pathwaygene		Dynein light chain
Mb04g015700	AT1G15220.2	pathwaygene		Cytochrome c-type biogenesis protein
Mb04g016130	AT1G79750.1	pathwaygene		malic enzyme
Mb04g018180	AT1G72820.1	pathwaygene		Belongs to the mitochondrial carrier (TC 2.A.29) family
Mb04g018380	AT1G17455.2	pathwaygene		Protein of unknown function (DUF1313)
Mb04g018860	AT3G14130.1	pathwaygene		(S)-2-hydroxy-acid oxidase
Mb04g018980	AT1G54070.1	pathwaygene
Mb04g021330	AT1G01540.2	pathwaygene		belongs to the protein kinase superfamily
Mb04g021770	AT4G00590.1	pathwaygene		threonine aspartase
Mb05g000770	AT2G02370.2	pathwaygene		SNARE associated Golgi protein
Mb05g008690	AT1G11440.1	pathwaygene		BEST Arabidopsis thaliana protein match is glycine-rich protein (TAIR AT3G29075.1)
Mb05g009530	AT1G11060.1	pathwaygene		Wings apart-like protein regulation of heterochromatin
Mb05g010880	AT2G34150.2	pathwaygene		isoform X1
Mb05g011030	AT1G29220.1	pathwaygene		HCNGP-like protein
Mb05g012440	AT3G42630.1	pathwaygene		Pentatricopeptide repeat-containing protein
Mb05g013020	AT1G13740.1	pathwaygene		Ninja-family protein AFP3-like
Mb05g013180	AT5G61190.1	pathwaygene		U1-like zinc finger
Mb05g014930	AT5G40690.1	pathwaygene		-
Mb05g015170	AT5G40870.1	pathwaygene		Belongs to the uridine kinase family
Mb05g015290	AT3G01920.1	pathwaygene		yrdC domain-containing protein
Mb05g015700	AT1G12820.1	pathwaygene		Protein AUXIN SIGNALING F-BOX
Mb05g016170	AT1G12910.1	pathwaygene		WD repeat-containing protein
Mb05g016790	AT3G03740.1	pathwaygene		BTB POZ and MATH domain-containing protein
Mb05g017210	AT3G56490.1	pathwaygene		14 kDa zinc-binding
Mb05g017530	AT3G56680.1	pathwaygene		R3H domain-containing protein
Mb05g018150	AT5G04000.1	pathwaygene		-
Mb05g018990	AT2G42040.1	pathwaygene		WRC
Mb05g019190	AT5G06610.1	pathwaygene		Protein of unknown function (DUF620)
Mb05g019420	AT2G35880.1	pathwaygene		Targeting protein for Xklp2 (TPX2)
Mb05g020240	AT2G36290.1	pathwaygene		Alpha/beta hydrolase family
Mb05g020990	AT5G03455.1	pathwaygene		Dual specificity phosphatase
Mb05g021840	AT3G53490.1	pathwaygene		-
Mb05g022900	AT2G31260.1	pathwaygene		Involved in autophagy and cytoplasm to vacuole transport (Cvt) vesicle formation. Plays a key role in the organization of the preautophagosomal structure phagophore assembly site (PAS), the nucleating site for formation of the sequestering vesicle
Mb05g024090	AT4G03200.1	pathwaygene		Spermatogenesis-associated protein
Mb05g024460	AT4G02340.1	pathwaygene		epoxide hydrolase
Mb05g024760	AT4G02100.1	pathwaygene		DnaJ heat shock amino-terminal domain protein
Mb05g026410	AT3G21430.2	pathwaygene		Protein ALWAYS EARLY
Mb05g027420	AT3G04460.1	pathwaygene		Required for peroxisome biogenesis and for PTS1- and PTS2-dependent protein import into peroxisomes
Mb05g027550	AT3G21740.1	pathwaygene		APO protein 4
Mb05g027700	AT3G56680.1	pathwaygene		SUZ domain
Mb06g002250	AT5G60400.3	pathwaygene		-
Mb06g002650	AT1G08030.1	pathwaygene		Protein-tyrosine sulfotransferase-like
Mb06g003840	AT3G04040.1	pathwaygene		-
Mb06g004540	AT3G22190.2	pathwaygene		iq-domain
Mb06g004570	AT5G22040.3	pathwaygene		-
Mb06g006010	AT2G20860.1	pathwaygene		Catalyzes the radical-mediated insertion of two sulfur atoms into the C-6 and C-8 positions of the octanoyl moiety bound to the lipoyl domains of lipoate-dependent enzymes, thereby converting the octanoylated domains into lipoylated derivatives
Mb06g009600	AT3G18380.1	pathwaygene		Protein SAWADEE HOMEODOMAIN HOMOLOG
Mb06g011140	AT1G17130.1	pathwaygene		Coiled-coil domain-containing protein 94 homolog
Mb06g011260	AT1G77120.1	pathwaygene		Alcohol dehydrogenase-like
Mb06g012510	AT5G03415.1	TF	MbDPB	Transcription factor-like protein
Mb06g013520	AT4G34910.1	pathwaygene		DEAD-box ATP-dependent RNA helicase
Mb06g015680	AT5G04520.1	pathwaygene		Protein of unknown function (DUF455)
Mb06g019030	AT5G13020.1	pathwaygene		ENT
Mb07g000150	AT1G50840.1	pathwaygene		DNA polymerase
Mb07g002000	AT3G07650.4	pathwaygene		Zinc finger protein CONSTANS-like
Mb07g003700	AT2G32560.1	pathwaygene		f-box protein
Mb07g004290	AT2G26980.3	pathwaygene		Non-specific serine threonine protein kinase
Mb07g007360	AT2G16530.1	pathwaygene		polyprenol reductase
Mb07g007810	AT3G55610.2	pathwaygene		Amino acid kinase family
Mb07g008160	AT4G28240.1	pathwaygene	Mb07g008160	Wound-induced protein
Mb07g008650	AT1G56420.1	pathwaygene		-
Mb07g010820	AT1G06440.1	pathwaygene		protein ROOT PRIMORDIUM DEFECTIVE
Mb07g011800	AT5G37370.4	pathwaygene		Pre-mRNA-splicing factor
Mb07g012040	AT5G37590.1	pathwaygene		Tetratricopeptide repeat
Mb07g012670	AT3G55460.1	pathwaygene		splicing factor
Mb07g012760	AT3G55530.1	pathwaygene		E3 ubiquitin-protein ligase
Mb07g012960	AT1G07430.1	Plant hormone signal transduction	MbPP2C	phosphatase 2c
Mb07g016530	AT5G42900.3	pathwaygene		isoform X1
Mb07g017810	AT4G26150.1	TF	MbGATA22	GATA transcription factor
Mb07g018140	AT2G26350.1	pathwaygene		Peroxisome biogenesis factor
Mb07g018920	AT5G25170.1	pathwaygene		deSI-like protein
Mb07g021700	AT1G68810.1	TF	MbbHLH30	transcription factor
Mb07g024590	AT5G42760.1	pathwaygene		Leucine carboxyl methyltransferase
Mb07g025290	AT1G75810.1	pathwaygene		-
Mb07g025520	AT1G76110.1	pathwaygene		High mobility group B protein
Mb07g025580	AT1G76150.1	pathwaygene		Enoyl-CoA hydratase 2
Mb08g000260	AT5G19830.1	pathwaygene		Belongs to the PTH family
Mb08g000270	AT3G13540.1	pathwaygene		transcription repressor
Mb08g000740	/	pathwaygene		-
Mb08g001180	AT4G14200.1	pathwaygene		endonuclease activity
Mb08g001590	AT2G43080.1	pathwaygene		prolyl 4-hydroxylase
Mb08g002150	AT5G48820.1	pathwaygene		Cyclin-dependent kinase inhibitor
Mb08g002340	AT5G18850.1	pathwaygene		-
Mb08g002570	/	pathwaygene
Mb08g002580	AT3G23880.1	pathwaygene		F-box kelch-repeat protein
Mb08g003000	AT5G19210.2	pathwaygene		DEAD-box ATP-dependent RNA helicase 58
Mb08g003110	AT5G19330.1	pathwaygene	MbARIA	Arm repeat protein interacting with ABF2
Mb08g003390	AT3G22440.1	pathwaygene		Belongs to the Frigida family
Mb08g006460	AT1G48280.1	pathwaygene		Protein CHUP1, chloroplastic-like
Mb08g006870	AT3G17210.1	pathwaygene		Probable protein Pop3
Mb08g007120	AT1G47960.1	pathwaygene		Cell wall vacuolar inhibitor of fructosidase 1-like
Mb08g007900	AT3G05700.1	pathwaygene		protein DEHYDRATION-INDUCED 19 homolog
Mb08g008290	AT3G06850.2	Valine, leucine and isoleucine degradation	Mb08g008290	Lipoamide acyltransferase component of branched-chain alpha-keto acid dehydrogenase complex
Mb08g009640	AT2G06025.1	pathwaygene		Acetyltransferase (GNAT) domain
Mb08g010700	AT2G18860.1	pathwaygene		Syntaxin 6, N-terminal
Mb08g011190	AT3G42170.1	pathwaygene		protein dimerization activity
Mb08g011480	AT4G30780.1	pathwaygene	Mb08g011480	ATP-dependent DNA helicase
Mb08g015390	AT1G27330.1	pathwaygene		endoplasmic reticulum protein
Mb08g015430	AT1G67325.1	pathwaygene		ranBP2-type zinc finger protein
Mb08g015840	/	pathwaygene
Mb08g016120	AT1G13450.1	TF	MbGT-1	Trihelix transcription factor
Mb08g016370	AT2G40650.1	pathwaygene		Pre-mRNA-splicing factor
Mb08g016840	AT4G40060.1	pathwaygene		Homeobox associated leucine zipper
Mb08g017260	AT5G65160.1	pathwaygene		Inactive TPR repeat-containing thioredoxin
Mb08g017560	AT2G22120.2	pathwaygene		The RING-variant domain is a C4HC3 zinc-finger like motif found in a number of cellular and viral proteins. Some of these proteins have been shown both in vivo and in vitro to have ubiquitin E3 ligase activity.
Mb08g019730	AT3G23760.1	pathwaygene		-
Mb08g019960	AT2G21240.2	pathwaygene		Protein BASIC PENTACYSTEINE4-like
Mb08g020170	AT5G50640.1	pathwaygene		CBS domain-containing protein
Mb08g021150	AT1G56280.1	pathwaygene	MbDI19-5-like	Protein DEHYDRATION-INDUCED 19 homolog 5-like
Mb08g023100	AT5G61380.1	Circadian rhythm - plant	MbAPRR1-X1	Two-component response regulator-like
Mb08g023580	AT5G08040.1	pathwaygene
Mb09g001160	AT3G51680.1	pathwaygene		KR domain
Mb09g001200	AT3G07650.4	pathwaygene		Zinc finger protein CONSTANS-like
Mb09g006040	AT3G20770.1	Plant hormone signal transduction	MbEIN3	ETHYLENE INSENSITIVE 3-like
Mb09g006050	AT3G20770.1	Plant hormone signal transduction	MbEIN3-like	ETHYLENE INSENSITIVE 3-like
Mb09g007540	AT5G19430.1	pathwaygene		Zinc finger, C3HC4 type (RING finger)
Mb09g007620	AT1G71900.1	pathwaygene		Acts as a Mg(2 ) transporter. Can also transport other divalent cations such as Fe(2 ), Sr(2 ), Ba(2 ), Mn(2 ) and Co(2 ) but to a much less extent than Mg(2 )
Mb09g009920	/	pathwaygene		-
Mb09g010410	AT5G55500.1	pathwaygene		Beta-(1,2)-xylosyltransferase-like
Mb09g010460	AT1G50575.1	pathwaygene		Cytokinin riboside 5'-monophosphate phosphoribohydrolase
Mb09g011330	AT3G13226.1	pathwaygene		RecX family
Mb09g013720	AT5G17300.1	pathwaygene		SANT SWI3, ADA2, N-CoR and TFIIIB'' DNA-binding domains
Mb09g016050	AT5G42680.2	pathwaygene		Protein of unknown function, DUF617
Mb09g016060	AT5G36210.1	pathwaygene		Prolyl oligopeptidase family
Mb09g016190	AT5G44250.1	pathwaygene		Eukaryotic protein of unknown function (DUF829)
Mb09g016490	AT5G42900.3	pathwaygene		isoform X1
Mb09g016530	AT5G42920.2	pathwaygene		THO complex subunit
Mb09g016570	AT1G45976.1	pathwaygene		BOI-related E3 ubiquitin-protein ligase
Mb09g017080	AT1G10200.1	pathwaygene		Pollen-specific protein
Mb09g017300	AT1G10070.2	Valine, leucine and isoleucine degradation	MbBCAT2	Belongs to the class-IV pyridoxal-phosphate-dependent aminotransferase family
Mb09g017340	AT2G25930.1	Circadian rhythm - plant	MbELF3	Protein EARLY FLOWERING
Mb09g017870	AT4G33210.1	pathwaygene		F-box LRR-repeat protein
Mb09g017920	AT2G26300.1	pathwaygene		Guanine nucleotide-binding protein alpha-1
Mb09g018540	AT4G32030.1	pathwaygene		BEST Arabidopsis thaliana protein match
Mb09g018750	AT4G32190.1	pathwaygene		-
Mb09g020310	AT5G11580.1	pathwaygene		ultraviolet-B receptor
Mb09g021100	AT5G49710.3	pathwaygene		isoform X1
Mb09g021750	AT1G78010.1	pathwaygene		Belongs to the TRAFAC class TrmE-Era-EngA-EngB-Septin- like GTPase superfamily. TrmE GTPase family
Mb09g022140	AT1G21930.1	pathwaygene		-
Mb09g023360	AT5G53170.1	pathwaygene	MbFTSH11	ATP-dependent zinc metalloprotease FTSH 11
Mb09g024260	AT4G19985.1	pathwaygene		Acetyltransferase (GNAT) family
Mb09g024680	AT4G14270.1	pathwaygene	MbERD15	Protein EARLY RESPONSIVE TO DEHYDRATION 15-like
Mb09g025010	AT3G55960.1	pathwaygene		Carboxy-terminal domain RNA polymerase II polypeptide A small phosphatase
Mb09g025030	AT3G08510.2	pathwaygene		Phosphoinositide phospholipase C
Mb09g025230	AT5G05980.2	pathwaygene		Catalyzes conversion of folates to polyglutamate derivatives allowing concentration of folate compounds in the cell and the intracellular retention of these cofactors, which are important substrates for most of the folate-dependent enzymes that are involved in one-carbon transfer reactions involved in purine, pyrimidine and amino acid synthesis
Mb10g001750	AT5G67140.1	pathwaygene		f-box protein
Mb10g002100	AT2G23150.1	pathwaygene		Metal transporter
Mb10g007210	/	pathwaygene
Mb10g007600	AT5G41970.1	pathwaygene		UPF0160 protein-like
Mb10g008350	AT1G68190.1	pathwaygene		ZINC FINGER protein
Mb10g008860	AT1G25440.1	pathwaygene	MbCOL16	Zinc finger protein CONSTANS-like
Mb10g009910	AT1G26270.1	pathwaygene		Phosphatidylinositol 4-kinase
Mb10g010710	AT2G03350.1	pathwaygene		Protein of unknown function, DUF538
Mb10g011180	AT1G26800.1	pathwaygene		E3 ubiquitin-protein ligase
Mb10g012510	AT1G27210.1	pathwaygene		Microtubule-associated protein
Mb10g013100	AT1G24050.1	pathwaygene		Anticodon-binding domain
Mb10g014150	AT4G38070.1	TF	MbbHLH131	Transcription factor bHLH131-like
Mb10g014660	AT3G49640.1	pathwaygene		Catalyzes the synthesis of dihydrouridine, a modified base found in the D-loop of most tRNAs
Mb10g016050	AT3G07270.1	pathwaygene		GTP cyclohydrolase
Mb10g017550	AT1G50300.1	pathwaygene		Transcription initiation factor TFIID subunit
Mb10g017720	AT5G23130.1	pathwaygene		Peptidoglycan-binding LysM domain-containing protein
Mb10g017830	AT4G20330.1	pathwaygene		Recruits TFIIH to the initiation complex and stimulates the RNA polymerase II C-terminal domain kinase and DNA-dependent ATPase activities of TFIIH. Both TFIIH and TFIIE are required for promoter clearance by RNA polymerase
Mb10g017970	AT5G64920.1	pathwaygene		E3 ubiquitin-protein ligase
Mb10g018180	AT2G27285.1	pathwaygene		Nuclear speckle splicing regulatory protein 1-like
Mb10g018290	AT1G05675.1	pathwaygene		UDP-glucoronosyl and UDP-glucosyl transferase
Mb10g018560	AT1G14720.1	pathwaygene		Catalyzes xyloglucan endohydrolysis (XEH) and or endotransglycosylation (XET). Cleaves and religates xyloglucan polymers, an essential constituent of the primary cell wall, and thereby participates in cell wall construction of growing tissues
Mb11g000530	AT1G07540.1	pathwaygene	MbTRB5	Telomere repeat-binding protein
Mb11g000610	AT2G37678.1	pathwaygene	MbFHY1	isoform X1
Mb11g003350	AT3G51730.1	pathwaygene		Saposin (B) Domains
Mb11g003410	AT1G06920.1	pathwaygene		transcription repressor
Mb11g003890	AT5G01960.1	pathwaygene		RING finger and transmembrane domain-containing protein
Mb11g005760	AT1G31600.3	pathwaygene		Alkylated DNA repair protein alkB homolog
Mb11g007050	AT1G80940.1	pathwaygene		-
Mb11g009410	AT2G44900.1	pathwaygene		ARABIDILLO 1-like
Mb11g010030	AT4G13970.1	pathwaygene		-
Mb11g010510	AT1G51550.1	pathwaygene		F-box kelch-repeat protein
Mb11g010780	AT1G16060.1	TF	MbAP2-like	AP2-like ethylene-responsive transcription factor
Mb11g011400	AT4G37850.1	TF	MbbHLH25	Transcription factor
Mb11g011650	AT5G32440.1	pathwaygene		CUE domain
Mb11g011830	AT5G25360.2	pathwaygene		Protein of unknown function (DUF4050)
Mb11g013780	AT1G55150.1	pathwaygene		DEAD-box ATP-dependent RNA helicase
Mb11g014450	AT1G72710.1	pathwaygene		Belongs to the protein kinase superfamily
Mb11g015270	/	pathwaygene
Mb11g017870	AT3G61415.1	pathwaygene		Belongs to the SKP1 family
Mb12g002970	AT1G71060.1	pathwaygene		Pentatricopeptide repeat-containing protein
Mb12g004180	AT1G68660.1	pathwaygene		ATP-dependent Clp protease adapter protein
Mb12g006320	AT4G24370.1	pathwaygene		-
Mb12g007740	AT3G45100.2	pathwaygene		Phosphatidylinositol N-acetylglucosaminyl transferase
Mb12g008690	AT1G60010.1	pathwaygene		Domain of unknown function (DUF4228)
Mb12g010310	AT2G22540.1	TF	MbMADS	MADS-box protein
Mb12g011250	AT1G32330.1	TF	MbHSF8	Heat shock factor protein
Mb12g011740	AT4G19070.1	pathwaygene		Cadmium-induced protein
Mb12g013100	AT1G64380.1	TF	MbERF061	Transcription factor
Mb12g013980	AT1G63770.3	pathwaygene		Aminopeptidase
Mb12g013990	AT1G63770.4	pathwaygene		Aminopeptidase
Mb12g014360	AT4G11680.1	pathwaygene		E3 ubiquitin-protein ligase
Mb12g015970	AT2G35658.2	pathwaygene		endonuclease activity
Mb12g017280	AT4G35750.1	pathwaygene		Ganglioside-induced differentiation-associated protein
Mb12g017310	AT4G35780.1	pathwaygene		Serine threonine-protein kinase
Mb12g017820	AT3G19860.1	TF	MbbHLH121	transcription factor
Mb12g018010	AT2G18050.1	pathwaygene	Mb12g018010	Histone H1
Mb12g019220	AT1G75080.2	Plant hormone signal transduction	MbBZR1	BES1 BZR1 homolog protein
Mb12g019980	AT4G37020.1	pathwaygene		ATP-dependent RNA helicase
Mb12g020270	AT5G67170.1	pathwaygene		SEC-C motif
Mb12g020770	AT5G67380.1	Circadian rhythm - plant	MbCK II	Casein kinase II subunit
Mb12g021310	AT3G49680.1	Valine, leucine and isoleucine degradation	MbBCAT	branched-chain-amino-acid aminotransferase
Mb13g002100	AT5G65207.1	pathwaygene		-
Mb13g002440	AT5G09880.1	pathwaygene		RNA-binding protein
Mb13g004500	AT4G24880.1	pathwaygene		snRNA import into nucleus
Mb13g004510	AT2G27110.3	pathwaygene		COMM domain-containing protein
Mb13g004530	AT3G48530.1	pathwaygene		SNF1-related protein kinase regulatory subunit
Mb13g004850	AT5G63280.1	pathwaygene		zinc finger
Mb13g006180	AT3G08720.2	pathwaygene		Serine threonine-protein kinase
Mb13g006880	AT5G61380.1	Circadian rhythm - plant	MbAPRR1-X2	Two-component response regulator-like
Mb13g007630	AT3G02380.1	pathwaygene		ZINC FINGER protein
Mb13g009020	AT5G11090.1	pathwaygene		-
Mb13g010300	AT5G57710.1	pathwaygene		chaperone protein
Mb13g010580	AT2G24765.1	pathwaygene		Belongs to the small GTPase superfamily. Arf family
Mb13g010850	AT2G18860.1	pathwaygene		Syntaxin 6, N-terminal
Mb13g013260	AT3G17120.2	pathwaygene		-
Mb13g013380	AT4G16280.4	pathwaygene		Flowering time control protein
Mb13g014430	AT5G24530.1	pathwaygene		Belongs to the iron ascorbate-dependent oxidoreductase family
Mb13g015480	AT1G04300.1	pathwaygene		MATH domain-containing protein
Mb13g016690	AT4G13830.2	pathwaygene		Chaperone protein DNAj
Mb13g017640	AT1G04555.1	pathwaygene		-
