# Supplementary material for: Haplotype-resolved genome of Mimosa bimucronata revealed insights into leaf movement and nitrogen fixation
Source: BMC Genomics. 2024 Apr 3;25:334. doi: 10.1186/s12864-024-10264-8 (PMC10993578; doi:10.1186/s12864-024-10264-8)
Supplement: Supplementary file 6 — Supplementary Material 6. [file 12864_2024_10264_MOESM6_ESM.xlsx]

## Sheet: Sheet1
Supplementary Table 31 189 homolog genes in M. bimucronata of the 30 key nodulation genes
No.	Gene name	Gnen ID	Descriptions
1	PvAGO5/GmAGO5	Mb01g002200	Belongs to the argonaute family
	PvAGO5/GmAGO5	Mb01g029610	Belongs to the argonaute family
	PvAGO5/GmAGO5	Mb03g012560	Belongs to the argonaute family
	PvAGO5/GmAGO5	Mb13g014640	Belongs to the argonaute family
	PvAGO5/GmAGO5	Mb13g007970	Belongs to the argonaute family
	PvAGO5/GmAGO5	Mb01g028920	Belongs to the argonaute family
	PvAGO5/GmAGO5	Mb12g006650	Belongs to the argonaute family
	PvAGO5/GmAGO5	Mb10g010810	Belongs to the argonaute family
	PvAGO5/GmAGO5	Mb09g005890	Belongs to the argonaute family
	PvAGO5/GmAGO5	Mb01g012390	Belongs to the argonaute family
2	LjAPN1	Mb06g020310	Belongs to the peptidase A1 family
	LjAPN1	Mb06g020280	Belongs to the peptidase A1 family
	LjAPN1	Mb06g020260	Belongs to the peptidase A1 family
	LjAPN1	Mb06g020250	Belongs to the peptidase A1 family
	LjAPN1	Mb06g020220	Belongs to the peptidase A1 family
	LjAPN1	Mb06g020240	Belongs to the peptidase A1 family
	LjAPN1	Mb01g008270	Belongs to the peptidase A1 family
	LjAPN1	Mb06g020290	Belongs to the peptidase A1 family
	LjAPN1	Mb06g020370	Belongs to the peptidase A1 family
	LjAPN1	Mb06g020390	Belongs to the peptidase A1 family
3	LjCYCLOPS(MtIPD3)	Mb12g011830	arbuscular mycorrhizal association
4	MtDMI1(LjPOLLUX)	Mb13g015090	ion channel POLLUX-like
	MtDMI1(LjPOLLUX)	Mb13g015110	ion channel POLLUX-like
	MtDMI1(LjPOLLUX)	Mb13g015100	ion channel POLLUX-like
	MtDMI1(LjPOLLUX)	Mb13g015070	ion channel POLLUX-like
5	LjCASTOR	Mb02g001250	Ion channel
	LjCASTOR	Mb01g000210	Ion channel CASTOR-like
	LjCASTOR	Mb01g000200	Ion channel CASTOR-like
6	LjSYMRK	Mb10g014550	Nodulation receptor kinase-like
	LjSYMRK	Mb12g010760	Nodulation receptor kinase-like
	LjSYMRK	Mb08g016330	LRR receptor-like serine threonine-protein kinase
	LjSYMRK	Mb03g020460	LRR receptor-like serine threonine-protein kinase
	LjSYMRK	Mb11g004230	LRR receptor-like serine threonine-protein kinase
	LjSYMRK	Mb11g013370	receptor-like serine threonine-protein kinase
	LjSYMRK	Mb02g009680	LRR receptor-like serine threonine-protein kinase
	LjSYMRK	Mb04g016690	LRR receptor-like serine threonine-protein kinase
	LjSYMRK	Mb04g016710	LRR receptor-like serine threonine-protein kinase
	LjSYMRK	Mb04g016760	LRR receptor-like serine threonine-protein kinase
7	MtCCaMK(LOF)	Mb01g012430	calcium calmodulin-dependent serine threonine-protein
	MtCCaMK(LOF)	Mb01g024260	Calcium-dependent protein kinase
	MtCCaMK(LOF)	Mb12g013500	Calcium-dependent protein kinase
	MtCCaMK(LOF)	Mb05g019440	Calcium-dependent protein kinase
	MtCCaMK(LOF)	Mb10g006570	EF-hand domain
	MtCCaMK(LOF)	Mb09g007350	Calcium-dependent protein kinase
	MtCCaMK(LOF)	Mb13g003500	Calcium-dependent protein kinase
	MtCCaMK(LOF)	Mb09g009680	Calcium-dependent protein kinase
	MtCCaMK(LOF)	Mb08g019560	Calcium-dependent protein kinase
	MtCCaMK(LOF)	Mb07g003640	calcium-dependent protein kinase
8	LjFEN1	Mb08g002050	Belongs to the alpha-IPM synthase homocitrate synthase family
	LjFEN1	Mb13g015220	Belongs to the alpha-IPM synthase homocitrate synthase family
	LjFEN1	Mb01g025240	Belongs to the alpha-IPM synthase homocitrate synthase family
	LjFEN1	Mb08g002070	trigalactosyldiacylglycerol 3
9	MtHMGR1	Mb07g000580	A reductase
10	LjLAN	Mb01g017810	mediator of RNA polymerase II transcription subunit
11	LjLB1/LjLB2/LjLB3	Mb01g033720	Belongs to the globin family
	LjLB1/LjLB2/LjLB3	Mb03g007410	Belongs to the globin family
	LjLB1/LjLB2/LjLB3	Mb01g018570	Plastid division protein
	LjLB1/LjLB2/LjLB3	Mb03g007390	Belongs to the globin family
	LjLB1/LjLB2/LjLB3	Mb01g018600	Belongs to the globin family
12	LjLNP	Mb03g026880	Belongs to the GDA1 CD39 NTPase family
	LjLNP	Mb05g016240	Belongs to the GDA1 CD39 NTPase family
	LjLNP	Mb05g016280	Belongs to the GDA1 CD39 NTPase family
	LjLNP	Mb05g016270	Belongs to the GDA1 CD39 NTPase family
	LjLNP	Mb05g016260	Belongs to the GDA1 CD39 NTPase family
	LjLNP	Mb10g011380	Belongs to the GDA1 CD39 NTPase family
	LjLNP	Mb07g000550	Belongs to the GDA1 CD39 NTPase family
	LjLNP	Mb02g008190	Belongs to the GDA1 CD39 NTPase family
	LjLNP	Mb13g005390	Belongs to the GDA1 CD39 NTPase family
13	LjNFR1/MtLYK3	Mb07g000660	Chitin elicitor receptor kinase
	LjNFR1/MtLYK3	Mb09g002090	Chitin elicitor receptor kinase
	LjNFR1/MtLYK3	Mb00g000730	Chitin elicitor receptor kinase
	LjNFR1/MtLYK3	Mb09g003850	Chitin elicitor receptor kinase
	LjNFR1/MtLYK3	Mb02g019540	Chitin elicitor receptor kinase 1-like
	LjNFR1/MtLYK3	Mb09g003780	Chitin elicitor receptor kinase
	LjNFR1/MtLYK3	Mb01g021130	Chitin elicitor receptor kinase 1-like
	LjNFR1/MtLYK3	Mb09g003790	Chitin elicitor receptor kinase
	LjNFR1/MtLYK3	Mb00g001610	Chitin elicitor receptor kinase
	LjNFR1/MtLYK3	Mb09g003800	Chitin elicitor receptor kinase
14	LjNAP1	Mb02g003920	Membrane-associated apoptosis protein
15	LjNFR5	Mb01g028560	LYK5-like
	LjNFR5	Mb10g000990	LYK5-like
	LjNFR5	Mb13g015060	lysM domain receptor-like kinase
	LjNFR5	Mb09g015810	Protein kinase domain
	LjNFR5	Mb03g027950	LysM domain
	LjNFR5	Mb12g019320	lysM domain receptor-like kinase
16	LjNIN	Mb01g015910	RWP-RK domain
	LjNIN	Mb10g002150	RWP-RK domain
	LjNIN	Mb01g032140	RWP-RK domain
	LjNIN	Mb06g000380	RWP-RK domain
	LjNIN	Mb07g018090	RWP-RK domain
	LjNIN	Mb09g017800	RWP-RK domain
	LjNIN	Mb12g017120	RWP-RK domain
	LjNIN	Mb07g015710	RWP-RK domain
	LjNIN	Mb13g006750	RWP-RK domain
17	MtNSP1	Mb11g014730	Belongs to the GRAS family
	MtNSP1	Mb10g002550	Belongs to the GRAS family
	MtNSP1	Mb12g021030	Belongs to the GRAS family
	MtNSP1	Mb12g020830	Belongs to the GRAS family
	MtNSP1	Mb10g002340	Belongs to the GRAS family
	MtNSP1	Mb06g000440	Belongs to the GRAS family
	MtNSP1	Mb07g023770	Belongs to the GRAS family
	MtNSP1	Mb09g000280	Belongs to the GRAS family
	MtNSP1	Mb02g018900	Belongs to the GRAS family
18	MtNSP2	Mb07g023010	Belongs to the GRAS family
	MtNSP2	Mb09g022160	Belongs to the GRAS family
	MtNSP2	Mb03g027570	Belongs to the GRAS family
	MtNSP2	Mb13g002580	Belongs to the GRAS family
	MtNSP2	Mb07g008130	Belongs to the GRAS family
	MtNSP2	Mb03g019140	Belongs to the GRAS family
	MtNSP2	Mb08g014440	Belongs to the GRAS family
	MtNSP2	Mb09g023010	Belongs to the GRAS family
	MtNSP2	Mb06g007610	Belongs to the GRAS family
	MtNSP2	Mb07g004550	Belongs to the GRAS family
19	LjnsRING	Mb03g014330	ubiquitin protein ligase activity
	LjnsRING	Mb13g000620	ubiquitin protein ligase activity
	LjnsRING	Mb12g003670	CHY zinc finger
	LjnsRING	Mb13g006300	CHY zinc finger
	LjnsRING	Mb06g003160	RING finger and CHY zinc finger domain-containing protein
	LjnsRING	Mb03g016940	RING finger and CHY zinc finger domain-containing protein
	LjnsRING	Mb01g027660	RING finger and CHY zinc finger domain-containing protein
	LjnsRING	Mb03g021270	RING finger and CHY zinc finger domain-containing protein
	LjnsRING	Mb08g009000	RING finger and CHY zinc finger domain-containing protein
	LjnsRING	Mb07g019920	RING finger and CHY zinc finger domain-containing protein
20	LjNUP85	Mb09g000230	Nup133 N terminal like
21	LjPIR	Mb03g033490	Cytoplasmic Fragile-X interacting family
22	PvRabA2	Mb06g001130	Ras-related protein
	PvRabA2	Mb02g001420	Ras-related protein
	PvRabA2	Mb06g007940	Ras-related protein
	PvRabA2	Mb06g009620	Ras-related protein
	PvRabA2	Mb06g010140	Ras-related protein
	PvRabA2	Mb02g012770	Ras-related protein
	PvRabA2	Mb06g006970	Ras-related protein
	PvRabA2	Mb01g006350	Rab subfamily of small GTPases
	PvRabA2	Mb01g006640	Ras-related protein
	PvRabA2	Mb05g010540	Ras-related protein
23	LjRINRK1	Mb13g005910	inactive receptor kinase
	LjRINRK1	Mb05g014300	inactive receptor kinase
	LjRINRK1	Mb07g014580	inactive receptor kinase
	LjRINRK1	Mb10g008580	Leucine-rich repeat receptor-like protein kinase
	LjRINRK1	Mb12g003650	Leucine-rich repeat receptor-like protein kinase
	LjRINRK1	Mb08g014370	Inactive receptor kinase
	LjRINRK1	Mb04g018740	Inactive leucine-rich repeat receptor-like protein kinase
	LjRINRK1	Mb03g013240	inactive receptor kinase
	LjRINRK1	Mb01g029210	inactive receptor kinase
	LjRINRK1	Mb07g012100	inactive receptor kinase
24	LjSCARN	Mb02g019700	-
25	LjSEN1	Mb05g006570	Vacuolar iron transporter homolog
	LjSEN1	Mb03g008520	Vacuolar iron transporter homolog
	LjSEN1	Mb02g000270	vacuolar iron transporter
	LjSEN1	Mb01g033280	Vacuolar iron transporter homolog
	LjSEN1	Mb05g006550	Vacuolar iron transporter homolog
	LjSEN1	Mb05g006580	Vacuolar iron transporter homolog
26	LjSST1	Mb01g026390	Sulfate transporter
	LjSST1	Mb01g026380	Sulfate transporter
	LjSST1	Mb03g014920	Sulfate transporter
	LjSST1	Mb03g018080	Sulfate transporter 3.1-like
	LjSST1	Mb05g023450	Sulfate transporter 3.1-like
	LjSST1	Mb10g017360	Sulfate transporter
	LjSST1	Mb11g012500	Sulfate transporter
	LjSST1	Mb04g014700	Sulfate transporter
	LjSST1	Mb05g007180	Sulfate transporter
	LjSST1	Mb09g021760	Sulfate transporter
27	MtVPY	Mb03g026450	Ankyrin repeat and protein kinase domain-containing protein 1-like
	MtVPY	Mb00g001300	ankyrin repeat
	MtVPY	Mb05g023910	Ankyrin repeats (many copies)
	MtVPY	Mb06g016980	E3 ubiquitin-protein ligase
	MtVPY	Mb12g006360	26S proteasome non-ATPase regulatory subunit
	MtVPY	Mb05g015080	Ankyrin repeats (many copies)
	MtVPY	Mb01g011560	E3 ubiquitin-protein ligase
	MtVPY	Mb01g023820	ankyrin repeat-containing protein
	MtVPY	Mb13g010230	E3 ubiquitin-protein ligase
	MtVPY	Mb11g013070	ankyrin repeat-containing protein
28	MtZPT2	Mb07g017130	ZINC FINGER protein
	MtZPT2	Mb09g016990	ZINC FINGER protein
	MtZPT2	Mb01g019710	ZINC FINGER protein
	MtZPT2	Mb02g021150	ZINC FINGER protein
	MtZPT2	Mb11g009810	ZINC FINGER protein
	MtZPT2	Mb06g003170	ZINC FINGER protein
	MtZPT2	Mb04g009670	ZINC FINGER protein
	MtZPT2	Mb05g022030	ZINC FINGER protein
	MtZPT2	Mb04g009690	ZINC FINGER protein
	MtZPT2	Mb13g007120	ZINC FINGER protein
29	MtRPG	Mb03g002140	-
	MtRPG	Mb05g020740	-
	MtRPG	Mb04g007900	-
	MtRPG	Mb07g022650	N-terminal C2 in EEIG1 and EHBP1 proteins
	MtRPG	Mb12g014260	N-terminal C2 in EEIG1 and EHBP1 proteins
	MtRPG	Mb03g010290	N-terminal C2 in EEIG1 and EHBP1 proteins
	MtRPG	Mb10g006070	N-terminal C2 in EEIG1 and EHBP1 proteins
30	Lb(Leghemoglobins)	Mb01g033720	Belongs to the globin family
	Lb(Leghemoglobins)	Mb03g007410	Belongs to the globin family
	Lb(Leghemoglobins)	Mb01g018570	Plastid division protein
	Lb(Leghemoglobins)	Mb03g007390	Belongs to the globin family
	Lb(Leghemoglobins)	Mb01g018600	Belongs to the globin family
